# Supplementary material for: Trans-driven variation in expression is common among detoxification genes in the extreme generalist herbivore Tetranychus urticae
Source: PLoS Genet. 2022 Nov 14;18(11):e1010333. doi: 10.1371/journal.pgen.1010333 (PMC9704763; doi:10.1371/journal.pgen.1010333)
Supplement: S3 Table — (XLSX) [file pgen.1010333.s008.xlsx]

## Sheet: S3 Table
S3 Table. Putative intact+single copy genes in pairwise comparisons.
A "1" indicates inclusion in an intact+single copy gene set by pairwise comparison as indicated, otherwise a "-" is given.
gene	ROS-ITi x SOL-BEi	JP-RRi x SOL-BEi	MAR-ABi x SOL-BEi	MR-VPi x SOL-BEi
tetur01g00030	1	1	1	1
tetur01g00040	1	1	1	1
tetur01g00050	1	1	1	1
tetur01g00080	1	1	1	1
tetur01g00090	1	1	1	1
tetur01g00100	1	1	1	1
tetur01g00110	1	1	-	-
tetur01g00120	1	1	1	1
tetur01g00130	1	1	1	1
tetur01g00140	1	1	1	1
tetur01g00150	1	-	-	-
tetur01g00170	1	1	-	1
tetur01g00200	1	1	-	1
tetur01g00230	1	1	1	1
tetur01g00240	1	-	1	1
tetur01g00260	1	1	1	1
tetur01g00270	1	1	1	1
tetur01g00280	1	1	1	1
tetur01g00310	1	-	1	1
tetur01g00320	1	1	1	-
tetur01g00340	1	1	1	1
tetur01g00350	1	1	1	1
tetur01g00360	1	1	-	1
tetur01g00370	1	1	-	1
tetur01g00400	1	1	1	1
tetur01g00410	1	1	1	-
tetur01g00420	1	1	1	1
tetur01g00430	1	1	1	1
tetur01g00440	1	1	1	-
tetur01g00450	1	1	1	-
tetur01g00460	1	1	1	1
tetur01g00470	1	1	1	1
tetur01g00480	1	-	1	1
tetur01g00490	1	1	1	1
tetur01g00510	1	1	-	1
tetur01g00530	1	1	1	1
tetur01g00560	1	1	1	1
tetur01g00570	1	1	1	1
tetur01g00580	1	1	1	1
tetur01g00600	1	1	1	1
tetur01g00630	1	1	1	1
tetur01g00680	1	1	1	1
tetur01g00720	1	1	1	1
tetur01g00760	1	1	1	1
tetur01g00770	1	1	1	1
tetur01g00780	1	1	1	1
tetur01g00790	1	1	1	1
tetur01g00800	1	-	-	-
tetur01g00840	1	1	1	1
tetur01g00860	1	-	-	1
tetur01g00950	1	1	1	1
tetur01g00980	1	1	1	1
tetur01g00990	1	1	1	1
tetur01g01180	1	1	1	1
tetur01g01200	1	1	1	1
tetur01g01260	1	1	1	1
tetur01g01270	1	1	1	1
tetur01g01320	1	1	1	1
tetur01g01370	1	-	-	-
tetur01g01380	1	1	-	-
tetur01g01480	1	1	1	1
tetur01g01490	1	1	1	1
tetur01g01500	1	1	1	1
tetur01g01520	1	1	1	1
tetur01g01530	1	1	1	-
tetur01g01560	1	1	1	1
tetur01g01570	1	1	1	1
tetur01g01580	1	-	1	-
tetur01g01590	1	1	1	-
tetur01g01600	1	1	1	1
tetur01g01610	1	-	1	1
tetur01g01640	1	1	1	1
tetur01g01650	1	1	1	1
tetur01g01660	1	1	1	-
tetur01g01680	1	-	1	-
tetur01g01700	1	1	1	1
tetur01g01710	1	1	1	1
tetur01g01720	1	1	1	1
tetur01g01830	1	1	1	1
tetur01g01850	1	1	1	1
tetur01g01860	1	1	1	1
tetur01g01870	1	1	1	1
tetur01g01900	1	1	1	1
tetur01g01940	1	1	1	1
tetur01g01950	1	1	1	1
tetur01g01960	1	1	1	1
tetur01g01970	1	1	1	1
tetur01g02000	1	1	1	1
tetur01g02010	1	1	-	-
tetur01g02060	1	1	1	1
tetur01g02140	1	1	-	1
tetur01g02160	1	1	-	1
tetur01g02170	1	1	1	1
tetur01g02180	1	1	1	1
tetur01g02210	1	1	1	1
tetur01g02220	1	1	1	-
tetur01g02230	1	-	1	-
tetur01g02270	1	-	1	-
tetur01g02280	1	1	1	1
tetur01g02300	1	1	-	1
tetur01g02310	1	1	1	1
tetur01g02320	1	-	-	1
tetur01g02350	1	1	1	1
tetur01g02390	1	-	-	1
tetur01g02400	1	-	1	-
tetur01g02420	1	-	1	-
tetur01g02440	1	-	-	-
tetur01g02450	1	-	1	-
tetur01g02460	1	-	1	-
tetur01g02520	1	-	-	1
tetur01g02540	1	-	-	1
tetur01g02570	1	-	-	1
tetur01g02590	1	-	-	1
tetur01g02610	1	-	-	-
tetur01g02620	1	-	-	-
tetur01g02640	1	-	-	-
tetur01g02650	1	-	-	-
tetur01g02690	1	-	-	-
tetur01g02720	1	-	-	-
tetur01g02730	1	-	-	-
tetur01g02750	1	-	-	-
tetur01g02760	1	-	-	-
tetur01g02800	1	1	1	1
tetur01g02850	1	1	1	1
tetur01g02870	1	-	-	-
tetur01g02900	1	1	1	1
tetur01g02910	1	1	1	1
tetur01g02920	1	1	1	1
tetur01g02950	1	-	-	-
tetur01g02960	1	1	1	1
tetur01g03170	1	1	1	1
tetur01g03190	1	1	1	1
tetur01g03200	1	1	1	1
tetur01g03210	1	1	1	1
tetur01g03220	1	1	1	1
tetur01g03230	1	1	1	1
tetur01g03240	1	1	1	1
tetur01g03250	1	1	1	1
tetur01g03260	1	1	1	1
tetur01g03270	1	1	1	1
tetur01g03280	1	1	1	1
tetur01g03290	1	1	1	1
tetur01g03300	1	1	1	1
tetur01g03390	1	1	1	1
tetur01g03410	1	1	-	1
tetur01g03420	1	1	1	1
tetur01g03430	1	1	1	1
tetur01g03490	1	1	1	1
tetur01g03530	1	1	1	-
tetur01g03570	1	1	1	1
tetur01g03580	1	1	1	1
tetur01g03600	1	1	1	1
tetur01g03610	1	1	-	1
tetur01g03660	1	1	1	1
tetur01g03690	1	1	1	1
tetur01g03700	1	1	1	1
tetur01g03750	1	1	-	1
tetur01g03760	1	-	1	-
tetur01g03770	1	1	1	1
tetur01g03780	1	1	1	1
tetur01g03840	1	1	1	1
tetur01g03850	1	-	-	1
tetur01g03870	1	1	1	1
tetur01g03910	1	1	1	1
tetur01g03930	1	-	1	1
tetur01g03940	1	1	1	1
tetur01g03970	1	1	1	1
tetur01g04000	1	1	1	1
tetur01g04030	1	1	1	1
tetur01g04050	1	1	1	1
tetur01g04060	1	-	1	1
tetur01g04080	1	-	1	1
tetur01g04100	1	1	1	1
tetur01g04110	1	1	1	1
tetur01g04120	1	1	1	1
tetur01g04130	1	1	1	1
tetur01g04170	1	1	1	1
tetur01g04190	1	1	1	1
tetur01g04200	1	1	-	-
tetur01g04210	1	1	1	1
tetur01g04220	1	1	1	1
tetur01g04250	1	1	1	1
tetur01g04260	1	1	1	1
tetur01g04270	1	1	1	1
tetur01g04280	1	-	-	-
tetur01g04290	1	1	-	1
tetur01g04310	1	1	1	1
tetur01g04320	1	1	1	1
tetur01g04370	1	1	1	1
tetur01g04390	1	1	1	1
tetur01g04460	1	1	1	1
tetur01g04470	1	-	1	1
tetur01g04490	1	1	1	1
tetur01g04520	1	-	-	1
tetur01g04530	1	-	1	1
tetur01g04540	1	1	1	1
tetur01g04550	1	1	1	1
tetur01g04560	1	1	1	1
tetur01g04570	1	1	1	1
tetur01g04580	1	1	1	1
tetur01g04600	1	1	1	1
tetur01g04640	1	1	1	-
tetur01g04670	1	1	1	-
tetur01g04690	1	-	1	-
tetur01g04710	1	1	1	1
tetur01g04840	1	1	1	1
tetur01g04860	1	1	1	1
tetur01g04910	1	1	1	1
tetur01g04950	1	1	1	1
tetur01g04970	1	1	1	1
tetur01g04990	1	1	1	1
tetur01g05000	1	1	1	1
tetur01g05030	1	1	1	-
tetur01g05080	1	1	1	1
tetur01g05120	1	1	1	1
tetur01g05160	1	1	1	1
tetur01g05170	1	1	1	1
tetur01g05210	1	1	-	1
tetur01g05530	1	1	1	1
tetur01g05540	1	1	1	1
tetur01g05550	1	1	1	1
tetur01g05560	1	1	1	1
tetur01g05570	1	1	1	1
tetur01g05650	1	1	1	1
tetur01g05660	1	1	1	1
tetur01g05670	1	1	1	1
tetur01g05680	1	1	-	-
tetur01g05740	1	1	1	-
tetur01g05830	1	1	1	1
tetur01g05870	1	1	1	1
tetur01g05890	1	1	1	1
tetur01g05910	1	-	1	-
tetur01g05940	1	1	1	1
tetur01g05950	1	1	1	-
tetur01g05980	1	1	1	1
tetur01g06060	1	-	1	1
tetur01g06070	1	1	1	1
tetur01g06100	1	-	1	-
tetur01g06110	1	-	1	1
tetur01g06120	1	1	1	1
tetur01g06130	1	1	1	1
tetur01g06150	1	1	1	1
tetur01g06160	1	1	1	1
tetur01g06170	1	1	1	1
tetur01g06180	1	1	1	1
tetur01g06190	1	1	1	1
tetur01g06200	1	1	-	-
tetur01g06280	1	-	-	1
tetur01g06290	1	-	-	1
tetur01g06300	1	1	1	1
tetur01g06310	1	1	1	1
tetur01g06320	1	1	-	1
tetur01g06330	1	1	-	1
tetur01g06350	1	1	1	1
tetur01g06370	1	1	1	1
tetur01g06380	1	1	1	1
tetur01g06390	1	1	1	1
tetur01g06410	1	1	1	1
tetur01g06430	1	1	1	1
tetur01g06440	1	1	1	1
tetur01g06450	1	1	1	1
tetur01g06460	1	1	1	1
tetur01g06470	1	1	-	1
tetur01g06500	1	1	1	1
tetur01g06510	1	1	1	1
tetur01g06530	1	1	1	1
tetur01g06550	1	1	1	1
tetur01g06570	1	1	1	1
tetur01g06580	1	-	1	1
tetur01g06600	1	1	1	1
tetur01g06630	1	-	-	1
tetur01g06640	1	-	-	1
tetur01g06680	1	1	1	1
tetur01g06690	1	1	1	1
tetur01g06700	1	1	1	-
tetur01g06790	1	-	-	-
tetur01g06800	1	1	1	1
tetur01g06810	1	1	1	-
tetur01g06840	1	1	1	1
tetur01g06890	1	-	-	-
tetur01g06900	1	1	1	1
tetur01g06910	1	1	1	1
tetur01g06930	1	1	1	1
tetur01g06950	1	1	1	1
tetur01g06960	1	1	1	1
tetur01g06970	1	1	1	-
tetur01g06980	1	1	-	-
tetur01g06990	1	1	1	1
tetur01g07030	1	1	1	1
tetur01g07040	1	1	-	1
tetur01g07060	1	1	1	1
tetur01g07070	1	1	1	1
tetur01g07080	1	1	-	-
tetur01g07090	1	1	1	-
tetur01g07110	1	1	1	1
tetur01g07130	1	-	1	1
tetur01g07140	1	1	-	-
tetur01g07160	1	1	1	1
tetur01g07170	1	1	1	1
tetur01g07180	1	1	1	1
tetur01g07190	1	1	1	1
tetur01g07280	1	1	1	-
tetur01g07310	1	1	1	1
tetur01g07320	1	1	1	1
tetur01g07330	1	1	1	1
tetur01g07340	1	1	1	1
tetur01g07360	1	1	1	1
tetur01g07370	1	1	1	1
tetur01g07380	1	1	1	1
tetur01g07400	1	-	-	-
tetur01g07420	1	1	1	1
tetur01g07430	1	1	-	-
tetur01g07490	1	1	1	1
tetur01g07530	1	1	1	1
tetur01g07590	1	-	1	-
tetur01g07630	1	-	1	1
tetur01g07650	1	-	1	1
tetur01g07660	1	1	1	1
tetur01g07700	1	1	1	1
tetur01g07730	1	-	1	1
tetur01g07750	1	1	1	-
tetur01g07780	1	1	-	-
tetur01g07820	1	1	-	1
tetur01g07840	1	1	-	1
tetur01g07870	1	1	-	-
tetur01g07880	1	1	-	1
tetur01g07950	1	-	-	1
tetur01g08150	1	1	-	-
tetur01g08260	1	1	1	1
tetur01g08330	1	-	-	1
tetur01g08350	1	-	1	1
tetur01g08380	1	-	1	1
tetur01g08430	1	-	1	1
tetur01g08440	1	-	-	-
tetur01g08450	1	-	1	1
tetur01g08460	1	-	1	1
tetur01g08470	1	1	1	-
tetur01g08510	1	-	-	1
tetur01g08520	1	1	1	1
tetur01g08530	1	1	-	1
tetur01g08550	1	1	-	-
tetur01g08580	1	-	-	-
tetur01g08600	1	-	-	-
tetur01g08620	1	-	-	-
tetur01g08630	1	1	1	1
tetur01g08640	1	-	1	1
tetur01g08650	1	1	1	1
tetur01g08660	1	1	1	1
tetur01g08670	1	1	1	-
tetur01g08690	1	-	-	1
tetur01g08700	1	-	-	1
tetur01g08710	1	-	-	1
tetur01g08720	1	-	-	1
tetur01g08730	1	-	-	-
tetur01g08760	1	-	-	1
tetur01g08770	1	-	-	1
tetur01g08780	1	1	1	1
tetur01g08790	1	1	1	1
tetur01g08800	1	1	1	1
tetur01g08810	1	1	1	1
tetur01g08840	1	1	1	1
tetur01g08850	1	1	-	-
tetur01g08860	1	1	1	1
tetur01g08870	1	1	1	1
tetur01g08880	1	1	-	1
tetur01g08890	1	1	1	1
tetur01g08900	1	1	1	1
tetur01g08910	1	1	1	1
tetur01g08930	1	1	1	1
tetur01g08950	1	1	1	1
tetur01g08960	1	1	1	1
tetur01g09000	1	1	1	1
tetur01g09010	1	1	1	1
tetur01g09040	1	1	-	-
tetur01g09060	1	1	1	1
tetur01g09070	1	1	1	1
tetur01g09080	1	-	1	1
tetur01g09110	1	1	1	1
tetur01g09120	1	1	1	-
tetur01g09140	1	1	1	1
tetur01g09170	1	1	1	-
tetur01g09200	1	-	-	-
tetur01g09210	1	1	-	1
tetur01g09220	1	1	1	-
tetur01g09240	1	1	1	1
tetur01g09250	1	1	1	1
tetur01g09260	1	1	1	1
tetur01g09270	1	-	1	1
tetur01g09350	1	1	1	1
tetur01g09360	1	1	1	1
tetur01g09370	1	1	1	1
tetur01g09380	1	1	1	1
tetur01g09390	1	-	-	1
tetur01g09400	1	1	1	1
tetur01g09460	1	1	1	1
tetur01g09470	1	1	1	1
tetur01g09490	1	1	1	1
tetur01g09520	1	1	1	1
tetur01g09530	1	1	1	-
tetur01g09540	1	1	1	-
tetur01g09550	1	1	1	-
tetur01g09560	1	1	1	-
tetur01g09620	1	1	1	1
tetur01g09640	1	1	1	-
tetur01g09660	1	1	1	1
tetur01g09690	1	1	1	1
tetur01g09740	1	1	1	1
tetur01g09760	1	-	-	-
tetur01g09780	1	1	1	1
tetur01g09800	1	1	1	1
tetur01g09870	1	1	1	-
tetur01g09890	1	1	1	1
tetur01g09940	1	1	-	-
tetur01g09960	1	1	1	1
tetur01g10000	1	1	1	1
tetur01g10010	1	1	1	1
tetur01g10020	1	1	-	1
tetur01g10030	1	1	1	1
tetur01g10040	1	1	1	1
tetur01g10080	1	1	1	1
tetur01g10090	1	1	1	1
tetur01g10100	1	1	-	-
tetur01g10110	1	1	1	1
tetur01g10120	1	-	1	1
tetur01g10130	1	-	1	1
tetur01g10140	1	1	1	1
tetur01g10150	1	1	1	1
tetur01g10160	1	1	1	1
tetur01g10170	1	1	1	1
tetur01g10180	1	1	1	1
tetur01g10190	1	1	1	1
tetur01g10200	1	1	1	1
tetur01g10210	1	1	1	1
tetur01g10240	1	1	1	1
tetur01g10250	1	1	1	1
tetur01g10260	1	1	1	1
tetur01g10270	1	1	1	1
tetur01g10330	1	1	1	1
tetur01g10340	1	1	1	1
tetur01g10350	1	1	1	1
tetur01g10400	1	1	1	-
tetur01g10430	1	-	-	-
tetur01g10470	1	1	1	1
tetur01g10490	1	1	1	1
tetur01g10500	1	-	-	1
tetur01g10520	1	1	1	1
tetur01g10530	1	1	1	1
tetur01g10550	1	1	1	1
tetur01g10560	1	1	1	1
tetur01g10570	1	1	1	-
tetur01g10580	1	1	1	1
tetur01g10600	1	-	1	1
tetur01g10620	1	1	1	1
tetur01g10640	1	1	1	1
tetur01g10650	1	1	1	1
tetur01g10660	1	1	-	1
tetur01g10670	1	1	1	1
tetur01g10680	1	1	1	1
tetur01g10690	1	1	1	1
tetur01g10740	1	1	1	1
tetur01g10750	1	-	1	1
tetur01g10760	1	1	1	-
tetur01g10770	1	-	1	1
tetur01g10800	1	-	1	-
tetur01g10820	1	-	1	1
tetur01g10830	1	1	1	-
tetur01g10850	1	1	1	1
tetur01g10880	1	1	1	1
tetur01g10980	1	1	1	-
tetur01g11030	1	1	1	1
tetur01g11060	1	1	1	1
tetur01g11080	1	1	1	-
tetur01g11150	1	1	1	-
tetur01g11180	1	1	1	-
tetur01g11200	1	1	-	-
tetur01g11210	1	1	1	1
tetur01g11270	1	1	1	1
tetur01g11320	1	1	1	1
tetur01g11330	1	1	1	1
tetur01g11350	1	1	1	1
tetur01g11400	1	1	1	1
tetur01g11470	1	1	1	1
tetur01g11480	1	1	1	-
tetur01g11490	1	1	1	1
tetur01g11500	1	1	1	1
tetur01g11530	1	1	1	1
tetur01g11570	1	1	1	1
tetur01g11600	1	1	1	1
tetur01g11610	1	1	1	1
tetur01g11620	1	1	1	1
tetur01g11660	1	1	-	-
tetur01g11760	1	1	1	1
tetur01g11780	1	1	1	1
tetur01g11790	1	1	1	1
tetur01g11870	1	1	1	1
tetur01g11910	1	1	1	1
tetur01g11920	1	1	1	1
tetur01g11930	1	1	1	1
tetur01g11950	1	1	1	1
tetur01g11960	1	1	-	-
tetur01g12010	1	1	1	1
tetur01g12120	1	1	1	1
tetur01g12130	1	1	-	-
tetur01g12160	1	1	1	1
tetur01g12190	1	1	1	1
tetur01g12200	1	1	-	-
tetur01g12210	1	1	1	1
tetur01g12220	1	1	1	-
tetur01g12240	1	1	1	1
tetur01g12250	1	1	1	-
tetur01g12260	1	1	1	1
tetur01g12400	1	1	-	-
tetur01g12430	1	1	1	1
tetur01g12460	1	1	1	1
tetur01g12500	1	1	1	1
tetur01g12510	1	1	1	1
tetur01g12520	1	1	1	1
tetur01g12540	1	1	1	1
tetur01g12550	1	1	1	1
tetur01g12560	1	1	1	1
tetur01g12570	1	1	1	1
tetur01g12580	1	1	1	1
tetur01g12590	1	1	1	1
tetur01g12610	1	-	-	1
tetur01g12670	1	1	1	1
tetur01g12680	1	1	1	1
tetur01g12700	1	1	1	1
tetur01g12770	1	-	1	1
tetur01g12790	1	1	1	1
tetur01g12800	1	1	1	1
tetur01g12810	1	1	1	1
tetur01g12830	1	1	1	1
tetur01g12860	1	1	1	1
tetur01g12870	1	-	1	1
tetur01g12880	1	1	1	1
tetur01g12920	1	-	-	-
tetur01g12930	1	1	1	1
tetur01g12940	1	1	1	1
tetur01g12950	1	1	1	1
tetur01g12960	1	1	1	1
tetur01g12970	1	1	1	-
tetur01g13030	1	1	1	1
tetur01g13040	1	1	1	1
tetur01g13050	1	1	-	1
tetur01g13060	1	1	1	1
tetur01g13070	1	1	1	1
tetur01g13120	1	1	-	-
tetur01g13160	1	1	1	1
tetur01g13180	1	1	1	-
tetur01g13220	1	1	1	1
tetur01g13330	1	1	1	1
tetur01g13340	1	1	1	1
tetur01g13350	1	1	1	1
tetur01g13360	1	1	1	-
tetur01g13370	1	1	1	1
tetur01g13380	1	1	1	1
tetur01g13400	1	1	1	1
tetur01g13410	1	1	1	1
tetur01g13420	1	1	1	1
tetur01g13430	1	1	1	1
tetur01g13440	1	1	1	1
tetur01g13460	1	1	1	1
tetur01g13470	1	1	1	1
tetur01g13490	1	1	1	1
tetur01g13500	1	1	1	1
tetur01g13530	1	1	1	1
tetur01g13540	1	1	1	1
tetur01g13550	1	1	1	1
tetur01g13560	1	1	1	1
tetur01g13570	1	1	1	1
tetur01g13580	1	1	1	1
tetur01g13630	1	1	1	-
tetur01g13650	1	-	1	-
tetur01g13680	1	1	1	-
tetur01g13690	1	1	1	-
tetur01g13700	1	1	1	-
tetur01g13710	1	1	1	-
tetur01g13720	1	1	1	-
tetur01g13730	1	1	1	-
tetur01g13740	1	1	1	1
tetur01g13840	1	1	-	1
tetur01g13850	1	1	1	1
tetur01g13860	1	1	1	1
tetur01g13880	1	-	1	-
tetur01g13890	1	-	-	-
tetur01g13900	1	1	1	1
tetur01g13930	1	1	1	1
tetur01g13940	1	1	1	1
tetur01g13950	1	1	1	1
tetur01g13990	1	-	1	1
tetur01g14000	1	1	1	1
tetur01g14010	1	-	-	1
tetur01g14020	1	1	-	1
tetur01g14030	1	-	-	1
tetur01g14040	1	1	-	1
tetur01g14060	1	1	-	1
tetur01g14070	1	1	-	1
tetur01g14080	1	1	-	1
tetur01g14090	1	1	1	1
tetur01g14140	1	1	-	1
tetur01g14180	1	1	1	1
tetur01g14190	1	1	1	1
tetur01g14200	1	1	1	-
tetur01g14210	1	1	1	1
tetur01g14220	1	1	1	1
tetur01g14240	1	-	1	1
tetur01g14250	1	-	1	1
tetur01g14260	1	-	-	1
tetur01g14270	1	-	1	-
tetur01g14280	1	1	1	1
tetur01g14300	1	1	1	1
tetur01g14310	1	1	1	1
tetur01g14320	1	1	1	1
tetur01g14330	1	1	-	-
tetur01g14340	1	1	1	1
tetur01g14350	1	1	-	1
tetur01g14360	1	1	1	-
tetur01g14370	1	1	1	1
tetur01g14380	1	1	-	-
tetur01g14390	1	1	-	-
tetur01g14400	1	1	1	1
tetur01g14430	1	1	1	1
tetur01g14440	1	1	1	1
tetur01g14450	1	1	-	1
tetur01g14470	1	1	-	1
tetur01g14480	1	1	-	1
tetur01g14490	1	1	1	1
tetur01g14500	1	1	1	1
tetur01g14530	1	1	1	1
tetur01g14540	1	1	1	1
tetur01g14550	1	1	1	1
tetur01g14560	1	1	1	1
tetur01g14570	1	1	-	1
tetur01g14580	1	1	1	1
tetur01g14620	1	1	1	1
tetur01g14670	1	1	1	1
tetur01g14700	1	1	1	1
tetur01g14710	1	-	1	1
tetur01g14720	1	-	1	1
tetur01g14770	1	1	1	1
tetur01g14780	1	-	1	1
tetur01g14790	1	1	1	1
tetur01g14800	1	-	-	1
tetur01g14830	1	1	1	-
tetur01g14840	1	-	1	1
tetur01g14870	1	1	-	1
tetur01g14930	1	1	1	1
tetur01g14980	1	1	1	1
tetur01g14990	1	1	1	1
tetur01g15010	1	1	1	1
tetur01g15020	1	1	1	1
tetur01g15030	1	1	1	1
tetur01g15040	1	-	1	1
tetur01g15060	1	1	1	1
tetur01g15070	1	-	-	-
tetur01g15080	1	-	1	1
tetur01g15090	1	1	1	1
tetur01g15100	1	-	1	-
tetur01g15110	1	1	1	1
tetur01g15120	1	1	1	1
tetur01g15150	1	-	1	1
tetur01g15170	1	1	-	1
tetur01g15180	1	1	1	1
tetur01g15210	1	1	-	-
tetur01g15230	1	1	1	1
tetur01g15240	1	1	-	1
tetur01g15250	1	1	-	-
tetur01g15260	1	1	1	1
tetur01g15270	1	-	-	1
tetur01g15320	1	-	-	1
tetur01g15350	1	1	1	1
tetur01g15380	1	1	1	-
tetur01g15400	1	1	1	1
tetur01g15410	1	1	1	1
tetur01g15420	1	1	-	1
tetur01g15430	1	1	-	-
tetur01g15450	1	1	1	1
tetur01g15550	1	1	1	1
tetur01g15570	1	1	1	1
tetur01g15640	1	-	1	1
tetur01g15690	1	1	1	1
tetur01g15700	1	1	1	1
tetur01g15710	1	1	1	1
tetur01g15720	1	1	1	1
tetur01g15730	1	1	1	1
tetur01g15740	1	1	1	1
tetur01g15760	1	1	1	1
tetur01g15770	1	1	1	1
tetur01g15800	1	1	1	1
tetur01g15830	1	1	1	1
tetur01g15840	1	-	1	1
tetur01g15860	1	-	-	-
tetur01g15880	1	1	1	1
tetur01g15890	1	1	1	1
tetur01g15900	1	1	1	1
tetur01g16010	1	1	1	1
tetur01g16020	1	1	1	1
tetur01g16030	1	1	1	1
tetur01g16040	1	1	1	1
tetur01g16120	1	-	-	-
tetur01g16130	1	1	1	-
tetur01g16160	1	1	1	1
tetur01g16190	1	1	1	-
tetur01g16220	1	1	1	1
tetur01g16230	1	1	1	1
tetur01g16240	1	1	1	1
tetur01g16270	1	1	1	1
tetur01g16280	1	1	1	1
tetur01g16290	1	1	1	1
tetur01g16300	1	1	1	1
tetur01g16351	1	1	1	1
tetur01g16391	1	1	1	-
tetur01g16506	1	-	-	1
tetur01g16510	1	1	-	-
tetur01g16520	1	-	-	-
tetur01g16521	1	-	-	-
tetur01g16522	1	-	1	1
tetur01g16523	1	-	1	1
tetur01g16525	1	-	1	1
tetur01g16529	1	1	1	1
tetur01g16530	1	1	1	1
tetur01g16531	1	1	1	-
tetur01g16540	1	1	1	1
tetur01g16543	1	1	1	-
tetur01g16694	1	1	-	-
tetur01g16714	1	-	1	1
tetur01g16744	1	1	1	1
tetur01g16774	1	1	-	1
tetur01g16784	1	1	1	1
tetur01g16794	1	1	1	1
tetur01g16804	1	1	1	1
tetur01g16814	1	1	1	1
tetur01g16834	1	1	1	1
tetur01g16844	1	1	1	1
tetur01g17294	1	1	1	-
tetur01g91103	1	1	1	1
tetur01g91104	1	-	-	-
tetur01g91110	1	1	1	1
tetur01g91112	1	-	1	1
tetur01g91115	1	-	1	1
tetur01g91118	1	1	1	-
tetur01g91138	1	1	1	1
tetur01g91145	1	1	1	1
tetur01g91147	1	1	1	-
tetur01g91152	1	1	-	1
tetur01g91158	1	1	1	1
tetur01g91159	1	1	1	1
tetur01g91172	1	1	-	-
tetur01g91174	1	-	1	-
tetur01g91176	1	1	1	1
tetur01g91178	1	-	1	1
tetur01g92290	1	1	1	1
tetur01g92301	1	1	1	1
tetur01g92312	1	-	1	-
tetur01g92319	1	1	1	1
tetur01g92338	1	1	1	1
tetur01g92339	1	-	-	1
tetur01g92344	1	1	1	1
tetur01g92353	1	-	1	-
tetur01g92365	1	1	-	1
tetur01g92371	1	1	1	1
tetur01g92373	1	1	-	-
tetur01g92377	1	1	1	1
tetur01g92385	1	1	1	1
tetur01g92389	1	1	1	1
tetur01g92392	1	1	1	1
tetur01g92407	1	1	1	1
tetur01g92409	1	1	-	-
tetur01g92411	1	1	1	1
tetur01g92414	1	-	1	1
tetur01g92415	1	-	-	-
tetur01g92418	1	1	1	1
tetur01g92422	1	1	1	-
tetur01g92423	1	1	1	-
tetur01g92860	1	1	1	1
tetur02g00090	1	1	1	1
tetur02g00110	1	1	1	-
tetur02g00130	1	1	1	1
tetur02g00140	1	1	1	1
tetur02g00150	1	1	1	1
tetur02g00160	1	1	1	1
tetur02g00170	1	1	1	1
tetur02g00190	1	1	1	1
tetur02g00220	1	1	1	1
tetur02g00280	1	1	1	1
tetur02g00290	1	1	1	1
tetur02g00310	1	1	1	1
tetur02g00320	1	1	-	-
tetur02g00340	1	-	1	-
tetur02g00350	1	1	1	1
tetur02g00390	1	1	1	1
tetur02g00400	1	1	1	1
tetur02g00410	1	1	1	1
tetur02g00420	1	-	-	-
tetur02g00430	1	-	1	1
tetur02g00470	1	1	-	-
tetur02g00510	1	1	-	-
tetur02g00520	1	1	1	-
tetur02g00550	1	-	1	1
tetur02g00570	1	-	1	1
tetur02g00630	1	-	-	1
tetur02g00640	1	1	-	1
tetur02g00660	1	1	1	1
tetur02g00680	1	1	-	1
tetur02g00690	1	1	-	1
tetur02g00700	1	1	-	1
tetur02g00710	1	1	1	1
tetur02g00730	1	1	-	1
tetur02g00740	1	-	1	1
tetur02g00770	1	-	1	1
tetur02g00800	1	1	1	1
tetur02g00860	1	-	1	-
tetur02g00870	1	1	1	1
tetur02g00920	1	1	-	1
tetur02g00940	1	1	1	-
tetur02g00950	1	1	1	1
tetur02g00970	1	1	1	1
tetur02g01150	1	1	1	1
tetur02g01270	1	1	1	-
tetur02g01310	1	-	-	1
tetur02g01330	1	1	1	-
tetur02g01380	1	1	1	1
tetur02g01450	1	1	1	1
tetur02g01460	1	1	1	1
tetur02g01470	1	1	1	-
tetur02g01500	1	1	1	1
tetur02g01510	1	1	1	1
tetur02g01530	1	1	1	1
tetur02g01540	1	1	-	-
tetur02g01550	1	1	-	-
tetur02g01560	1	1	-	-
tetur02g01570	1	1	-	1
tetur02g01580	1	1	-	-
tetur02g01590	1	1	-	1
tetur02g01610	1	1	1	1
tetur02g01620	1	1	1	1
tetur02g01630	1	1	1	1
tetur02g01640	1	1	1	1
tetur02g01650	1	1	1	1
tetur02g01660	1	1	1	1
tetur02g01720	1	1	1	1
tetur02g01730	1	1	1	1
tetur02g01750	1	1	1	1
tetur02g01770	1	1	1	1
tetur02g01780	1	1	1	-
tetur02g01790	1	-	-	1
tetur02g01810	1	1	1	1
tetur02g01840	1	1	1	-
tetur02g01850	1	-	-	1
tetur02g01860	1	-	-	1
tetur02g01870	1	1	1	1
tetur02g01950	1	1	1	1
tetur02g01990	1	1	1	1
tetur02g02000	1	1	1	1
tetur02g02010	1	1	1	1
tetur02g02020	1	-	1	1
tetur02g02050	1	-	-	-
tetur02g02060	1	1	1	1
tetur02g02080	1	1	-	1
tetur02g02100	1	-	-	-
tetur02g02120	1	1	-	1
tetur02g02130	1	1	-	1
tetur02g02160	1	1	1	1
tetur02g02180	1	1	-	1
tetur02g02190	1	1	1	1
tetur02g02200	1	1	1	-
tetur02g02210	1	1	1	1
tetur02g02220	1	1	1	1
tetur02g02230	1	1	1	1
tetur02g02260	1	1	1	-
tetur02g02270	1	1	1	1
tetur02g02280	1	1	1	1
tetur02g02290	1	1	1	1
tetur02g02300	1	1	1	1
tetur02g02320	1	1	1	1
tetur02g02340	1	1	1	1
tetur02g02350	1	1	1	1
tetur02g02370	1	1	1	-
tetur02g02430	1	1	1	1
tetur02g02440	1	1	1	1
tetur02g02450	1	1	1	1
tetur02g02470	1	1	1	1
tetur02g02520	1	-	1	-
tetur02g03020	1	1	1	1
tetur02g03050	1	1	1	1
tetur02g03070	1	1	1	1
tetur02g03130	1	-	1	1
tetur02g03140	1	1	1	1
tetur02g03150	1	1	-	1
tetur02g03180	1	-	-	1
tetur02g03190	1	1	1	1
tetur02g03200	1	-	1	1
tetur02g03240	1	1	1	1
tetur02g03260	1	1	1	1
tetur02g03270	1	1	1	1
tetur02g03300	1	1	1	1
tetur02g03310	1	1	-	-
tetur02g03320	1	-	-	-
tetur02g03360	1	1	1	1
tetur02g03390	1	-	-	1
tetur02g03420	1	1	1	-
tetur02g03430	1	1	1	1
tetur02g03440	1	1	1	1
tetur02g03460	1	1	1	1
tetur02g03490	1	1	1	1
tetur02g03510	1	1	1	1
tetur02g03580	1	1	1	1
tetur02g03600	1	-	1	1
tetur02g03630	1	1	1	1
tetur02g03650	1	1	1	1
tetur02g03680	1	1	1	1
tetur02g03700	1	1	1	1
tetur02g03710	1	-	1	1
tetur02g03720	1	1	1	1
tetur02g03730	1	1	1	-
tetur02g03740	1	1	1	1
tetur02g03800	1	1	1	1
tetur02g03810	1	1	1	1
tetur02g03860	1	1	1	1
tetur02g03870	1	-	1	-
tetur02g03880	1	-	1	1
tetur02g03890	1	1	1	1
tetur02g03910	1	1	1	1
tetur02g03970	1	1	1	1
tetur02g03980	1	1	1	1
tetur02g03990	1	1	1	1
tetur02g04010	1	-	1	-
tetur02g04020	1	1	1	-
tetur02g04030	1	1	1	1
tetur02g04040	1	-	1	1
tetur02g04050	1	1	1	1
tetur02g04070	1	1	1	1
tetur02g04080	1	1	1	1
tetur02g04090	1	1	1	1
tetur02g04100	1	1	1	1
tetur02g04120	1	1	1	1
tetur02g04130	1	1	1	1
tetur02g04140	1	1	1	-
tetur02g04170	1	1	1	1
tetur02g04190	1	-	1	1
tetur02g04200	1	1	-	-
tetur02g04220	1	1	1	1
tetur02g04230	1	1	1	1
tetur02g04240	1	-	1	-
tetur02g04250	1	1	1	-
tetur02g04260	1	-	1	1
tetur02g04270	1	-	1	-
tetur02g04290	1	-	1	1
tetur02g04310	1	1	1	1
tetur02g04320	1	1	1	1
tetur02g04410	1	-	-	-
tetur02g04430	1	-	1	-
tetur02g04450	1	-	1	-
tetur02g04470	1	1	1	1
tetur02g04480	1	1	1	1
tetur02g04490	1	-	1	1
tetur02g04500	1	-	1	-
tetur02g04510	1	1	1	1
tetur02g04520	1	1	1	1
tetur02g04530	1	1	1	1
tetur02g04540	1	1	1	1
tetur02g04550	1	1	1	1
tetur02g04560	1	1	1	1
tetur02g04570	1	1	1	1
tetur02g04600	1	1	1	1
tetur02g04620	1	-	1	1
tetur02g04660	1	1	1	1
tetur02g04680	1	-	1	-
tetur02g04700	1	1	1	1
tetur02g04710	1	1	1	-
tetur02g04730	1	1	1	-
tetur02g04780	1	1	1	-
tetur02g04800	1	1	1	1
tetur02g04810	1	1	1	1
tetur02g04840	1	1	1	1
tetur02g04860	1	1	1	1
tetur02g04890	1	1	1	1
tetur02g04900	1	1	1	-
tetur02g04910	1	1	1	1
tetur02g04930	1	1	1	-
tetur02g04950	1	1	1	1
tetur02g04980	1	1	1	1
tetur02g04990	1	1	1	-
tetur02g05000	1	1	1	1
tetur02g05010	1	1	1	1
tetur02g05020	1	1	1	1
tetur02g05030	1	1	1	-
tetur02g05040	1	1	1	1
tetur02g05060	1	1	1	-
tetur02g05070	1	1	1	1
tetur02g05080	1	1	1	1
tetur02g05090	1	1	1	1
tetur02g05100	1	1	1	1
tetur02g05110	1	1	1	1
tetur02g05120	1	1	1	1
tetur02g05130	1	1	1	1
tetur02g05150	1	1	1	1
tetur02g05160	1	1	1	1
tetur02g05170	1	1	1	1
tetur02g05180	1	1	1	1
tetur02g05190	1	1	1	1
tetur02g05200	1	1	1	1
tetur02g05210	1	1	1	1
tetur02g05250	1	1	1	1
tetur02g05280	1	1	1	1
tetur02g05290	1	1	1	1
tetur02g05300	1	1	1	-
tetur02g05320	1	-	-	-
tetur02g05330	1	1	1	1
tetur02g05340	1	-	1	1
tetur02g05350	1	1	1	1
tetur02g05360	1	-	1	1
tetur02g05410	1	1	1	1
tetur02g05420	1	1	1	1
tetur02g05430	1	1	1	1
tetur02g05440	1	1	1	1
tetur02g05450	1	1	1	1
tetur02g05470	1	1	1	1
tetur02g05510	1	-	-	-
tetur02g05530	1	1	1	1
tetur02g05540	1	1	1	-
tetur02g05550	1	1	1	1
tetur02g05560	1	1	1	1
tetur02g05580	1	1	1	1
tetur02g05590	1	1	1	1
tetur02g05600	1	1	1	1
tetur02g05610	1	1	1	1
tetur02g05630	1	1	1	1
tetur02g05640	1	1	1	1
tetur02g05650	1	1	1	1
tetur02g05660	1	1	1	1
tetur02g05760	1	1	1	1
tetur02g05770	1	1	1	1
tetur02g05780	1	1	1	1
tetur02g05790	1	1	1	1
tetur02g05820	1	-	1	1
tetur02g05830	1	-	1	1
tetur02g05840	1	-	1	-
tetur02g05850	1	-	1	1
tetur02g05860	1	-	1	1
tetur02g05870	1	-	1	1
tetur02g05890	1	-	1	1
tetur02g05900	1	-	1	1
tetur02g05910	1	1	1	1
tetur02g05940	1	1	1	1
tetur02g05950	1	1	1	1
tetur02g05960	1	1	1	1
tetur02g05980	1	1	1	1
tetur02g05990	1	1	1	1
tetur02g06020	1	1	1	1
tetur02g06040	1	-	1	1
tetur02g06080	1	1	1	1
tetur02g06090	1	1	1	1
tetur02g06140	1	-	1	1
tetur02g06180	1	-	1	1
tetur02g06210	1	1	1	1
tetur02g06220	1	1	1	1
tetur02g06230	1	1	1	1
tetur02g06250	1	1	1	1
tetur02g06270	1	1	1	1
tetur02g06280	1	1	1	1
tetur02g06310	1	1	1	1
tetur02g06320	1	1	1	1
tetur02g06330	1	1	1	1
tetur02g06340	1	1	1	1
tetur02g06380	1	1	1	-
tetur02g06400	1	1	1	1
tetur02g06420	1	1	1	-
tetur02g06460	1	1	1	1
tetur02g06500	1	-	1	1
tetur02g06580	1	1	1	1
tetur02g06630	1	-	1	1
tetur02g06650	1	-	1	1
tetur02g06720	1	-	1	1
tetur02g06730	1	-	1	1
tetur02g06740	1	-	1	1
tetur02g06770	1	-	1	1
tetur02g06780	1	-	1	1
tetur02g06890	1	-	1	-
tetur02g06900	1	-	1	1
tetur02g06910	1	-	1	1
tetur02g06920	1	-	1	1
tetur02g06940	1	-	1	1
tetur02g06950	1	-	1	1
tetur02g06980	1	-	1	1
tetur02g07020	1	1	1	1
tetur02g07030	1	1	1	1
tetur02g07060	1	1	1	1
tetur02g07080	1	1	1	1
tetur02g07110	1	-	1	1
tetur02g07140	1	1	1	1
tetur02g07160	1	-	1	-
tetur02g07170	1	-	1	-
tetur02g07190	1	1	1	1
tetur02g07220	1	1	-	-
tetur02g07230	1	-	1	1
tetur02g07250	1	-	1	1
tetur02g07260	1	-	-	-
tetur02g07280	1	-	1	1
tetur02g07360	1	-	1	1
tetur02g07380	1	-	-	1
tetur02g07390	1	1	1	1
tetur02g07400	1	1	1	1
tetur02g07410	1	1	1	1
tetur02g07440	1	-	1	1
tetur02g07460	1	-	-	1
tetur02g07480	1	1	-	-
tetur02g07500	1	-	1	1
tetur02g07710	1	1	1	1
tetur02g07770	1	-	-	-
tetur02g07780	1	-	-	-
tetur02g07830	1	-	1	1
tetur02g07850	1	-	1	1
tetur02g07890	1	-	1	1
tetur02g07900	1	-	1	1
tetur02g07910	1	-	1	1
tetur02g07920	1	-	1	1
tetur02g07930	1	-	-	-
tetur02g07960	1	-	1	1
tetur02g08050	1	-	1	1
tetur02g08130	1	-	-	-
tetur02g08160	1	-	1	-
tetur02g08170	1	-	1	1
tetur02g08190	1	-	-	1
tetur02g08250	1	-	-	1
tetur02g08260	1	-	1	1
tetur02g08300	1	-	1	1
tetur02g08340	1	-	1	1
tetur02g08370	1	-	1	1
tetur02g08380	1	-	-	1
tetur02g08390	1	-	1	1
tetur02g08400	1	-	-	1
tetur02g08410	1	-	1	1
tetur02g08440	1	-	1	1
tetur02g08460	1	-	1	1
tetur02g08510	1	-	1	1
tetur02g08520	1	-	1	1
tetur02g08530	1	-	1	1
tetur02g08540	1	-	1	1
tetur02g08550	1	-	1	1
tetur02g08560	1	-	1	1
tetur02g08570	1	-	1	1
tetur02g08580	1	-	1	1
tetur02g08590	1	-	1	1
tetur02g08600	1	-	1	1
tetur02g08610	1	-	1	1
tetur02g08690	1	-	1	1
tetur02g08750	1	-	-	-
tetur02g08790	1	1	-	-
tetur02g08810	1	-	1	1
tetur02g08830	1	-	1	1
tetur02g08840	1	-	1	1
tetur02g08860	1	-	1	1
tetur02g08870	1	-	1	1
tetur02g09060	1	1	-	1
tetur02g09080	1	-	1	1
tetur02g09090	1	-	1	1
tetur02g09100	1	-	1	1
tetur02g09110	1	-	1	1
tetur02g09120	1	1	1	1
tetur02g09170	1	1	1	1
tetur02g09190	1	1	-	1
tetur02g09210	1	-	-	1
tetur02g09220	1	1	1	-
tetur02g09240	1	-	-	1
tetur02g09250	1	1	1	-
tetur02g09260	1	1	1	1
tetur02g09270	1	1	1	1
tetur02g09290	1	1	1	-
tetur02g09300	1	1	1	-
tetur02g09310	1	1	1	1
tetur02g09320	1	1	1	1
tetur02g09330	1	1	1	-
tetur02g09340	1	1	1	-
tetur02g09360	1	1	1	1
tetur02g09390	1	1	1	1
tetur02g09430	1	1	1	1
tetur02g09440	1	1	1	1
tetur02g09450	1	1	1	1
tetur02g09460	1	1	1	1
tetur02g09490	1	1	1	1
tetur02g09540	1	-	1	1
tetur02g09560	1	-	1	1
tetur02g09570	1	-	1	1
tetur02g09610	1	-	1	-
tetur02g09630	1	-	1	-
tetur02g09660	1	-	1	1
tetur02g09690	1	-	-	-
tetur02g09700	1	-	-	-
tetur02g09740	1	-	-	-
tetur02g09750	1	-	-	-
tetur02g09770	1	-	-	-
tetur02g09780	1	-	-	-
tetur02g09800	1	-	-	-
tetur02g09820	1	-	1	-
tetur02g09850	1	-	-	-
tetur02g09930	1	-	-	-
tetur02g09980	1	-	1	1
tetur02g09990	1	-	1	-
tetur02g10170	1	1	-	-
tetur02g10210	1	-	1	1
tetur02g10220	1	-	1	1
tetur02g10230	1	-	1	1
tetur02g10260	1	-	-	-
tetur02g10330	1	-	1	1
tetur02g10360	1	-	1	1
tetur02g10420	1	-	1	-
tetur02g10430	1	-	1	-
tetur02g10470	1	-	-	-
tetur02g10480	1	-	1	1
tetur02g10490	1	-	1	1
tetur02g10500	1	-	1	-
tetur02g10510	1	-	1	1
tetur02g10530	1	-	1	1
tetur02g10540	1	-	1	1
tetur02g10570	1	-	-	-
tetur02g10590	1	-	1	1
tetur02g10600	1	-	1	1
tetur02g10610	1	-	1	1
tetur02g10630	1	-	-	1
tetur02g10640	1	-	1	1
tetur02g10650	1	-	-	-
tetur02g10660	1	-	1	1
tetur02g10680	1	-	-	-
tetur02g10730	1	-	1	1
tetur02g10740	1	-	1	1
tetur02g10750	1	-	1	1
tetur02g10770	1	-	1	1
tetur02g10790	1	-	-	-
tetur02g10840	1	-	-	-
tetur02g10850	1	-	1	1
tetur02g10860	1	-	1	-
tetur02g10870	1	-	-	-
tetur02g10910	1	-	-	1
tetur02g10930	1	-	1	-
tetur02g10940	1	-	1	1
tetur02g10960	1	-	-	1
tetur02g11060	1	-	1	1
tetur02g11070	1	-	1	1
tetur02g11080	1	-	1	1
tetur02g11100	1	-	1	1
tetur02g11120	1	-	1	1
tetur02g11130	1	-	1	1
tetur02g11150	1	-	1	1
tetur02g11160	1	-	1	1
tetur02g11190	1	-	1	1
tetur02g11210	1	-	-	-
tetur02g11220	1	-	1	1
tetur02g11230	1	-	1	1
tetur02g11240	1	-	1	1
tetur02g11250	1	-	1	1
tetur02g11270	1	1	1	1
tetur02g11280	1	1	1	1
tetur02g11300	1	-	1	1
tetur02g11310	1	-	1	1
tetur02g11320	1	-	1	1
tetur02g11330	1	-	-	-
tetur02g11360	1	-	-	1
tetur02g11370	1	-	1	1
tetur02g11400	1	-	1	1
tetur02g11410	1	-	1	1
tetur02g11420	1	1	1	1
tetur02g11430	1	-	1	1
tetur02g11440	1	-	1	1
tetur02g11460	1	-	1	1
tetur02g11470	1	-	1	1
tetur02g11480	1	-	1	1
tetur02g11520	1	-	1	1
tetur02g11530	1	-	1	1
tetur02g11540	1	-	-	-
tetur02g11560	1	-	-	1
tetur02g11570	1	-	1	1
tetur02g11580	1	-	1	1
tetur02g11600	1	1	1	1
tetur02g11610	1	1	1	1
tetur02g11620	1	1	1	1
tetur02g11630	1	1	1	1
tetur02g11660	1	1	1	1
tetur02g11670	1	1	-	-
tetur02g11680	1	1	1	1
tetur02g11700	1	1	1	1
tetur02g11710	1	1	1	1
tetur02g11740	1	-	1	1
tetur02g11750	1	1	1	1
tetur02g11760	1	1	1	1
tetur02g11770	1	1	-	1
tetur02g11780	1	1	-	1
tetur02g11790	1	1	1	1
tetur02g11800	1	1	-	1
tetur02g11810	1	-	1	1
tetur02g11830	1	1	1	1
tetur02g11910	1	-	1	1
tetur02g11960	1	-	1	1
tetur02g11980	1	-	-	1
tetur02g12000	1	-	1	1
tetur02g12010	1	-	1	1
tetur02g12050	1	-	1	1
tetur02g12070	1	1	1	1
tetur02g12110	1	1	1	1
tetur02g12130	1	1	1	1
tetur02g12140	1	1	1	1
tetur02g12150	1	1	1	1
tetur02g12210	1	1	1	1
tetur02g12220	1	-	1	1
tetur02g12250	1	1	1	1
tetur02g12280	1	1	1	-
tetur02g12290	1	1	1	1
tetur02g12300	1	1	1	1
tetur02g12310	1	1	-	1
tetur02g12320	1	1	1	1
tetur02g12330	1	1	1	1
tetur02g12440	1	1	1	1
tetur02g12560	1	-	-	1
tetur02g12590	1	1	1	1
tetur02g12610	1	-	-	-
tetur02g12640	1	1	-	-
tetur02g12650	1	1	-	1
tetur02g12730	1	-	-	-
tetur02g12740	1	1	1	1
tetur02g12770	1	-	1	-
tetur02g12800	1	-	1	1
tetur02g12810	1	-	1	1
tetur02g12820	1	-	1	1
tetur02g12850	1	-	1	1
tetur02g12880	1	-	1	1
tetur02g12890	1	-	-	1
tetur02g12910	1	-	1	1
tetur02g12920	1	-	1	1
tetur02g12930	1	-	1	1
tetur02g12960	1	-	1	1
tetur02g13090	1	1	1	1
tetur02g13100	1	1	1	1
tetur02g13130	1	1	1	1
tetur02g13140	1	-	1	1
tetur02g13180	1	-	1	-
tetur02g13200	1	1	1	1
tetur02g13250	1	1	1	1
tetur02g13260	1	1	1	-
tetur02g13270	1	1	1	1
tetur02g13280	1	1	1	1
tetur02g13310	1	1	1	1
tetur02g13320	1	1	1	1
tetur02g13330	1	1	1	1
tetur02g13340	1	1	1	1
tetur02g13350	1	1	-	-
tetur02g13360	1	1	1	1
tetur02g13370	1	1	1	1
tetur02g13380	1	1	1	1
tetur02g13400	1	1	1	1
tetur02g13410	1	-	-	-
tetur02g13420	1	1	1	1
tetur02g13440	1	1	1	1
tetur02g13460	1	1	1	1
tetur02g13470	1	1	1	1
tetur02g13480	1	1	1	-
tetur02g13490	1	1	1	1
tetur02g13520	1	1	1	1
tetur02g13540	1	1	1	1
tetur02g13550	1	-	-	-
tetur02g13560	1	1	-	1
tetur02g13570	1	1	-	1
tetur02g13580	1	1	-	1
tetur02g13590	1	1	-	1
tetur02g13600	1	1	-	1
tetur02g13610	1	1	-	1
tetur02g13620	1	-	-	-
tetur02g13630	1	1	-	1
tetur02g13640	1	-	-	1
tetur02g13650	1	1	-	1
tetur02g13660	1	1	-	1
tetur02g13670	1	1	-	1
tetur02g13680	1	-	-	1
tetur02g13690	1	-	-	1
tetur02g13710	1	1	1	1
tetur02g13920	1	1	1	1
tetur02g13940	1	-	1	1
tetur02g13950	1	1	-	1
tetur02g14010	1	1	1	1
tetur02g14060	1	1	1	1
tetur02g14070	1	1	1	1
tetur02g14080	1	1	1	1
tetur02g14120	1	1	1	1
tetur02g14130	1	1	-	1
tetur02g14170	1	1	1	1
tetur02g14180	1	1	1	1
tetur02g14200	1	-	1	1
tetur02g14230	1	1	1	1
tetur02g14360	1	1	1	1
tetur02g14390	1	1	1	1
tetur02g14450	1	1	1	1
tetur02g14571	1	-	1	1
tetur02g14631	1	1	-	1
tetur02g14651	1	-	1	1
tetur02g14741	1	1	-	1
tetur02g14831	1	1	1	1
tetur02g15051	1	1	1	-
tetur02g15091	1	-	1	1
tetur02g15155	1	-	1	1
tetur02g15167	1	1	1	1
tetur02g15171	1	1	1	1
tetur02g15187	1	1	1	1
tetur02g15192	1	-	1	1
tetur02g15193	1	-	1	1
tetur02g15194	1	1	1	-
tetur02g15207	1	1	1	1
tetur02g15287	1	1	1	1
tetur02g15595	1	-	-	-
tetur02g15605	1	-	1	1
tetur02g90624	1	1	1	1
tetur02g90637	1	1	-	1
tetur02g90638	1	1	1	1
tetur02g90665	1	1	1	1
tetur02g90668	1	-	1	1
tetur02g90674	1	-	-	1
tetur02g90678	1	1	1	1
tetur02g90691	1	-	-	-
tetur02g90693	1	-	1	1
tetur02g90694	1	-	-	-
tetur02g90699	1	1	1	1
tetur02g90702	1	1	1	-
tetur02g90705	1	-	1	1
tetur02g90707	1	-	1	1
tetur02g90708	1	-	1	1
tetur02g90709	1	-	1	1
tetur02g90714	1	-	-	-
tetur02g90723	1	-	1	1
tetur02g90739	1	-	-	-
tetur02g92473	1	-	1	1
tetur02g92474	1	1	1	1
tetur02g92475	1	1	-	1
tetur02g92481	1	1	1	-
tetur02g92484	1	1	1	-
tetur02g92491	1	-	1	-
tetur02g92495	1	1	1	1
tetur02g92522	1	1	1	1
tetur02g92523	1	-	-	1
tetur02g92526	1	1	1	-
tetur02g92527	1	1	1	-
tetur02g92528	1	1	1	1
tetur02g92532	1	1	-	1
tetur02g92533	1	1	1	1
tetur02g92536	1	1	1	1
tetur02g92538	1	1	1	1
tetur03g00080	1	1	1	1
tetur03g00090	1	1	1	-
tetur03g00100	1	1	1	1
tetur03g00110	1	1	1	1
tetur03g00150	1	-	1	1
tetur03g00160	1	-	1	-
tetur03g00220	1	1	1	1
tetur03g00240	1	-	-	-
tetur03g00270	1	-	-	1
tetur03g00280	1	1	1	1
tetur03g00300	1	1	1	1
tetur03g00310	1	1	1	1
tetur03g00330	1	1	1	1
tetur03g00340	1	1	1	1
tetur03g00440	1	1	1	1
tetur03g00450	1	1	1	1
tetur03g00550	1	1	1	1
tetur03g00650	1	1	-	-
tetur03g00720	1	1	1	1
tetur03g00750	1	-	-	-
tetur03g00760	1	1	1	1
tetur03g00770	1	1	1	1
tetur03g00780	1	1	1	-
tetur03g00840	1	1	1	1
tetur03g00880	1	1	-	1
tetur03g00920	1	1	1	1
tetur03g00950	1	1	1	1
tetur03g00970	1	1	-	1
tetur03g00990	1	1	-	-
tetur03g01000	1	1	1	1
tetur03g01010	1	1	1	1
tetur03g01050	1	1	1	1
tetur03g01070	1	1	1	1
tetur03g01080	1	1	1	1
tetur03g01100	1	1	1	1
tetur03g01120	1	1	1	1
tetur03g01140	1	-	1	1
tetur03g01160	1	1	1	1
tetur03g01180	1	1	1	1
tetur03g01190	1	-	-	-
tetur03g01210	1	-	1	1
tetur03g01250	1	1	1	1
tetur03g01260	1	1	1	1
tetur03g01270	1	1	1	1
tetur03g01280	1	1	1	1
tetur03g01290	1	1	1	1
tetur03g01300	1	1	1	1
tetur03g01320	1	1	1	1
tetur03g01340	1	1	1	1
tetur03g01350	1	1	1	1
tetur03g01370	1	1	-	-
tetur03g01400	1	1	1	1
tetur03g01410	1	1	1	1
tetur03g01420	1	1	1	1
tetur03g01460	1	1	1	1
tetur03g01510	1	-	1	1
tetur03g01520	1	1	1	1
tetur03g01540	1	1	1	1
tetur03g01550	1	1	1	1
tetur03g01560	1	1	1	1
tetur03g01570	1	-	-	1
tetur03g01580	1	1	1	1
tetur03g01600	1	1	1	1
tetur03g01610	1	1	1	1
tetur03g01630	1	1	1	1
tetur03g01700	1	1	1	1
tetur03g01710	1	-	1	1
tetur03g01720	1	-	1	1
tetur03g01740	1	1	1	1
tetur03g01750	1	1	1	-
tetur03g01760	1	1	1	1
tetur03g01770	1	1	1	1
tetur03g01790	1	-	1	-
tetur03g01800	1	1	1	1
tetur03g01820	1	1	1	1
tetur03g01840	1	1	-	-
tetur03g01850	1	1	1	1
tetur03g01910	1	1	1	1
tetur03g01920	1	1	1	1
tetur03g01940	1	1	1	1
tetur03g01970	1	1	1	1
tetur03g01980	1	-	-	1
tetur03g01990	1	-	-	-
tetur03g02000	1	1	1	1
tetur03g02020	1	1	1	1
tetur03g02050	1	1	1	1
tetur03g02060	1	1	1	-
tetur03g02080	1	1	1	1
tetur03g02090	1	1	1	1
tetur03g02100	1	1	1	1
tetur03g02190	1	1	1	1
tetur03g02210	1	1	1	1
tetur03g02230	1	1	1	1
tetur03g02240	1	1	1	1
tetur03g02250	1	-	1	1
tetur03g02260	1	-	1	-
tetur03g02270	1	-	-	-
tetur03g02400	1	1	1	1
tetur03g02410	1	1	1	1
tetur03g02420	1	1	1	1
tetur03g02430	1	1	1	1
tetur03g02440	1	1	1	-
tetur03g02450	1	1	1	1
tetur03g02460	1	1	1	1
tetur03g02470	1	1	1	1
tetur03g02500	1	1	-	1
tetur03g02510	1	1	1	1
tetur03g02530	1	1	1	1
tetur03g02540	1	1	1	1
tetur03g02550	1	1	1	1
tetur03g02590	1	1	1	1
tetur03g02620	1	1	1	1
tetur03g02630	1	1	1	1
tetur03g02640	1	1	1	1
tetur03g02650	1	1	1	1
tetur03g02660	1	1	1	1
tetur03g02680	1	1	1	1
tetur03g02690	1	1	1	1
tetur03g02710	1	1	1	1
tetur03g02740	1	1	1	1
tetur03g02750	1	1	1	-
tetur03g02760	1	1	1	-
tetur03g02780	1	1	1	1
tetur03g02790	1	1	1	1
tetur03g02880	1	1	1	1
tetur03g02890	1	1	1	1
tetur03g02900	1	1	1	1
tetur03g02910	1	1	1	1
tetur03g02920	1	1	1	1
tetur03g02930	1	1	1	1
tetur03g02940	1	1	1	1
tetur03g02960	1	1	1	1
tetur03g02970	1	-	-	1
tetur03g02980	1	1	1	1
tetur03g02990	1	1	1	1
tetur03g03000	1	1	1	1
tetur03g03010	1	1	1	1
tetur03g03020	1	1	1	1
tetur03g03070	1	1	1	1
tetur03g03080	1	1	1	1
tetur03g03090	1	1	1	-
tetur03g03110	1	-	1	1
tetur03g03120	1	1	1	1
tetur03g03180	1	-	1	1
tetur03g03190	1	1	1	1
tetur03g03210	1	1	1	1
tetur03g03220	1	1	1	-
tetur03g03230	1	1	1	-
tetur03g03240	1	1	1	1
tetur03g03280	1	1	1	1
tetur03g03290	1	1	1	1
tetur03g03300	1	1	1	1
tetur03g03320	1	1	1	1
tetur03g03420	1	-	1	1
tetur03g03430	1	-	1	1
tetur03g03440	1	-	1	-
tetur03g03460	1	-	1	1
tetur03g03470	1	-	1	1
tetur03g03480	1	-	1	1
tetur03g03490	1	-	1	1
tetur03g03500	1	-	1	1
tetur03g03510	1	-	-	1
tetur03g03580	1	1	1	1
tetur03g03650	1	1	-	1
tetur03g03660	1	1	-	1
tetur03g03750	1	1	1	1
tetur03g03810	1	1	1	1
tetur03g03840	1	-	-	-
tetur03g03850	1	-	-	1
tetur03g03870	1	-	-	1
tetur03g03880	1	-	-	1
tetur03g03900	1	-	-	1
tetur03g03930	1	-	-	1
tetur03g03940	1	1	1	-
tetur03g03950	1	1	1	-
tetur03g03970	1	1	1	1
tetur03g03990	1	-	-	1
tetur03g04000	1	-	-	-
tetur03g04010	1	1	1	1
tetur03g04020	1	1	-	1
tetur03g04030	1	1	-	1
tetur03g04070	1	1	-	-
tetur03g04080	1	1	-	-
tetur03g04110	1	-	-	-
tetur03g04120	1	1	-	-
tetur03g04250	1	1	1	1
tetur03g04270	1	1	-	1
tetur03g04280	1	1	-	1
tetur03g04330	1	-	1	1
tetur03g04340	1	1	1	1
tetur03g04350	1	1	1	1
tetur03g04360	1	1	1	1
tetur03g04370	1	-	1	1
tetur03g04430	1	1	1	1
tetur03g04440	1	1	1	1
tetur03g04470	1	1	1	1
tetur03g04500	1	-	1	1
tetur03g04510	1	1	1	1
tetur03g04600	1	1	-	-
tetur03g04610	1	1	1	1
tetur03g04660	1	1	1	1
tetur03g04680	1	1	-	1
tetur03g04690	1	-	1	-
tetur03g04760	1	1	1	1
tetur03g04780	1	1	1	1
tetur03g04790	1	1	1	1
tetur03g04800	1	1	1	1
tetur03g04940	1	1	1	1
tetur03g04950	1	1	1	1
tetur03g04960	1	1	1	1
tetur03g04980	1	1	1	1
tetur03g05170	1	1	1	1
tetur03g05180	1	1	1	1
tetur03g05190	1	1	1	1
tetur03g05200	1	1	1	1
tetur03g05210	1	1	1	1
tetur03g05220	1	1	1	1
tetur03g05230	1	1	1	1
tetur03g05240	1	1	1	1
tetur03g05260	1	1	1	1
tetur03g05270	1	1	1	1
tetur03g05280	1	1	1	1
tetur03g05290	1	1	1	1
tetur03g05300	1	1	1	1
tetur03g05320	1	1	1	1
tetur03g05330	1	1	1	1
tetur03g05340	1	1	1	1
tetur03g05350	1	1	1	1
tetur03g05360	1	1	1	1
tetur03g05370	1	1	1	1
tetur03g05380	1	1	1	1
tetur03g05400	1	-	1	1
tetur03g05430	1	1	-	-
tetur03g05440	1	-	1	1
tetur03g05460	1	-	1	1
tetur03g05480	1	-	1	1
tetur03g05500	1	-	1	1
tetur03g05520	1	-	1	1
tetur03g05540	1	-	1	1
tetur03g05550	1	-	1	1
tetur03g05600	1	-	1	1
tetur03g05640	1	-	-	-
tetur03g05730	1	-	-	-
tetur03g05740	1	-	1	1
tetur03g05750	1	-	1	1
tetur03g05790	1	-	1	1
tetur03g05800	1	1	1	1
tetur03g05860	1	-	1	1
tetur03g05870	1	-	1	1
tetur03g05900	1	-	1	1
tetur03g05920	1	-	1	1
tetur03g05940	1	-	1	1
tetur03g05970	1	-	1	1
tetur03g05980	1	-	1	1
tetur03g06020	1	-	1	1
tetur03g06030	1	-	1	1
tetur03g06040	1	-	1	1
tetur03g06050	1	-	1	1
tetur03g06060	1	-	1	1
tetur03g06070	1	-	1	1
tetur03g06100	1	-	1	1
tetur03g06110	1	-	1	1
tetur03g06180	1	-	1	1
tetur03g06220	1	-	-	-
tetur03g06870	1	-	1	1
tetur03g06880	1	1	1	1
tetur03g06900	1	-	1	1
tetur03g06910	1	1	-	-
tetur03g06920	1	1	1	1
tetur03g06930	1	1	1	1
tetur03g06950	1	-	1	1
tetur03g06980	1	-	1	1
tetur03g07000	1	-	1	1
tetur03g07140	1	-	1	1
tetur03g07190	1	-	1	1
tetur03g07200	1	-	1	1
tetur03g07230	1	-	1	1
tetur03g07240	1	-	1	1
tetur03g07310	1	-	1	-
tetur03g07340	1	-	1	-
tetur03g07350	1	-	1	-
tetur03g07360	1	-	1	-
tetur03g07380	1	-	1	-
tetur03g07390	1	-	1	-
tetur03g07430	1	-	1	1
tetur03g07520	1	-	1	1
tetur03g07630	1	-	1	1
tetur03g07650	1	-	1	-
tetur03g07660	1	-	1	1
tetur03g07700	1	-	-	-
tetur03g07740	1	-	1	1
tetur03g07790	1	-	1	1
tetur03g07800	1	-	1	1
tetur03g07820	1	-	1	-
tetur03g07840	1	-	1	-
tetur03g07860	1	-	1	-
tetur03g07870	1	-	1	-
tetur03g07900	1	-	1	-
tetur03g07910	1	-	1	-
tetur03g07920	1	-	1	-
tetur03g07930	1	-	1	-
tetur03g08000	1	-	1	-
tetur03g08020	1	-	1	-
tetur03g08040	1	-	1	-
tetur03g08050	1	-	1	-
tetur03g08060	1	-	1	-
tetur03g08070	1	-	1	-
tetur03g08080	1	-	1	-
tetur03g08090	1	-	1	-
tetur03g08110	1	-	1	1
tetur03g08120	1	-	1	-
tetur03g08130	1	-	1	1
tetur03g08140	1	-	1	1
tetur03g08160	1	-	1	-
tetur03g08190	1	-	1	-
tetur03g08210	1	-	1	-
tetur03g09170	1	1	1	1
tetur03g09190	1	1	1	1
tetur03g09220	1	1	1	1
tetur03g09230	1	1	1	1
tetur03g09240	1	1	1	1
tetur03g09250	1	1	1	1
tetur03g09270	1	-	1	-
tetur03g09320	1	1	1	-
tetur03g09330	1	-	1	-
tetur03g09340	1	1	1	1
tetur03g09350	1	1	1	1
tetur03g09360	1	1	1	1
tetur03g09370	1	1	1	1
tetur03g09380	1	1	1	1
tetur03g09400	1	1	1	1
tetur03g09410	1	1	1	1
tetur03g09420	1	1	1	1
tetur03g09430	1	1	1	1
tetur03g09460	1	-	1	1
tetur03g09470	1	1	1	-
tetur03g09540	1	1	1	1
tetur03g09550	1	1	1	1
tetur03g09560	1	1	1	1
tetur03g09590	1	1	1	1
tetur03g09600	1	1	1	1
tetur03g09610	1	1	1	1
tetur03g09620	1	1	1	1
tetur03g09630	1	1	1	1
tetur03g09640	1	1	1	1
tetur03g09670	1	1	1	1
tetur03g09780	1	1	1	1
tetur03g09997	1	-	1	-
tetur03g10026	1	-	-	-
tetur03g10029	1	-	1	1
tetur03g10040	1	1	1	1
tetur03g10113	1	1	1	1
tetur03g10167	1	-	1	1
tetur03g91512	1	-	1	1
tetur03g91513	1	-	1	-
tetur03g91519	1	-	1	1
tetur03g91525	1	-	1	1
tetur03g91526	1	-	1	-
tetur03g91546	1	-	1	1
tetur03g91553	1	1	1	1
tetur03g91554	1	1	1	1
tetur03g91563	1	1	-	1
tetur03g91568	1	1	1	1
tetur03g91569	1	-	-	1
tetur03g91574	1	1	1	1
tetur03g91575	1	-	1	1
tetur03g91580	1	-	-	-
tetur03g91586	1	1	1	-
tetur03g91598	1	1	1	1
tetur03g91602	1	-	1	1
tetur03g91606	1	1	1	1
tetur03g91613	1	1	1	1
tetur04g00100	1	1	1	1
tetur04g00110	1	1	1	1
tetur04g00130	1	1	1	1
tetur04g00150	1	-	1	1
tetur04g00180	1	1	1	1
tetur04g00190	1	1	1	1
tetur04g00200	1	1	1	1
tetur04g00210	1	-	1	-
tetur04g00220	1	1	1	1
tetur04g00230	1	1	-	1
tetur04g00240	1	1	-	1
tetur04g00260	1	1	1	1
tetur04g00280	1	-	-	-
tetur04g00300	1	1	1	1
tetur04g00370	1	1	1	1
tetur04g00390	1	1	1	1
tetur04g00490	1	1	-	-
tetur04g00590	1	1	1	1
tetur04g00620	1	1	-	1
tetur04g00630	1	1	1	1
tetur04g00640	1	1	-	-
tetur04g00650	1	1	-	1
tetur04g00660	1	1	1	1
tetur04g00670	1	1	1	1
tetur04g00680	1	1	-	1
tetur04g00690	1	1	1	1
tetur04g00710	1	1	-	1
tetur04g00720	1	1	1	1
tetur04g00740	1	1	1	1
tetur04g00750	1	-	-	1
tetur04g00790	1	1	1	-
tetur04g00800	1	-	1	-
tetur04g00840	1	1	1	-
tetur04g00850	1	1	1	1
tetur04g00860	1	1	1	1
tetur04g00880	1	1	1	1
tetur04g00890	1	1	1	1
tetur04g00960	1	-	1	1
tetur04g00970	1	1	1	1
tetur04g00990	1	1	1	1
tetur04g01010	1	1	1	1
tetur04g01020	1	1	1	1
tetur04g01040	1	1	1	1
tetur04g01050	1	1	1	1
tetur04g01080	1	-	1	1
tetur04g01100	1	1	1	1
tetur04g01120	1	1	1	1
tetur04g01130	1	1	1	1
tetur04g01150	1	1	-	1
tetur04g01170	1	1	1	1
tetur04g01180	1	1	1	1
tetur04g01190	1	1	1	1
tetur04g01200	1	1	1	1
tetur04g01220	1	1	1	1
tetur04g01230	1	1	1	1
tetur04g01250	1	1	1	1
tetur04g01270	1	1	1	1
tetur04g01280	1	1	1	1
tetur04g01290	1	1	1	1
tetur04g01430	1	1	1	1
tetur04g01440	1	-	-	-
tetur04g01460	1	1	1	1
tetur04g01500	1	1	1	1
tetur04g01510	1	-	1	1
tetur04g01520	1	1	1	1
tetur04g01530	1	1	1	1
tetur04g01540	1	1	1	1
tetur04g01550	1	1	1	1
tetur04g01560	1	1	1	1
tetur04g01570	1	1	1	1
tetur04g01590	1	1	1	-
tetur04g01600	1	1	1	-
tetur04g01610	1	1	1	1
tetur04g01620	1	1	1	1
tetur04g01660	1	1	1	1
tetur04g01670	1	1	1	1
tetur04g01710	1	1	-	1
tetur04g01720	1	1	-	1
tetur04g01730	1	1	1	1
tetur04g01750	1	1	1	1
tetur04g01760	1	-	1	-
tetur04g01770	1	-	1	-
tetur04g01780	1	1	1	-
tetur04g01790	1	1	1	-
tetur04g01800	1	-	1	-
tetur04g01810	1	-	1	-
tetur04g01820	1	-	1	-
tetur04g01830	1	-	1	-
tetur04g01850	1	-	1	-
tetur04g01860	1	-	1	-
tetur04g01910	1	1	1	-
tetur04g01930	1	1	1	-
tetur04g01990	1	1	1	1
tetur04g02010	1	-	-	-
tetur04g02030	1	-	1	1
tetur04g02050	1	-	1	1
tetur04g02070	1	1	1	1
tetur04g02080	1	1	1	1
tetur04g02100	1	1	1	1
tetur04g02110	1	1	1	1
tetur04g02130	1	1	1	1
tetur04g02140	1	1	1	1
tetur04g02150	1	1	1	1
tetur04g02170	1	1	1	1
tetur04g02180	1	1	1	1
tetur04g02200	1	1	1	1
tetur04g02210	1	1	1	1
tetur04g02220	1	1	1	1
tetur04g02240	1	1	1	1
tetur04g02250	1	1	1	1
tetur04g02260	1	1	1	1
tetur04g02280	1	1	1	1
tetur04g02290	1	1	1	1
tetur04g02300	1	1	1	1
tetur04g02310	1	1	1	1
tetur04g02330	1	1	1	1
tetur04g02350	1	1	1	1
tetur04g02390	1	1	1	1
tetur04g02410	1	1	1	1
tetur04g02430	1	1	1	-
tetur04g02440	1	1	1	1
tetur04g02450	1	1	1	1
tetur04g02480	1	1	1	1
tetur04g02490	1	1	1	1
tetur04g02550	1	1	1	1
tetur04g02560	1	1	1	1
tetur04g02570	1	1	1	1
tetur04g02580	1	1	1	1
tetur04g02620	1	1	1	1
tetur04g02630	1	1	1	1
tetur04g02640	1	1	1	1
tetur04g02650	1	1	1	1
tetur04g02660	1	-	-	-
tetur04g02670	1	1	1	-
tetur04g02680	1	1	1	1
tetur04g02690	1	1	1	1
tetur04g02700	1	1	1	1
tetur04g02740	1	1	1	1
tetur04g02760	1	1	-	-
tetur04g02770	1	1	1	1
tetur04g02790	1	1	1	1
tetur04g02810	1	-	1	-
tetur04g02820	1	-	-	1
tetur04g02860	1	1	1	-
tetur04g02870	1	1	1	-
tetur04g02900	1	1	1	1
tetur04g02910	1	1	1	1
tetur04g02930	1	1	1	1
tetur04g02940	1	1	1	1
tetur04g02960	1	-	-	-
tetur04g02970	1	1	1	1
tetur04g02990	1	1	-	-
tetur04g03000	1	1	1	1
tetur04g03010	1	1	1	1
tetur04g03030	1	1	1	1
tetur04g03060	1	-	1	1
tetur04g03070	1	1	1	1
tetur04g03080	1	-	-	1
tetur04g03110	1	1	1	1
tetur04g03140	1	1	1	1
tetur04g03150	1	1	-	1
tetur04g03180	1	-	1	1
tetur04g03220	1	1	1	1
tetur04g03230	1	1	1	1
tetur04g03240	1	1	-	-
tetur04g03250	1	1	1	1
tetur04g03260	1	1	1	1
tetur04g03280	1	1	1	1
tetur04g03320	1	1	1	1
tetur04g03340	1	1	1	1
tetur04g03380	1	1	-	1
tetur04g03400	1	1	1	1
tetur04g03420	1	1	1	1
tetur04g03450	1	1	1	1
tetur04g03460	1	1	1	1
tetur04g03470	1	1	1	1
tetur04g03510	1	1	1	1
tetur04g03520	1	1	1	1
tetur04g03530	1	1	1	1
tetur04g03540	1	1	1	1
tetur04g03550	1	1	1	1
tetur04g03570	1	1	1	1
[truncated: 9,646 more rows]
