# Supplementary material for: Trans-driven variation in expression is common among detoxification genes in the extreme generalist herbivore Tetranychus urticae
Source: PLoS Genet. 2022 Nov 14;18(11):e1010333. doi: 10.1371/journal.pgen.1010333 (PMC9704763; doi:10.1371/journal.pgen.1010333)
Supplement: S4 Table — (XLSX) [file pgen.1010333.s009.xlsx]

## Sheet: S4 Table
S4 Table. Regulatory modes for gene expression variation in pairwise comparisons.
Gene regulatory mode information for each gene for each of four comparisons (two parents and the respective F1 per comparison) as indicated. The Log2 fold change (FC) and adjusted p values for comparisons between parents [Parents (cis+trans)] and for the ASE analysis [F1(cis)] are from DESeq2, and the baseMean values provided are from the parental comparison. Respective values for trans control w…
Gene ID	D+H+P	Chromosome	Start	End	ROS-ITi x SOL-BEi								JP-RRi x SOL-BEi								MAR-ABi x SOL-BEi								MR-VPi x SOL-BEi								Description
					baseMean	Parents (cis + trans)		F1 (cis)		trans		Mode	baseMean	Parents (cis + trans)		F1 (cis)		trans		Mode	baseMean	Parents (cis + trans)		F1 (cis)		trans		Mode	baseMean	Parents (cis + trans)		F1 (cis)		trans		Mode
						Log2FC	adjusted p	Log2FC	adjusted p	Log2FC	adjusted p			Log2FC	adjusted p	Log2FC	adjusted p	Log2FC	adjusted p			Log2FC	adjusted p	Log2FC	adjusted p	Log2FC	adjusted p			Log2FC	adjusted p	Log2FC	adjusted p	Log2FC	adjusted p
tetur41g00650		chromosome_1	79584	80027	161.622	0.731708	1.46521e-10	-0.672114	3.46108e-07	1.40382	1.33011e-44	antagonism									167.326	0.861767	1.11621e-09	-0.331387	0.0105008	1.19315	1.73165e-31	antagonism	112.314	0.0675642	0.63413	-0.31263	0.00714843	0.380194	0.000302704	compensatory	Hypothetical protein
tetur41g00640		chromosome_1	80287	85076	96.5961	0.172779	0.165741	0.0217824	0.874323	0.150996	0.375966	conserved									79.7198	0.283709	0.0206069	0.0300634	0.831086	0.253645	0.11365	ambiguous	77.0799	-0.0123895	0.942075	-0.0168487	0.894427	0.00445919	0.973442	conserved	hypothetical protein CJD_2464
tetur41g00530		chromosome_1	112144	114148									1071.63	-0.0881058	0.167657	0.033104	0.678587	-0.12121	0.00297588	ambiguous																	Vacuolar proton pump subunit E 1
tetur41g00520		chromosome_1	114648	130758									32.9668	0.198744	0.347149	0.13602	0.417407	0.0627239	0.898961	conserved	23.5403	0.49951	0.0318511	0.0613409	0.726749	0.438169	0.140524	ambiguous									Ortholog of Drosophila melanogaster sevenless
tetur41g00430		chromosome_1	142067	143553	86.3332	-0.260115	0.0339726	-1.01243	5.32834e-11	0.752314	4.0282e-06	antagonism	63.4533	1.26473	2.96596e-11	-0.318628	0.0703208	1.58336	1.45623e-21	antagonism																	NK6 transcription factor
tetur41g00380		chromosome_1	170446	171327	22.1819	0.227055	0.235863	0.0118815	0.958181	0.215174	0.320124	conserved	28.8375	-0.300427	0.166031	-0.13192	0.448172	-0.168508	0.831918	conserved	21.2799	-0.218964	0.338146	0.00944602	0.967211	-0.22841	0.292581	conserved	25.5538	0.265629	0.194955	0.0696829	0.67152	0.195946	0.570499	conserved	Hypothetical protein
tetur41g00370		chromosome_1	174734	177024	440.695	0.0634395	0.388276	0.00689766	0.937209	0.0565419	0.500051	conserved	380.187	0.149653	0.0603914	-0.0376761	0.698432	0.187329	0.0140471	trans	277.941	0.152713	0.0867134	-0.15811	0.0635533	0.310824	3.82541e-05	antagonism									DNA topoisomerase III
tetur41g00350		chromosome_1	179140	180418	235.046	0.268555	0.000173835	0.276599	0.00227686	-0.00804411	0.743757	cis	274.752	-0.167821	0.0480657	-0.300842	0.00177813	0.133021	0.106269	cis	169.364	0.389115	0.000171752	0.25104	0.0176482	0.138075	0.529644	cis									transmembrane protein 19
tetur41g00280		chromosome_1	206341	216581	519.462	-0.241336	0.00106896	-0.0370213	0.636191	-0.204315	0.00222855	trans	557.75	0.517923	2.00561e-06	0.00308083	0.985106	0.514842	6.47516e-18	trans	635.909	0.131432	0.229397	0.0100359	0.937892	0.121396	0.0272382	ambiguous	522.001	-0.220634	0.0726018	-0.00736328	0.951616	-0.213271	0.000241286	trans	PAS
tetur41g00270		chromosome_1	219767	224208									72.7507	1.3698	6.11959e-21	0.912031	5.56257e-06	0.457772	0.0518996	synergism																	doublesex and mab-3 related transcription factor 2
tetur41g00260		chromosome_1	228003	228878	202.946	0.105669	0.2336	0.0739225	0.425772	0.0317466	0.97286	conserved	203.412	-0.0319565	0.792365	0.376484	0.00111305	-0.40844	3.20745e-05	compensatory	165.419	-0.00736939	0.964034	0.208757	0.0653463	-0.216126	0.00799035	compensatory									transmembrane protein 170A
tetur41g00250		chromosome_1	229441	231217									350.993	-0.0713587	0.527888	-0.0221657	0.851855	-0.049193	0.943116	conserved	433.479	-0.188297	0.0553964	-0.145392	0.100714	-0.042905	0.935947	ambiguous									transmembrane protein 33
tetur41g00230		chromosome_1	233714	235470	1055.57	-0.323717	3.86751e-11	-0.280877	5.99296e-07	-0.0428399	0.483517	cis	1162.43	0.0738281	0.209791	-0.11295	0.0658848	0.186778	2.66678e-06	compensatory	484.563	0.205989	0.00126539	-0.0162523	0.867485	0.222242	0.000324202	trans									tetratricopeptide repeat protein 35
tetur41g00220		chromosome_1	235651	236491	204.968	-1.59636	1.22663e-60	-1.37076	1.28289e-33	-0.225602	0.0396032	synergism	253.81	-0.201647	0.0174202	-0.0598133	0.563448	-0.141834	0.302043	ambiguous	203.06	-0.617281	3.73036e-13	-0.112448	0.206809	-0.504833	1.67221e-06	trans									Ribosomal RNA-processing protein 7
tetur41g00210		chromosome_1	237085	239326	2251.64	-0.990343	2.11478e-32	-1.21754	1.05992e-44	0.227199	2.51641e-13	antagonism	3213.08	-0.087716	0.372663	0.182005	0.0365142	-0.269721	2.52767e-35	compensatory	2742.95	-0.283904	0.000236116	-0.116465	0.11096	-0.16744	1.41722e-07	trans									ATP synthase beta subunit
tetur41g00200		chromosome_1	240371	241902																	207.003	-0.00734129	0.951558	-0.161623	0.0743627	0.154282	0.0207501	compensatory	229.021	0.148361	0.0556506	0.0707927	0.410736	0.0775683	0.716234	ambiguous	Hypothetical protein
tetur41g00190		chromosome_1	242637	243614	195.928	-0.0901166	0.376611	-0.0463478	0.647788	-0.0437688	0.848286	conserved									153.47	-0.0179021	0.911264	0.0951812	0.403083	-0.113083	0.106956	conserved	123.694	-0.187223	0.138065	-0.0643205	0.590632	-0.122902	0.490149	conserved	Thioredoxin-like fold
tetur41g00080		chromosome_1	285105	287366									52.5097	0.401154	0.00706621	0.240115	0.14064	0.16104	0.56186	ambiguous																	Membrane insertion protein; OxaA/YidC
tetur36g00190		chromosome_1	409063	411296	27.4412	-0.335061	0.119066	1.70072	1.01625e-06	-2.03578	6.02382e-18	compensatory	35.7104	0.271446	0.403833	-0.0652569	0.764711	0.336702	0.00767462	ambiguous									24.9738	-0.34256	0.239976	-0.863377	0.0139093	0.520817	0.0478808	compensatory	PREDICTED: similar to CG18549 CG18549-PA
tetur36g00210		chromosome_1	411589	412851	262.081	-0.0724558	0.583057	-0.340172	0.0126549	0.267716	0.000116659	compensatory	225.264	-0.648441	2.17179e-14	-0.329417	0.00247403	-0.319025	0.0110984	synergism									169.591	-0.211926	0.0369888	-0.458402	8.47651e-05	0.246477	0.0391304	antagonism	tRNA-specific adenosine deaminase 2
tetur36g00220		chromosome_1	413622	415310	411.299	-0.144819	0.0724736	-0.0570513	0.490473	-0.0877677	0.382061	ambiguous	461.012	0.0856587	0.26527	-0.126774	0.111089	0.212433	0.00254637	ambiguous									326.793	0.0612448	0.463365	-0.0267211	0.74657	0.0879659	0.115773	conserved	partner of drosha 1
tetur36g00230		chromosome_1	415759	423323	412.864	-0.0891306	0.41708	0.0272756	0.802999	-0.116406	0.0238125	ambiguous	947.032	0.98425	1.70284e-32	-0.226869	0.0106698	1.21112	1.6762e-151	antagonism	751.14	1.17876	1.29785e-22	0.0131298	0.925937	1.16563	5.51637e-111	trans	185.77	0.962356	3.79196e-13	-0.0456991	0.708296	1.00806	3.14305e-25	trans	Dedicator of cytokinesis protein 10/Zizimin-3 homologue.
tetur36g00240	ABC(TuABCH-21)	chromosome_1	423902	426284	92.2862	0.507033	3.43576e-05	0.10682	0.364534	0.400213	0.0390478	trans	93.7516	0.220698	0.193059	0.215905	0.145821	0.00479262	0.678965	conserved	73.9423	0.162738	0.30878	0.0622477	0.645541	0.100491	0.728214	conserved									ABC-transporter; class H
tetur36g00250		chromosome_1	428655	430478	352.461	1.42425	3.1351e-62	1.28203	2.73605e-38	0.142224	0.140649	cis	415.682	1.72351	4.26546e-119	1.66325	1.57516e-68	0.0602676	0.644926	cis	211.075	1.17704	1.69649e-30	0.991279	8.33924e-19	0.185761	0.120545	cis	264.226	1.48131	1.85319e-72	1.20215	3.72507e-35	0.279159	0.021981	synergism	partner of drosha 2
tetur36g00260		chromosome_1	431189	433843	45.1619	0.452036	0.0143577	-0.288505	0.100542	0.740541	5.02759e-08	trans	51.9481	0.834119	2.52885e-06	-0.432068	0.0317527	1.26619	1.40576e-14	antagonism	53.4377	1.45172	3.95897e-18	-0.331207	0.0347503	1.78293	2.48033e-23	antagonism	42.4131	1.39556	8.50688e-16	-0.114602	0.407836	1.51016	4.8307e-17	trans	HR96-like nuclear receptor h
tetur36g00320		chromosome_1	485937	488817	355.695	-0.270602	0.000141346	-0.155441	0.0621009	-0.11516	0.374774	cis	418.528	-0.339985	8.35866e-08	-0.0522871	0.546468	-0.287698	6.5906e-05	trans	343.929	-0.147307	0.0371418	0.0465084	0.599606	-0.193815	0.00251879	trans	244.224	-0.222075	0.00238392	-0.219764	0.00951975	-0.00231115	0.970536	cis	ATP-dependent RNA helicase DEAD-box, conserved site
tetur36g00330		chromosome_1	489052	490653																									300.388	-0.0892967	0.223702	0.0480796	0.553551	-0.137376	0.0328777	ambiguous	NADH dehydrogenase
tetur36g00340	UGT(UGT203F1)	chromosome_1	490814	492866	198.379	-0.658946	1.16037e-08	-0.652825	2.17894e-06	-0.00612085	0.878249	cis	153.517	-1.33019	5.5066e-38	-0.503289	0.000251655	-0.826905	9.93211e-09	synergism	202.523	-0.559607	1.75953e-12	-0.449879	2.43705e-06	-0.109728	0.411717	cis	153.209	-0.691526	5.3822e-17	-0.234227	0.0173069	-0.457299	0.000224787	synergism	UDP-glycosyltransferase; teturUGT76
tetur36g00350		chromosome_1	493392	493721	38.365	1.29226	1.99536e-12	1.64789	2.02529e-11	-0.355634	0.199485	cis	31.9002	0.781456	0.000159121	2.07156	1.54573e-10	-1.29011	1.558e-05	antagonism									20.6142	1.07742	2.1616e-05	1.10926	0.000869007	-0.0318434	0.535829	cis	Hypothetical protein
tetur36g00370		chromosome_1	494897	498438	80.6062	-1.71545	2.7504e-36	-1.59422	3.26656e-21	-0.12123	0.538278	cis	95.3531	-2.53451	7.77852e-73	-2.44053	1.5465e-34	-0.093978	0.916727	cis	79.5786	-1.30388	1.99481e-18	-1.27955	2.47194e-13	-0.024328	0.933651	cis									transmembrane protein 145
tetur36g00380		chromosome_1	498683	500934	287.882	0.184312	0.0175785	0.0131659	0.888476	0.171146	0.0434601	trans	168.314	0.384639	0.00159256	0.166851	0.168957	0.217787	0.343126	ambiguous	273.411	0.353387	7.94139e-06	0.0730067	0.404447	0.280381	0.00330922	trans									Ankyrin repeat
tetur36g00430		chromosome_1	557051	558879	49.3829	-0.0117928	0.941528	-0.0306777	0.842919	0.0188849	0.832381	conserved	85.9879	0.130808	0.431078	0.123174	0.367221	0.00763459	0.804838	conserved									66.7454	0.378614	0.00861562	0.261236	0.0707954	0.117379	0.700315	cis	synaptogyrin-3
tetur36g00450		chromosome_1	563503	565995									323.625	-0.0855097	0.301528	-0.140397	0.101691	0.0548875	0.429457	conserved	229.094	0.198092	0.0164219	0.388084	1.74597e-05	-0.189992	0.030145	antagonism	187.531	0.176511	0.0409373	0.15063	0.105488	0.0258807	0.850265	ambiguous	CDK5 regulatory subunit-associated protein 1
tetur36g00460		chromosome_1	566101	567534									502.412	-0.14297	0.0533751	-0.058807	0.496008	-0.0841626	0.584184	ambiguous	235.745	0.0879397	0.421096	0.0464047	0.666354	0.041535	0.947922	conserved	294.881	-0.110783	0.209451	0.0134632	0.888929	-0.124246	0.164681	conserved	glucosamine-6-phosphate isomerase
tetur36g00470		chromosome_1	568197	569016									72.6329	-0.72438	5.31318e-08	-0.550221	0.00293857	-0.17416	0.852762	cis																	PREDICTED: similar to mitochondrial ribosomal protein; L9; putative
tetur36g00480		chromosome_1	569888	571495									331.629	-0.224684	0.00175671	-0.228019	0.00893153	0.00333475	0.726996	cis									150.908	0.317252	0.000234908	0.187452	0.0579681	0.1298	0.623369	cis	transcription factor Dp-1
tetur36g00490		chromosome_1	574270	576155									359.819	0.26608	0.00166862	0.161762	0.0783128	0.104318	0.606686	cis	195.994	0.281116	0.00164561	0.0164458	0.894479	0.26467	0.0120818	trans	307.387	0.302509	6.85925e-05	-0.167361	0.0501109	0.46987	6.16573e-12	antagonism	transcription factor Dp-1
tetur36g00510		chromosome_1	578783	580102	1480.7	0.0217198	0.857283	-0.120542	0.211002	0.142262	1.49749e-09	ambiguous	1428.38	0.128242	0.230635	-0.0864379	0.371011	0.21468	9.32418e-12	ambiguous	481.253	0.0792046	0.518411	-0.0978212	0.322237	0.177026	0.00104471	ambiguous	1123.57	0.227584	0.00208882	0.0784066	0.308416	0.149178	0.00410459	trans	palmitoyl-protein thioesterase 1
tetur36g00530		chromosome_1	584292	585506									31.6004	8.49839	7.2601e-20	6.9575	1.42078e-11	1.54089	1	cis																	palmitoyl-protein thioesterase 1
tetur36g00580		chromosome_1	587899	624473	35.7602	0.667379	9.47858e-05	0.0759304	0.612071	0.591448	0.0298843	trans	28.5097	-0.25127	0.193648	-0.0912342	0.585235	-0.160035	0.830538	conserved	25.6314	-0.0393796	0.868973	-0.0722884	0.653505	0.0329089	0.889046	conserved									cys-loop ligand-gated ion channel; Rdl-homolog
tetur36g00590		chromosome_1	626640	642731	125.491	0.87256	2.43184e-17	0.511603	4.93776e-05	0.360957	0.0196155	synergism	109.016	0.156366	0.254712	-0.174404	0.168769	0.33077	0.00192468	ambiguous	73.7513	0.0970895	0.554214	0.304173	0.029126	-0.207083	0.0760924	compensatory	94.1805	0.295165	0.056458	0.48149	0.00434455	-0.186326	0.110193	cis	cys-loop ligand-gated ion channel; Rdl-homolog
tetur36g00600		chromosome_1	644366	648541	553.653	0.0746682	0.300053	0.229425	0.00250268	-0.154756	0.00506319	compensatory	588.157	0.431085	5.0777e-14	0.299242	3.13496e-05	0.131843	0.115647	cis	490.719	0.445365	1.60002e-13	0.0694945	0.343645	0.37587	3.9237e-08	trans	49.0416	-0.664517	1.25282e-06	-0.0309871	0.831321	-0.63353	0.000788421	trans	JAK/STAT pathway ortholog of Dm stat92E
tetur36g00610		chromosome_1	649252	649758									44.8608	0.301691	0.0779564	0.503929	0.0197053	-0.202238	0.0529986	antagonism																	Hypothetical protein
tetur36g00630	ABC(TuABCH-22)	chromosome_1	656101	658215	116.008	-0.588178	0.000674253	-0.0593906	0.671405	-0.528787	7.2969e-05	trans	91.3595	-0.224719	0.0566228	-0.0121419	0.937791	-0.212577	0.127499	ambiguous	108.555	0.454119	0.000137057	0.396248	0.00285184	0.0578708	0.665274	cis	53.2591	-0.515877	0.00310109	-0.472162	0.0157689	-0.0437148	0.435404	cis	ABC-transporter; class H
tetur36g00640		chromosome_1	658222	660920	131.75	0.475191	0.00243185	0.146778	0.271824	0.328413	0.0705676	trans	92.2446	-0.756548	2.26762e-09	-0.0986959	0.448525	-0.657852	8.42719e-05	trans	50.1385	-0.652722	9.16204e-05	-0.189312	0.182074	-0.46341	0.05809	trans	54.1605	-1.15929	3.06265e-13	-0.732269	0.000179844	-0.427025	0.0088178	synergism	putative peptidylglycine alpha-hydroxylating monooxygenase
tetur36g00650		chromosome_1	661132	666041	554.518	-0.127527	0.0402138	-0.0219151	0.756364	-0.105612	0.108637	ambiguous	1605.22	0.635857	9.92965e-52	0.0407581	0.50893	0.595098	2.97164e-58	trans	1074.95	0.573299	1.11416e-14	-0.00926166	0.93378	0.582561	1.52969e-45	trans	390.419	0.496836	1.07157e-14	0.122834	0.100766	0.374002	4.84711e-07	trans	PREDICTED: ring finger protein 123
tetur36g00660		chromosome_1	666266	668534	456.791	0.0518599	0.453672	-0.0438254	0.52059	0.0956854	0.0671194	ambiguous	468.856	0.0414887	0.68167	-0.0930586	0.292838	0.134547	0.0371467	ambiguous	389.415	0.0777094	0.468278	-0.0861819	0.34054	0.163891	0.00561321	ambiguous	197.766	0.121607	0.247835	-0.0651034	0.515878	0.186711	0.0558574	ambiguous	membrane-bound transcription factor site-2 protease
tetur36g00680		chromosome_1	671628	673525	505.452	0.323048	4.95958e-09	-0.193396	0.0048385	0.516443	1.3741e-20	antagonism	307.884	0.303114	0.000552441	0.0246899	0.830697	0.278424	0.0113692	trans																	PREDICTED: similar to quiescin Q6-like 1
tetur36g00730		chromosome_1	702416	711000	20.4295	0.324602	0.076022	-0.469821	0.038758	0.794423	9.11592e-05	antagonism	39.8123	1.52501	2.41783e-13	1.08878	2.40576e-05	0.436229	0.123786	cis	24.1947	1.11221	3.95493e-06	0.140134	0.397086	0.972077	0.00724443	trans									ninein-like
tetur36g00780		chromosome_1	741530	742678	1404.28	0.235162	0.00121244	0.195361	0.0124888	0.0398017	0.563177	cis									966.82	-0.23256	0.00105857	0.054656	0.500774	-0.287216	3.20822e-12	trans	843.958	-0.169606	0.0403091	0.122699	0.139437	-0.292306	4.59e-14	trans	cytochrome c oxidase polypeptide Vb
tetur36g00790		chromosome_1	742895	743451	241.414	-0.026356	0.833894	-0.0805604	0.443052	0.0542044	0.341565	conserved	141.258	-0.450959	0.000649985	-0.032001	0.82284	-0.418958	0.00590391	trans	153.537	-0.487798	0.0196445	-0.224528	0.166826	-0.26327	0.141204	ambiguous	151.848	-0.164415	0.248058	0.0833705	0.492762	-0.247785	0.0012359	ambiguous	Hypothetical protein
tetur36g00800		chromosome_1	743641	744846	523.089	0.19784	0.00091149	0.00619511	0.938588	0.191645	0.00112282	trans	528.631	0.612874	1.1606e-18	0.126231	0.115385	0.486643	1.28037e-13	trans	304.943	0.0623998	0.533966	-0.0522156	0.585058	0.114615	0.139374	conserved	360.411	0.335274	0.000152838	0.00785363	0.938021	0.327421	1.30016e-05	trans	Sterile alpha motif homology
tetur36g00810		chromosome_1	745568	750947	334.597	0.145707	0.0212323	0.173863	0.025044	-0.0281556	0.574493	cis	455.166	0.312079	0.000284191	0.17063	0.0649509	0.141449	0.287732	cis	244.082	0.280471	0.000579842	0.107382	0.220838	0.173088	0.155193	ambiguous	307.462	0.199992	0.00612087	0.0690722	0.401209	0.13092	0.158966	ambiguous	transcription factor AP-2 beta
tetur36g00820		chromosome_1	751055	751343									25.271	0.189919	0.412569	0.39672	0.0857805	-0.206801	0.157846	ambiguous																	Hypothetical protein
tetur36g00900		chromosome_1	797866	798192	84.5226	0.00592135	0.970727	-0.0280774	0.853815	0.0339988	0.733191	conserved																	81.5436	-0.374624	0.0039532	-0.303452	0.0317255	-0.0711727	1	cis	Molybdopterin synthase/thiamin biosynthesis sulphur carrier; beta-grasp
tetur36g00910		chromosome_1	798213	801562	226.781	-0.223151	0.0663427	0.0247946	0.851308	-0.247945	0.000296399	trans	623.671	0.349395	5.1916e-08	-0.0864392	0.252756	0.435834	7.81242e-16	trans	407.365	0.11057	0.349794	-0.0853278	0.390794	0.195897	0.000242405	ambiguous	402.091	0.301028	2.15709e-06	0.322942	8.98561e-06	-0.0219139	0.658659	cis	Zinc finger, CCHC-type
tetur36g00920	CYP(CYP391A1)	chromosome_1	801659	804028	1404.43	-0.281772	0.0361693	-0.0369022	0.770389	-0.244869	5.13368e-14	trans	2324.8	0.362487	1.08576e-10	0.0148421	0.86481	0.347645	8.24825e-30	trans	1127.59	-0.0526585	0.715228	0.07956	0.446912	-0.132219	1.64878e-05	ambiguous	1130.31	-0.0295525	0.731252	0.217251	0.00201624	-0.246804	5.4749e-12	compensatory	Cytochrome P450 - CYP391A1
tetur36g00940		chromosome_1	807472	811566									133.739	0.500263	1.00114e-05	-0.224891	0.0676623	0.725154	1.14692e-11	antagonism	242.712	2.27809	3.73696e-62	1.27589	1.18936e-21	1.00221	3.84471e-19	synergism	118.581	0.906417	1.04955e-14	0.180614	0.10739	0.725804	4.90942e-07	trans	TLR1LB
tetur36g00950		chromosome_1	812201	817439	66.2531	0.244389	0.0762312	0.168759	0.202875	0.0756296	1	ambiguous	55.32	-0.229463	0.182926	-0.0445341	0.769631	-0.184929	0.705671	conserved	25.5917	-2.56529	1.28403e-17	-2.10428	4.911e-12	-0.46101	0.274261	cis	26.2768	0.225943	0.239505	-0.0975956	0.512054	0.323539	0.127768	conserved	cuticular protein analogous to peritrophins 1-A
tetur36g00970		chromosome_1	822307	826585	657.787	-0.317098	1.29359e-05	-0.0826245	0.278936	-0.234474	0.000145815	trans	910.11	0.321983	6.12443e-06	0.0416694	0.637357	0.280313	3.31773e-07	trans	647.223	0.0964517	0.233224	0.0148263	0.886377	0.0816254	0.289368	conserved	551.27	-0.146656	0.106573	-0.106754	0.216083	-0.0399019	0.982548	conserved	G-protein beta WD-40 repeat; region
tetur36g00990		chromosome_1	830357	831263	231.088	-0.855317	6.23351e-21	-0.98719	5.51174e-19	0.131873	0.239748	cis	281.764	-0.171922	0.0353578	-0.246568	0.0116409	0.0746452	0.305278	cis	226.579	-0.320383	0.000685218	-0.0659303	0.512348	-0.254453	0.0310333	trans	179.692	-0.523272	8.4539e-09	-0.249475	0.0135895	-0.273797	0.0275014	synergism	PREDICTED: similar to ISY1 splicing factor homolog
tetur36g01000		chromosome_1	831655	832764	92.0857	0.979329	1.64226e-09	0.599874	0.00111892	0.379454	0.061924	synergism	57.0753	-0.210621	0.175947	0.0320727	0.83822	-0.242694	0.225813	conserved	59.0301	0.0280912	0.89163	0.11177	0.397687	-0.0836785	0.281581	conserved	43.7423	0.275212	0.056337	0.0396651	0.788811	0.235547	0.667412	ambiguous	COX assembly mitochondrial protein homolog
tetur36g01010		chromosome_1	833273	837652	200.026	-0.116551	0.231749	-0.0918081	0.352593	-0.0247428	0.972666	conserved	262.653	0.00854087	0.959475	0.0635521	0.587031	-0.0550112	0.409052	conserved	269.779	-0.136709	0.188681	-0.135238	0.143777	-0.00147055	0.628643	conserved	181.212	-0.49813	3.21265e-08	-0.220842	0.0244472	-0.277288	0.0493997	synergism	ENTH/VHS
tetur36g01040		chromosome_1	842051	842748									152.995	-1.31083	1.95758e-35	-0.667835	3.94771e-06	-0.642999	4.34614e-06	synergism	116.964	-1.36934	5.33878e-29	-0.937653	7.71808e-11	-0.431686	0.0136256	synergism	109.43	-0.957431	2.28966e-13	-0.846258	9.77926e-08	-0.111172	0.815876	cis	Mitochondrial 39S ribosomal protein L23
tetur36g01050	SDR	chromosome_1	842841	844321	636.89	-0.287521	0.000425966	-0.162429	0.0637646	-0.125092	0.0671952	synergism	532.851	-0.779175	4.72308e-19	-0.128827	0.175998	-0.650349	2.113e-18	trans	520.148	-0.113753	0.21766	0.164668	0.0471648	-0.278421	1.04252e-07	compensatory	476.194	0.0110986	0.93231	0.713384	9.58107e-12	-0.702286	3.66448e-31	compensatory	dihydropteridine reductase
tetur36g01060	UGT(UGT203G1)	chromosome_1	845824	847242	201.787	0.388746	0.00671635	0.15957	0.21407	0.229176	0.145792	ambiguous	148.048	-0.228723	0.154794	0.0109488	0.947449	-0.239671	0.0246769	ambiguous	269.284	1.01331	0.000216176	0.671203	0.00796129	0.34211	0.0032748	synergism	135.172	0.00575094	0.976871	0.107883	0.385237	-0.102132	0.0916073	ambiguous	UDP-glycosyltransferase; teturUGT77
tetur36g01070		chromosome_1	848970	850849	159.206	0.265166	0.00365979	0.318333	0.00357712	-0.0531675	0.578074	cis	215.055	0.833571	2.36063e-22	0.0624293	0.539726	0.771142	2.89433e-14	trans	190.392	1.11143	5.48699e-29	-0.26814	0.00836135	1.37957	3.39488e-47	antagonism	114.335	0.862347	9.15875e-14	-0.0193079	0.875359	0.881655	5.55965e-11	trans	FERM/acyl-CoA-binding protein, 3-helical bundle
tetur36g01080		chromosome_1	850820	851857	62.1729	0.124134	0.379758	0.363783	0.0306095	-0.239649	0.0729664	compensatory	73.7289	0.48465	5.71251e-05	0.157704	0.230733	0.326946	0.20261	ambiguous	37.2943	-0.0731288	0.755438	-0.0185288	0.921365	-0.0546	0.715723	conserved	34.2691	-0.290081	0.0962864	0.0334817	0.833194	-0.323563	0.0414269	trans	Reeler domain
tetur36g01090		chromosome_1	860515	871557	57.8984	-0.429245	0.0043751	0.16894	0.230087	-0.598184	6.3184e-06	trans	45.0349	-0.616971	0.000760257	0.311809	0.0991725	-0.92878	4.75742e-08	antagonism	22.2833	-1.68892	9.5726e-07	-0.524403	0.044777	-1.16452	0.0591804	synergism	33.9466	-1.00601	0.000382664	-0.141807	0.409872	-0.864203	0.000763087	trans	Endoglin/CD105 antigen
tetur36g01110		chromosome_1	876611	878166	233.167	-0.302241	0.0863989	-0.350894	0.0500487	0.0486528	0.217024	cis	229.119	-1.70082	1.1677e-20	-0.0520038	0.727673	-1.64881	8.78832e-52	trans									203.653	-0.124706	0.467063	0.107035	0.401509	-0.231741	0.000406938	ambiguous	Glycine-rich secreted protein
tetur36g01120		chromosome_1	881657	881980	20.6908	0.67072	0.0050338	0.213841	0.245073	0.456879	0.5475	ambiguous																									Hypothetical protein
tetur36g01130		chromosome_1	883934	886524	342.539	0.196968	0.0302172	0.111283	0.231034	0.0856852	0.499141	ambiguous	913.41	0.399683	1.92583e-10	0.137653	0.0530293	0.262031	6.28867e-06	synergism	562.204	0.113704	0.342122	-0.0576867	0.58834	0.17139	0.000500699	ambiguous	480.168	0.396731	3.50335e-08	0.198603	0.0141278	0.198128	0.0189692	synergism	Leucine-rich repeat domain, L domain-like
tetur36g01140		chromosome_1	887467	889410	389.385	0.387926	0.000194359	0.169132	0.0993923	0.218794	0.0167914	synergism	357.899	0.633137	2.87345e-08	-0.0907956	0.415524	0.723933	1.85901e-27	trans	215.52	0.383143	0.000358156	-0.0941585	0.357936	0.477301	3.41337e-09	trans	118.858	0.845384	9.61457e-12	-0.05543	0.64904	0.900814	1.73073e-14	trans	Leucine-rich repeat domain, L domain-like
tetur36g01150		chromosome_1	889571	891242									141.684	-1.31181	3.19038e-13	-1.54268	5.7222e-13	0.230875	0.103372	cis	149.912	-0.293999	0.0543012	-0.190848	0.131644	-0.10315	0.687244	ambiguous	60.3818	-1.08786	2.25729e-06	-1.18963	3.2801e-06	0.101768	0.692707	cis	Hypothetical protein
tetur36g01170		chromosome_1	894577	895398	140.311	-0.00267671	0.985114	0.606353	3.60245e-05	-0.60903	3.76269e-09	compensatory	110.317	-0.249989	0.0314019	0.504191	0.000682613	-0.75418	4.85856e-10	antagonism																	heterochromatin protein 1
tetur36g01180		chromosome_1	897819	900064	658.084	-0.0280484	0.691916	-0.0121384	0.865351	-0.01591	0.987331	conserved	687.977	-0.0930754	0.244811	-0.109376	0.175463	0.0163001	0.494459	conserved	335.949	-0.424621	2.71361e-06	-0.127199	0.158232	-0.297422	0.0010213	trans	252.197	-0.575542	1.8845e-10	-0.247533	0.0142691	-0.328009	0.00248052	synergism	COP9 signalosome complex subunit 6
tetur36g01190		chromosome_1	902184	903690	44.8767	-0.881761	2.02522e-09	-0.084959	0.541486	-0.796802	0.000502424	trans	51.2762	-0.74451	1.04469e-06	-0.0410943	0.798458	-0.703415	0.00260501	trans	37.798	-1.17106	2.038e-09	-0.0869936	0.567473	-1.08407	3.93628e-05	trans	35.3202	-0.737435	3.39911e-05	-0.00863468	0.958801	-0.7288	0.000419836	trans	notch
tetur36g01200		chromosome_1	907061	909781	139.064	0.0604706	0.627435	0.269142	0.0337172	-0.208672	0.020461	compensatory	125.827	-0.586585	8.16961e-07	-0.0564942	0.649119	-0.53009	4.23241e-05	trans	81.5666	-0.625562	6.49619e-07	0.144257	0.237088	-0.769819	9.78678e-09	trans	79.4108	-0.381312	0.000852767	0.00533448	0.969275	-0.386646	0.0122922	trans	Notch
tetur36g01220		chromosome_1	913415	915656	423.32	-0.108029	0.134606	0.0351004	0.640776	-0.143129	0.0148466	ambiguous	417.384	-0.313026	0.000847146	-0.00251668	0.986708	-0.310509	2.58621e-05	trans	498.777	-0.0170886	0.868233	-0.0344027	0.719957	0.017314	0.54503	conserved	452.117	0.266082	2.06789e-05	0.0670446	0.35627	0.199038	0.00992903	trans	P-loop containing nucleoside triphosphate hydrolase
tetur36g01230		chromosome_1	916183	920684	359.383	-0.0643635	0.37982	0.0150454	0.858699	-0.0794089	0.229857	conserved	404.336	-0.0554927	0.514139	-0.0560144	0.528366	0.000521753	0.554853	conserved	379.041	0.0568247	0.584918	-0.139662	0.0974625	0.196487	0.000698009	compensatory									syndecan-2
tetur36g01260		chromosome_1	925664	927745	831.539	-0.248046	0.00080012	0.105712	0.175739	-0.353758	1.34177e-19	trans	902.945	-0.413052	2.78955e-09	0.020802	0.83287	-0.433854	2.92544e-19	trans	716.181	0.129402	0.0535657	0.221217	0.000786112	-0.0918154	0.0437055	antagonism	435.486	-0.829267	3.07391e-41	-0.0289563	0.700377	-0.800311	3.14277e-36	trans	choline/ethanolamine kinase
tetur36g01280		chromosome_1	931658	936463	355.402	0.422066	2.73087e-10	0.190931	0.0168794	0.231135	0.00636705	synergism	419.724	0.736819	1.80531e-21	0.246928	0.0071683	0.489892	1.90861e-09	synergism	249.203	0.393729	2.62857e-05	-0.0864431	0.354153	0.480172	7.57267e-09	trans	246.322	0.594322	9.68952e-17	-0.0290388	0.734467	0.623361	2.8969e-14	trans	PREDICTED: hypothetical protein
tetur36g01290		chromosome_1	936704	941124	107.897	-0.363011	0.00575986	-0.447295	0.00448032	0.0842843	0.464871	cis	113.502	-0.763949	8.03292e-14	-0.930469	6.00821e-11	0.16652	0.407254	cis	88.897	-0.116261	0.485169	-0.46274	0.0032065	0.346479	0.00351097	compensatory									Hypothetical protein
tetur36g01320		chromosome_1	946302	947516	131.868	0.760993	2.90035e-06	0.650146	0.000321412	0.110847	0.642173	cis	64.3379	-1.16095	2.58741e-12	-0.0735489	0.625275	-1.08741	1.61886e-09	trans	78.8894	-0.173893	0.295226	0.251376	0.0634406	-0.425269	0.000272577	compensatory	46.3669	0.192167	0.283496	0.385133	0.032081	-0.192965	0.21409	ambiguous	Hypothetical protein
tetur36g01330		chromosome_1	967963	971629	698.035	0.0717392	0.264091	0.0997339	0.137893	-0.0279947	0.361586	conserved	704.13	0.115308	0.0578584	0.0606977	0.407147	0.0546103	0.338454	ambiguous	519.852	0.31648	2.14482e-06	0.244357	0.000631678	0.0721225	0.46041	cis	442.614	0.325576	5.6125e-07	0.173748	0.0216039	0.151828	0.0817349	synergism	Nonaspanin (TM9SF)
tetur36g01340		chromosome_1	972551	976319	790.684	0.180256	0.00560241	0.0999148	0.156499	0.0803414	0.236396	ambiguous	1700.88	0.693645	2.74935e-63	0.0166523	0.817209	0.676992	1.26818e-80	trans	1244.55	0.546006	5.93777e-23	-0.0590865	0.370919	0.605092	1.39448e-56	trans	771.853	0.568057	2.09256e-31	0.0205322	0.732188	0.547525	2.18624e-28	trans	transportin-3
tetur26g00020		chromosome_1	1032396	1037065	82.4396	-0.419565	0.00473233	-0.31343	0.038708	-0.106135	0.841899	cis	79.8549	-0.167098	0.344528	-0.556671	0.00227709	0.389573	0.00393427	compensatory	82.7319	0.244598	0.129981	0.240203	0.0867543	0.00439466	0.491267	ambiguous	73.9576	-0.137196	0.395214	-0.632145	0.000227728	0.494949	0.000977687	compensatory	GPCR; family 3
tetur26g00030		chromosome_1	1037654	1039180	1280.03	-0.0537996	0.447009	0.031869	0.617802	-0.0856686	0.00410851	ambiguous	1817.66	0.617154	4.59898e-33	0.0695451	0.275159	0.547609	2.44248e-54	trans	1176.13	0.377612	1.19645e-07	-0.0620954	0.429903	0.439708	4.68587e-31	trans	1067.33	0.555636	2.61895e-38	0.115133	0.0311352	0.440503	3.15944e-25	synergism	Hypothetical protein
tetur26g00040		chromosome_1	1039368	1040385									102.607	-0.548746	9.81525e-06	-0.154743	0.231823	-0.394003	0.0715103	trans	78.0156	-0.885504	4.09881e-10	-0.213511	0.0955188	-0.671993	0.000759115	synergism	60.4931	-0.440048	0.00099418	-0.107375	0.40234	-0.332673	0.256412	ambiguous	Hypothetical protein
tetur26g00050		chromosome_1	1041009	1042259	154.451	-0.277577	0.00586613	-0.330223	0.00579536	0.0526454	0.513916	cis	127.442	0.805146	3.16128e-15	0.64944	5.43469e-06	0.155706	0.35626	cis	115.143	-0.0735172	0.578606	-0.0153713	0.913239	-0.0581459	0.72905	conserved	126.534	0.119428	0.343098	-0.00754323	0.952142	0.126972	0.613573	conserved	Hypothetical protein
tetur26g00060		chromosome_1	1048328	1049742									69.0125	-1.17568	2.47297e-12	-1.4003	7.74997e-11	0.224616	0.216785	cis									53.3245	0.101416	0.57395	-0.105282	0.437909	0.206698	0.0580292	ambiguous	PREDICTED: similar to NHL
tetur26g00100		chromosome_1	1066996	1069788	35.5931	0.489754	0.0062511	0.0218243	0.898014	0.46793	0.0618955	trans	45.1228	0.103748	0.650982	0.0282793	0.873814	0.075469	0.725081	conserved	54.199	0.845686	4.35721e-07	1.01228	6.95933e-08	-0.166592	0.382232	cis	59.5368	1.53194	9.1732e-24	1.32811	4.08738e-13	0.203828	0.720919	cis	Zinc finger; C2H2 type
tetur26g00140		chromosome_1	1079398	1090634	60.9598	0.00197738	0.989919	-0.154201	0.241787	0.156179	0.17193	conserved	54.0454	-0.796227	1.63326e-06	-0.617573	0.00331858	-0.178654	1	cis	39.2281	-0.898444	7.55727e-07	-0.434664	0.0137466	-0.46378	0.245529	cis	45.0322	-0.569868	0.000166776	-0.0626553	0.641307	-0.507213	0.0175215	trans	PREDICTED: similar to myosin x
tetur26g00150		chromosome_1	1093230	1099692	239.181	-0.0221562	0.836518	0.0621538	0.497526	-0.08431	0.213207	conserved	238.678	0.14618	0.242345	0.181404	0.111763	-0.0352237	0.217027	conserved	216.195	0.0225557	0.870754	0.0980378	0.329854	-0.075482	0.386494	conserved	329.921	0.191571	0.0215352	0.176838	0.0396592	0.014733	0.653815	cis	uDENN domain
tetur26g00180		chromosome_1	1130180	1132040	224.363	0.438535	2.72323e-07	0.40113	0.000121915	0.037405	0.973747	cis	639.142	0.317753	1.07174e-10	0.230979	0.000359879	0.0867739	0.416464	cis	284.214	0.0126886	0.900135	0.0931003	0.262401	-0.0804118	0.12743	conserved	56.0745	-0.0416616	0.838408	0.0297127	0.848455	-0.0713742	0.826861	conserved	sporulation protein; meiosis-specific; SPO11 homolog
tetur26g00200		chromosome_1	1136064	1139404	761.257	-0.189894	0.0064227	-0.167307	0.0296262	-0.0225872	0.972522	cis	866.075	-0.158933	0.0152362	-0.161486	0.0241425	0.00255225	0.638525	cis	674.814	-0.23504	0.00024433	-0.101208	0.130662	-0.133832	0.060812	trans	500.85	-0.00359362	0.966049	0.0329918	0.635048	-0.0365854	0.29792	conserved	oxt
tetur26g00210		chromosome_1	1140734	1141356																									35.2486	3.26897	1.81243e-33	3.56671	2.65453e-20	-0.297735	0.425237	cis	Hypothetical protein
tetur26g00220		chromosome_1	1142603	1159013	1267.86	0.00554558	0.944544	-0.0278739	0.640776	0.0334194	0.242971	conserved	2492.14	1.16681	6.65048e-141	0.055174	0.360174	1.11164	1.12066e-299	trans	1360.85	0.972365	2.36771e-30	-0.00246127	0.98587	0.974827	1.4218e-146	trans	1240.9	0.812103	7.59562e-52	-0.0731849	0.227304	0.885288	1.00378e-128	trans	Nose resistant-to-fluoxetine protein; N-terminal
tetur26g00230		chromosome_1	1159648	1161693	99.9206	0.0409439	0.740108	0.090618	0.421758	-0.0496741	0.452342	conserved	126.044	0.470468	0.000717094	0.142759	0.273175	0.327709	0.171391	ambiguous	90.1156	0.203916	0.107328	0.128447	0.265784	0.075469	0.913653	conserved	72.8593	0.278312	0.033949	-0.0349256	0.799196	0.313237	0.0349706	trans	CRAL-TRIO lipid binding domain
tetur26g00260		chromosome_1	1163782	1178783									99.6762	0.445929	0.000334004	0.0171696	0.906917	0.42876	0.0134519	trans	85.979	0.229297	0.0634802	-0.0928887	0.422361	0.322186	0.00578257	trans	102.217	0.518316	8.19314e-06	0.091783	0.40641	0.426533	0.000469743	trans	3'5'-cyclic nucleotide phosphodiesterase
tetur26g00290		chromosome_1	1194768	1195565	26.6587	0.264712	0.100694	-0.090676	0.554392	0.355388	0.0364686	ambiguous																									cAMP-specific 3;5-cyclic phosphodiesterase; putative
tetur26g00300		chromosome_1	1197685	1199337	720.527	0.0436502	0.49864	0.0103729	0.878653	0.0332772	0.629224	conserved									460.806	0.200433	0.00156169	0.106122	0.129926	0.094311	0.397587	ambiguous	368.081	0.230132	0.00159069	0.241123	0.00337075	-0.0109905	0.442006	cis	PREDICTED: glutamate
tetur26g00310		chromosome_1	1200077	1202920	1525.88	-0.642307	3.35829e-08	-0.458344	0.000115692	-0.183964	1.19264e-05	synergism	1527.1	0.0176769	0.781017	-0.0845029	0.140685	0.10218	0.00138062	ambiguous	301.159	-0.115828	0.411478	0.0503691	0.677503	-0.166197	0.00447078	ambiguous	1107.72	-0.286645	4.51749e-09	-0.00238699	0.969275	-0.284258	8.96175e-14	trans	vacuolar protein sorting-associated protein 33B
tetur26g00320		chromosome_1	1202934	1203631	371.109	-0.744955	2.35608e-12	-0.528766	6.20642e-06	-0.21619	0.0112396	synergism	891.077	0.407604	1.11465e-10	-0.144715	0.0421226	0.552319	1.53272e-33	antagonism									430.878	-0.13858	0.071983	-0.0378977	0.642837	-0.100682	0.151832	ambiguous	PREDICTED: similar to Von Hippel-Lindau disease tumor suppressor
tetur26g00340		chromosome_1	1205232	1208009	224.752	-0.0361631	0.7466	-0.265157	0.014265	0.228994	0.00256067	compensatory	173.662	-0.0470949	0.753229	0.0169996	0.90289	-0.0640945	0.743124	conserved	195.122	0.00859177	0.955721	-0.0137671	0.920672	0.0223588	1	conserved	117.117	-0.393358	0.00097851	-0.548457	9.94476e-05	0.155099	0.222103	cis	Epa4p
tetur26g00350		chromosome_1	1210005	1212727	530.777	0.13288	0.0653128	-0.0565699	0.448046	0.189449	0.000119353	trans	430.629	0.24761	0.00098572	0.435002	1.61007e-06	-0.187393	0.0182273	antagonism	244.865	-0.229275	0.00891686	-0.189676	0.0302398	-0.0395989	0.797201	cis	366.776	0.247034	0.00153062	0.0803241	0.338106	0.16671	0.0278394	trans	translation initiation factor eIF-2B subunit epsilon
tetur26g00360		chromosome_1	1212792	1213481									177.745	-0.316382	0.00386598	0.0191599	0.88544	-0.335542	0.00344235	trans									142.656	0.408859	8.96209e-05	0.125537	0.241605	0.283322	0.0625651	trans	Cyclin-dependent kinase 2-associated protein 1
tetur26g00390		chromosome_1	1219043	1220208									211.926	-0.235586	0.0649788	0.116903	0.327912	-0.352489	6.22935e-06	trans	159.592	-0.174041	0.119011	0.0843545	0.44219	-0.258395	0.00276271	ambiguous									Chromobox protein homolog 1
tetur26g00400		chromosome_1	1220658	1223276	37.1017	-0.898743	1.19623e-07	-0.110442	0.438535	-0.788301	0.00259292	trans	42.8965	-0.38585	0.0458213	-0.0625198	0.702106	-0.323331	0.326842	ambiguous	38.3893	-0.373182	0.036755	-0.116131	0.425147	-0.257051	0.325643	ambiguous	23.356	-0.525637	0.0071857	0.0673293	0.672089	-0.592966	0.00527051	trans	DNA ligase 4
tetur26g00590		chromosome_1	1274408	1274730																	25.7004	-0.0480904	0.840648	-0.151938	0.34789	0.103848	0.167669	conserved									Hypothetical protein
tetur26g00690		chromosome_1	1338778	1352123	53.9754	0.242079	0.0478813	0.0656495	0.62575	0.176429	0.551132	ambiguous	108.716	0.261273	0.0434772	1.43146	3.22475e-17	-1.17018	2.43037e-15	antagonism	69.485	-0.124493	0.400589	0.0990887	0.42732	-0.223582	0.078498	ambiguous	42.3802	-0.856007	1.17642e-07	-0.108676	0.432061	-0.747332	0.012963	trans	Small G protein signaling modulator 1
tetur26g00710		chromosome_1	1353797	1354966									234.102	-0.038715	0.74695	-0.0774752	0.453893	0.0387603	0.574877	conserved	177.757	-0.131051	0.31185	0.010823	0.940598	-0.141874	0.184155	conserved	249.983	-0.110929	0.19111	-0.075459	0.376543	-0.0354703	1	conserved	DNA helicase INO80 complex homolog 1; N-terminal domain
tetur26g00720		chromosome_1	1355043	1356375									69.4677	-0.912616	3.90986e-11	-0.151308	0.286575	-0.761308	0.014799	trans	53.5731	-0.807569	2.69199e-05	-0.130456	0.382581	-0.677113	0.00265291	trans	276.314	0.17149	0.0374457	-0.144668	0.0971055	0.316158	4.82868e-07	antagonism	ribosome production factor 1; U3 Small nucleolar ribonucleoprotein IMP4
tetur26g00730		chromosome_1	1356790	1360888									959.539	-0.309815	4.57626e-08	-0.325936	2.1078e-06	0.0161208	0.665719	cis	680.656	-0.700154	4.93724e-36	-0.328287	9.00471e-08	-0.371868	5.98403e-11	synergism	617.824	0.0714764	0.346627	0.346037	2.27641e-06	-0.27456	1.74999e-10	compensatory	Short-chain dehydrogenase/reductase SDR
tetur26g00750		chromosome_1	1363626	1366562	526.516	-0.00237822	0.97752	-0.0921589	0.188529	0.0897806	0.0486225	ambiguous	717.888	0.222599	2.64575e-05	0.0227964	0.788457	0.199803	0.00103923	trans																	parafibromin
tetur26g00760		chromosome_1	1371563	1373557	33.0116	-0.393211	0.0165852	-0.00708756	0.973428	-0.386123	0.0738812	trans	31.0307	-0.981306	4.17981e-06	-0.102838	0.539726	-0.878467	0.00198595	trans	22.4265	-1.01422	3.39585e-05	-0.0963547	0.568991	-0.917867	0.0154277	trans	20.0395	-0.696066	0.00107682	-0.0442765	0.795405	-0.65179	0.0180044	trans	Fatty acid desaturase, type 1, C-terminal
tetur26g00780		chromosome_1	1373800	1375701	228.537	-0.0931755	0.321693	-0.04254	0.655619	-0.0506355	0.793338	conserved	236.267	-0.435017	1.93905e-08	-0.3985	7.66845e-05	-0.0365177	0.692774	cis	238.998	0.22749	0.0140174	0.0787462	0.400325	0.148744	0.26803	ambiguous	168.473	-0.187713	0.0608509	-0.628003	1.61857e-08	0.44029	0.000235801	antagonism	Hypothetical protein
tetur26g00790		chromosome_1	1375825	1378774	164.487	-0.00858873	0.94892	-0.0222022	0.856963	0.0136134	0.854333	conserved	197.589	0.0685714	0.584327	0.0902366	0.408808	-0.0216652	0.602686	conserved									111.392	0.181536	0.1493	-0.0331579	0.79801	0.214694	0.049825	ambiguous	Pallidin
tetur26g00800		chromosome_1	1379466	1380452									301.437	-0.44579	1.24835e-11	0.345495	0.000267679	-0.791286	2.70601e-20	antagonism	233.685	-0.22715	0.0832025	0.52019	8.56902e-05	-0.74734	1.43538e-19	antagonism	120.102	0.022977	0.859179	0.0836433	0.430154	-0.0606663	0.48398	conserved	Domain of unknown function DUF1279
tetur26g00930		chromosome_1	1403108	1403671																	32.1048	0.84025	2.01193e-05	0.634583	0.00474147	0.205667	0.84506	cis									phosphatidylethanolamine-binding protein
tetur26g00940		chromosome_1	1404790	1406413									1797.81	-0.0881539	0.111713	-0.0279979	0.706068	-0.0601561	0.274734	conserved									951.481	-0.342163	1.21598e-09	-0.157311	0.0151021	-0.184852	9.60946e-05	synergism	eukaryotic translation initiation factor 3 subunit M
tetur26g00970		chromosome_1	1412720	1413247									38.8066	5.0978	1.13995e-36	5.31617	1.62535e-15	-0.218364	0.529097	cis	44.8964	5.63792	1.54143e-27	6.01742	2.53231e-14	-0.379492	0.314278	cis									Hypothetical protein
tetur26g00980		chromosome_1	1413377	1415152	519.528	-0.0229927	0.791792	-0.0399862	0.596354	0.0169934	0.641651	conserved	348.633	-0.0804421	0.38589	-0.238207	0.0122363	0.157765	0.005863	compensatory	272.533	-0.340989	0.000701682	-0.174585	0.0672014	-0.166404	0.0705772	synergism	275.183	-0.0549886	0.488931	-0.145423	0.0739253	0.0904345	0.155215	ambiguous	RWD
tetur26g00990		chromosome_1	1415962	1416800	502.656	0.110136	0.270349	-0.0204193	0.850903	0.130555	0.00687573	ambiguous	463.836	-0.168606	0.0148416	-0.00507232	0.964611	-0.163533	0.0545942	trans									357.869	-0.200408	0.00216043	-0.087133	0.250186	-0.113275	0.342168	ambiguous	Multiprotein bridging factor 1
tetur26g01000		chromosome_1	1417126	1418796									244.711	-0.0306939	0.754915	0.0143475	0.901363	-0.0450414	0.786823	conserved	180.878	-0.37691	0.000654295	-0.0578062	0.612579	-0.319104	0.0331946	trans	84.2363	-0.36892	0.00122437	-0.0171974	0.891863	-0.351723	0.005874	trans	pre-mRNA-splicing factor 38B
tetur26g01010		chromosome_1	1424586	1427183	130.061	-0.125481	0.192222	-0.0686354	0.501284	-0.0568456	0.941479	conserved	329.624	-0.00507584	0.963589	-0.307857	0.000762535	0.302781	0.000266426	compensatory	288.763	-0.0544764	0.580722	-0.443934	1.55149e-07	0.389458	1.83713e-06	compensatory	299.982	0.223751	0.00111211	-0.120002	0.125398	0.343753	7.26191e-07	trans	PREDICTED: similar to NHL
tetur26g01020		chromosome_1	1427949	1431767	284.695	0.291954	4.9782e-05	-0.0404125	0.620851	0.332367	4.82357e-06	trans	268.077	0.329512	2.46431e-06	0.168715	0.0509425	0.160797	0.272059	cis	133.575	0.320654	0.012573	0.205443	0.0790921	0.115211	0.695072	cis	219.931	0.41402	3.30079e-09	-0.0554333	0.50193	0.469453	1.52738e-08	trans	mitochondrial RNA polymerase
tetur26g01030		chromosome_1	1432066	1434034	604.759	-0.139454	0.0101255	-0.029703	0.629073	-0.109751	0.0826007	trans	727.907	0.127928	0.0196602	0.106037	0.103739	0.0218919	1	ambiguous	548.017	0.0851417	0.377306	0.0288942	0.784477	0.0562475	0.497884	conserved	454.291	0.0609866	0.348626	0.120632	0.0832282	-0.0596459	0.0580761	compensatory	Phosphatidylinositol transfer protein-like; N-terminal
tetur26g01040		chromosome_1	1435989	1437515	565.691	-0.0196977	0.815564	-0.0175481	0.825872	-0.00214955	0.819385	conserved	1025.21	0.1481	0.0464576	0.0800336	0.314852	0.068066	0.394123	ambiguous	697.507	0.338639	8.72013e-08	0.366253	5.4409e-08	-0.0276135	0.4984	cis	562.16	-0.0366513	0.653102	-0.0261143	0.734467	-0.0105371	0.860882	conserved	Concanavalin A-like lectin/glucanase; subgroup
tetur26g01050		chromosome_1	1438074	1440022									811.154	-0.0461503	0.434533	-0.0986134	0.107213	0.0524631	0.237216	conserved	432.415	-0.0684399	0.411715	-0.217436	0.00296873	0.148996	0.0120818	compensatory	543.233	-0.0204839	0.774475	-0.0416	0.518856	0.0211161	0.344157	conserved	putative peptidylglycine alpha-hydroxylating monooxygenase
tetur26g01060	SDR	chromosome_1	1440271	1442219	110.969	0.465316	5.20557e-06	0.476539	0.000272258	-0.0112221	0.615271	cis	93.9283	0.101896	0.448111	0.183597	0.156774	-0.0817008	0.223731	conserved	43.4074	0.012313	0.957714	0.105892	0.472526	-0.0935793	0.560029	conserved	63.0835	-0.0463083	0.765396	0.311774	0.0256966	-0.358082	0.0197252	compensatory	Short-chain dehydrogenase/reductase SDR
tetur26g01070		chromosome_1	1442484	1443633	65.2966	-0.642108	1.95573e-06	-0.844444	1.99017e-06	0.202336	0.268978	cis	69.055	-0.458544	0.00726054	-0.137828	0.360295	-0.320716	0.223585	ambiguous	41.9133	-0.216628	0.239619	-0.699008	0.00106817	0.48238	0.0387364	compensatory	46.4839	-0.685458	0.000151566	-0.253312	0.107909	-0.432147	0.0890607	trans	N
tetur26g01100		chromosome_1	1448025	1449392	411.822	-0.105574	0.223792	-0.0241195	0.791413	-0.0814549	0.351213	conserved	173.423	0.245738	0.0535094	-0.025192	0.853638	0.27093	0.00254224	trans	495.948	-0.308091	0.0070968	-0.0163009	0.901571	-0.29179	5.34507e-06	trans	440.443	-0.27015	1.78245e-05	-0.0108558	0.885765	-0.259294	4.36177e-05	trans	kinesin family member 3
tetur26g01110		chromosome_1	1450601	1453274									315.433	-0.297616	0.000146181	-0.218747	0.0146199	-0.0788689	0.8659	cis	280.265	-0.0625743	0.504722	-0.0273218	0.792688	-0.0352525	0.899162	conserved									fibroblast growth factor receptor substrate 3
tetur26g01120		chromosome_1	1453315	1455213	589.652	-0.270907	1.9587e-05	-0.0033126	0.973474	-0.267595	7.4458e-07	trans	571.945	-0.837074	2.8172e-28	-0.736654	1.30021e-15	-0.10042	0.121367	cis	458.722	-0.563975	3.6168e-13	-0.295336	0.000357791	-0.268639	0.000410897	synergism	493.117	-0.0307337	0.662697	0.0517633	0.43696	-0.082497	0.171617	conserved	FAD dependent oxidoreductase
tetur26g01130	CCE(TuCCE55)	chromosome_1	1456041	1458031	16058.7	0.258596	0.00199261	0.118422	0.150009	0.140174	1.32524e-31	trans	12438.8	-1.21455	5.62316e-139	-1.51646	1.19876e-188	0.301916	8.26004e-94	antagonism	12375.5	0.332534	2.73699e-10	-0.0504852	0.413722	0.383019	5.13264e-234	trans	6619.2	0.547757	3.94392e-17	0.101627	0.141566	0.44613	9.92521e-157	trans	Carboxyl/cholinesterase
tetur26g01140		chromosome_1	1458210	1459355	215.374	0.369014	5.03038e-06	0.156432	0.0998031	0.212582	0.173169	cis	395.399	-0.0958903	0.480345	0.143335	0.203061	-0.239225	7.80124e-06	ambiguous	209.675	-0.242082	0.0618178	0.14736	0.186623	-0.389442	5.18149e-07	trans	216.406	-0.299809	0.000365757	-0.0522905	0.592414	-0.247518	0.0260683	trans	cytosolic Fe-S cluster assembly factor NUBP1
tetur26g01150		chromosome_1	1460340	1464608	107.524	-0.153471	0.214308	-0.0837274	0.484718	-0.0697434	0.814579	conserved	126.56	0.235423	0.0835588	0.015405	0.916581	0.220018	0.0744067	trans	80.5781	0.0454137	0.778103	-0.0589658	0.646988	0.10438	0.577837	conserved	43.9419	-0.129277	0.446825	-0.101953	0.45893	-0.0273238	0.9246	conserved	secreted protein; putative
tetur26g01160		chromosome_1	1466442	1469678	214.599	-0.154112	0.121357	-0.0191974	0.866188	-0.134915	0.20458	conserved	271.904	0.50423	1.41851e-09	0.0140975	0.90312	0.490133	1.88026e-07	trans	215.863	0.293669	0.00593214	-0.0825208	0.429124	0.37619	1.19636e-05	trans	200.948	0.292672	0.00162491	-0.0901134	0.342027	0.382785	6.6802e-07	trans	CG9211
tetur26g01170		chromosome_1	1470370	1471227	21.968	0.21976	0.198501	0.078656	0.62575	0.141104	0.79408	conserved																									Hypothetical protein
tetur26g01180		chromosome_1	1471908	1474187	540.214	0.231743	0.000594958	0.125467	0.100626	0.106276	0.217024	ambiguous	834.932	0.472019	7.56802e-16	0.0125397	0.894374	0.45948	3.6895e-20	trans	867.338	0.350461	2.03329e-08	0.160707	0.0114068	0.189753	0.00112253	synergism	724.698	0.402427	1.93685e-17	0.0907183	0.131581	0.311709	1.09489e-10	trans	translocating chain-associated membrane protein 1
tetur26g01190		chromosome_1	1474701	1475619																									191.202	-0.0409945	0.702988	-0.33993	0.000902918	0.298936	0.00112441	compensatory	Hypothetical protein
tetur26g01220		chromosome_1	1484080	1484711																	46.8272	0.604484	0.000378329	1.14699	1.597e-07	-0.542502	0.00840896	antagonism	31.2362	0.0830784	0.654107	0.263757	0.105811	-0.180678	0.16549	conserved	phosphatidylethanolamine-binding protein
tetur26g01230		chromosome_1	1485153	1486012									485.182	0.242942	0.0683475	-0.0360342	0.779209	0.278976	2.85023e-06	trans	184.057	-0.0525755	0.874899	0.205351	0.317011	-0.257926	7.55526e-10	ambiguous	196.472	-0.16822	0.309151	0.120283	0.353269	-0.288504	2.82958e-06	ambiguous	phosphatidylethanolamine-binding protein
tetur26g01240		chromosome_1	1486314	1488162	54.1686	-0.0104044	0.944713	0.0370991	0.788845	-0.0475036	0.699385	conserved	392.868	0.230448	0.00621344	0.0080845	0.947641	0.222364	0.00661802	trans	306.522	-0.0253586	0.834861	0.14093	0.111307	-0.166288	0.00759751	ambiguous	255.675	-0.0147821	0.877389	-0.0359833	0.672465	0.0212012	0.767382	conserved	unnamed protein product
tetur26g01250		chromosome_1	1488524	1491187	727.341	0.118351	0.165092	0.169502	0.0516489	-0.0511514	0.149136	ambiguous	637.489	-0.0826981	0.45857	0.0310126	0.784508	-0.113711	0.0264848	ambiguous	516.783	-0.133931	0.126105	0.0384875	0.69599	-0.172418	0.00336472	ambiguous	412.932	-0.262546	0.000170917	0.026047	0.761718	-0.288593	4.13926e-06	trans	S-adenosylmethionine decarboxylase subgroup
tetur26g01260		chromosome_1	1491522	1493415	175.34	0.0501012	0.698809	0.00134268	0.994748	0.0487586	0.622479	conserved	327.231	1.42359	1.57339e-35	1.13801	6.89193e-18	0.285579	0.00160849	synergism	187.985	0.933902	4.35061e-18	0.811285	1.26756e-11	0.122617	0.438814	cis	176.709	1.19472	3.89887e-46	1.04206	6.22995e-22	0.152661	0.242239	cis	cuticular protein analogous to peritrophins 1-A
tetur26g01270		chromosome_1	1493573	1495947	75.398	-1.86602	8.26763e-23	-1.18464	1.70643e-07	-0.681388	0.000247066	synergism	97.6367	-1.51249	8.06217e-22	-0.407889	0.0204269	-1.1046	2.97414e-08	synergism	58.1803	-2.33444	1.55832e-33	-1.32626	6.1244e-12	-1.00818	0.000132874	synergism	36.741	-1.9507	2.85979e-15	-0.332309	0.103392	-1.6184	7.31608e-07	trans	Homeobox protein PKNOX/Meis, N-terminal
tetur26g01280		chromosome_1	1495928	1497185	80.0198	-0.265032	0.0453681	-0.15731	0.232508	-0.107722	0.867445	ambiguous	76.8714	-0.535031	0.000904107	-0.14423	0.329144	-0.390801	0.108178	ambiguous	71.4624	-0.328014	0.0293484	0.18116	0.168933	-0.509174	9.70619e-05	trans	55.3631	-0.261686	0.0635849	-0.0211135	0.883561	-0.240572	0.237732	ambiguous	PREDICTED: similar to Nucleoside diphosphate kinase 6
tetur26g01290		chromosome_1	1497553	1499680	449.033	-0.13422	0.17892	-0.0404044	0.680352	-0.0938152	0.290081	conserved	707.92	0.537089	4.76418e-14	-0.0113825	0.913999	0.548471	4.0634e-23	trans	352.201	0.236081	0.000928801	-0.116398	0.123616	0.352479	2.78561e-07	trans	391.047	0.374122	6.15545e-08	0.0798544	0.307813	0.294267	0.000806004	trans	Hypothetical protein
tetur26g01300		chromosome_1	1502886	1505684	670.851	-0.164675	0.185418	-0.0106246	0.939127	-0.154051	0.000346609	ambiguous	847.055	0.479662	2.4319e-18	-0.042304	0.583367	0.521966	7.7523e-27	trans	652.072	0.296522	0.00346045	0.0582836	0.569205	0.238239	0.000117742	trans	540.133	0.34277	5.37482e-10	0.211552	0.00107872	0.131218	0.126457	cis	PREDICTED: similar to Eukaryotic translation initiation factor 2-alpha kinase 4
tetur26g01330		chromosome_1	1506531	1514362									506.246	0.297315	0.000109418	-0.0388513	0.685778	0.336166	1.19761e-08	trans	401.005	0.197108	0.0230895	-0.0737411	0.402752	0.270849	1.07312e-05	trans	302.19	-0.042778	0.684426	-0.132124	0.136245	0.0893464	0.0428695	ambiguous	PREDICTED: ecotropic viral integration site 5-like
tetur26g01340		chromosome_1	1515472	1518001	352.351	2.08946	4.84759e-72	1.8865	6.81324e-50	0.202964	0.0561931	synergism	477.591	2.66018	1.93556e-124	2.34407	3.67378e-74	0.316109	0.00247132	synergism	104.31	0.494359	0.000643758	0.435942	0.00374995	0.0584169	0.800436	cis	90.3629	0.280406	0.012217	-0.0161629	0.898491	0.296569	0.00915413	trans	hormone-sensitive lipase
tetur26g01360		chromosome_1	1519382	1521981	223.344	0.160967	0.0946201	0.180117	0.0872728	-0.0191493	0.686023	cis	125.809	-0.681194	1.38029e-09	-0.624135	4.05523e-05	-0.0570592	0.863417	cis	191.676	-0.022507	0.862551	-0.0385276	0.73493	0.0160206	0.749138	conserved	108.731	-0.869515	7.69534e-13	-0.89296	1.76772e-09	0.0234451	0.644926	cis	Carotenoid oxygenase
tetur26g01370		chromosome_1	1522159	1530518	38.2758	-0.232112	0.113821	-0.156288	0.280719	-0.0758245	0.925739	conserved	45.973	1.35992	1.27102e-17	1.35439	4.30584e-09	0.00553421	0.905739	cis	21.5709	-1.72083	4.20113e-12	-1.03398	0.000329271	-0.686844	0.13097	cis	24.0919	-0.783165	8.96209e-05	-0.210672	0.207777	-0.572493	0.170384	ambiguous	Ankyrin repeat-containing domain
tetur26g01390		chromosome_1	1538078	1562630									267.581	0.147503	0.156881	-0.346687	0.00182834	0.49419	6.43592e-10	compensatory	215.087	0.265922	0.00671674	-0.15105	0.106618	0.416972	6.1212e-07	trans	206.912	0.261741	0.00134364	-0.0295638	0.744766	0.291305	0.00104079	trans	PREDICTED: dachsous 1
tetur26g01470	CYP(CYP385C1)	chromosome_1	1577413	1579422	109.007	0.470341	0.000636188	0.111343	0.368624	0.358998	0.0297104	trans									442.001	0.138892	0.31655	-0.0962226	0.37638	0.235115	4.07014e-06	ambiguous									Cytochrome P450 - CYP385C1
tetur26g01480		chromosome_1	1581101	1583168									552.238	-0.391667	0.00725337	-0.0293051	0.836288	-0.362362	1.87491e-08	trans																	PREDICTED: iron/zinc purple acid phosphatase-like protein-like
tetur26g02801	GST(TuGSTd09)	chromosome_1	1583512	1584310	68.1124	4.84076	1.89788e-59	4.2209	2.8911e-26	0.619862	0.256965	cis	165.286	5.62643	8.26173e-137	2.14423	1.80374e-27	3.4822	3.57213e-52	synergism									183.424	6.45369	1.70153e-120	3.21894	1.52132e-38	3.23475	2.24057e-28	synergism	Glutathione S-transferase, C-terminal
tetur26g02802	GST(TuGSTd10)	chromosome_1	1585297	1586086	35.1714	0.308629	0.139116	-0.0463504	0.80642	0.35498	0.00742304	ambiguous																									Glutathione S-transferase, C-terminal
tetur26g01490	GST(TuGSTd11)	chromosome_1	1587018	1587955	324.069	0.96181	9.85242e-09	1.07343	7.24847e-09	-0.111625	0.291398	cis																	451.661	1.08952	6.8482e-10	0.945016	7.38716e-07	0.144503	0.104359	cis	Glutathione S-transferase; class delta
tetur26g01500	GST(TuGSTd12)	chromosome_1	1588668	1589798	367.074	0.67809	0.00026538	0.35991	0.0331336	0.318181	0.00365158	synergism																									Glutathione S-transferase; class delta
tetur26g01510	GST(TuGSTd13)	chromosome_1	1590425	1591236																									38.004	2.33918	2.16091e-10	-0.653014	0.0327983	2.99219	1.28386e-49	antagonism	Glutathione S-transferase; class delta
tetur26g01560		chromosome_1	1608171	1613233	330.429	-0.0486224	0.596808	0.00905022	0.927618	-0.0576726	0.402882	conserved																									protein phosphatase 1G
tetur26g01570		chromosome_1	1613344	1614471	1428.05	-0.0170176	0.835137	-0.0127398	0.861461	-0.00427785	0.933862	conserved	1924.46	0.275606	0.00118529	-0.106001	0.216978	0.381606	4.34114e-40	trans																	histone 1
tetur26g01580		chromosome_1	1614588	1617929	1236.09	-0.0974512	0.0655922	-0.123486	0.0324619	0.0260343	0.441128	cis	1421.75	0.0780951	0.143207	-0.153346	0.00556425	0.231441	4.07606e-11	compensatory	1162.16	0.19861	9.39541e-05	-0.011808	0.884937	0.210418	3.63466e-07	trans	448.018	0.303113	6.01383e-07	-0.117698	0.100723	0.420811	9.54029e-13	trans	nuclear cap-binding protein subunit 1
tetur26g01590		chromosome_1	1620410	1620940	193.163	0.148638	0.055685	0.0588242	0.504333	0.0898139	0.753868	ambiguous	187.382	0.0778688	0.465651	0.174664	0.0891314	-0.0967948	0.0980347	compensatory	161.545	0.294964	0.00500876	0.442055	8.85368e-05	-0.147091	0.217044	cis	118.704	0.338517	0.0012884	0.0374666	0.749988	0.30105	0.0049146	trans	Hypothetical protein
tetur26g01600		chromosome_1	1621358	1623575	577.129	0.00270009	0.96952	0.0221268	0.722841	-0.0194267	0.767945	conserved	551.041	0.231897	0.00278275	0.24998	0.00429685	-0.0180838	0.614859	cis	521.96	0.408708	4.65915e-10	0.317736	1.32616e-05	0.0909717	0.190396	cis	284.037	0.196563	0.0184677	0.237259	0.0107329	-0.0406954	0.414162	cis	Protein kinase-like domain
tetur26g01610		chromosome_1	1624924	1625957									561.687	-0.500475	7.31618e-15	-0.0983892	0.203061	-0.402086	1.64644e-09	trans	342.686	-0.156718	0.0557419	-0.0863536	0.306974	-0.0703643	0.749826	ambiguous	358.973	-0.447358	5.27159e-11	-0.182247	0.0221134	-0.265111	0.0073272	synergism	C6orf64 homolog
tetur26g01620		chromosome_1	1627128	1630224	162.042	0.251069	0.0183366	0.317472	0.00928927	-0.0664029	0.486806	cis	441.961	0.479992	4.94938e-11	0.154529	0.0694989	0.325463	9.38786e-05	synergism	190.352	0.28947	0.00131572	0.0356625	0.746514	0.253807	0.0254561	trans	302.977	0.535337	3.57391e-13	0.122009	0.150492	0.413327	2.91111e-06	trans	periodic tryptophan protein 2 homolog
tetur26g01630		chromosome_1	1630753	1632983	359.972	-0.106178	0.171862	-0.0342494	0.678955	-0.0719291	0.513051	conserved	519.835	0.131604	0.0589557	-0.0731588	0.358811	0.204763	0.000363793	trans									289.151	0.371931	5.62172e-08	-0.0227099	0.792301	0.394641	3.29717e-07	trans	Zinc finger; PHD-finger
tetur26g01640		chromosome_1	1634259	1636710	927.33	-0.126583	0.0255264	-0.0725735	0.232996	-0.05401	0.579438	ambiguous	843.836	0.24086	3.22313e-06	-0.048167	0.500935	0.289027	3.4849e-09	trans	1030.23	0.461901	1.25327e-17	0.138489	0.0146808	0.323412	1.59993e-12	synergism	849.204	0.410087	1.21687e-23	0.0237308	0.636979	0.386357	4.46549e-17	trans	PREDICTED: similar to Nedd4 binding protein 2
tetur26g91091		chromosome_1	1638992	1640895	1549.09	0.0440203	0.778094	-0.055645	0.664869	0.0996653	1.56811e-08	ambiguous	1585.76	-0.215234	0.36767	-0.0117999	0.951716	-0.203434	1.00799e-10	ambiguous	1376.64	0.0965932	0.60037	-0.067235	0.611696	0.163828	6.70649e-11	ambiguous	975.144	-0.0773881	0.727119	-0.0275523	0.859756	-0.0498358	0.556706	conserved	hypothetical protein
tetur26g01660		chromosome_1	1641769	1644186	802.579	0.218316	0.000709833	0.141879	0.0532773	0.0764364	0.330843	cis	709.172	-0.0245219	0.773554	0.214739	0.00499915	-0.239261	1.08274e-06	compensatory	563.824	-0.348547	1.77612e-06	-0.200984	0.00571001	-0.147564	0.0783816	synergism	514.241	-0.153405	0.04317	-0.0716968	0.359784	-0.0817084	0.478454	ambiguous	alanine aminotransferase
tetur26g01670		chromosome_1	1645770	1646585									1214.28	-0.165227	0.172295	0.08284	0.439631	-0.248067	3.78481e-14	ambiguous	503.408	-0.359059	9.89213e-05	-0.0274245	0.812996	-0.331634	5.28652e-08	trans									high affinity copper uptake protein 1
tetur26g01690		chromosome_1	1649704	1657791	164.453	-0.0399237	0.712003	0.0698903	0.481357	-0.109814	0.168492	conserved									256.641	-0.0791694	0.413843	0.0233733	0.835424	-0.102543	0.252786	conserved	184.434	-0.170868	0.0684422	-0.00240944	0.983167	-0.168458	0.115437	ambiguous	numb homolog
tetur26g01700		chromosome_1	1657872	1658581	418.214	-0.153605	0.0775293	-0.227977	0.0153863	0.0743715	0.234675	cis	336.549	-0.4861	9.56575e-08	-0.0804991	0.421182	-0.405601	1.16545e-05	trans	269.35	-0.232858	0.0505871	-0.20583	0.0525465	-0.0270279	0.862355	cis	253.541	-0.43731	2.28279e-06	-0.605371	2.99975e-08	0.168061	0.019132	antagonism	DNA-directed RNA polymerases I; II; and III subunit RPABC2
tetur26g01710		chromosome_1	1659343	1667932	167.622	0.161809	0.0987196	-0.0195962	0.866173	0.181405	0.0510292	trans	159.78	0.552126	6.80963e-09	0.0918623	0.397328	0.460263	0.000873333	trans																	PRELI/MSF1
tetur26g01730		chromosome_1	1668177	1669674	285.148	0.0107332	0.925006	-0.0768417	0.401835	0.0875749	0.110855	conserved	112.359	0.124314	0.412629	-0.129915	0.302063	0.254229	0.0105174	ambiguous	126.774	0.198787	0.190454	-0.106456	0.381302	0.305244	0.00184148	ambiguous	157.301	-0.041295	0.730525	0.00992291	0.92935	-0.0512179	0.546815	conserved	Ribosome-binding factor A
tetur26g01760		chromosome_1	1677833	1680372																	855.818	-0.0301849	0.832789	0.0328698	0.78218	-0.0630547	0.121295	conserved	825.415	-0.0256644	0.683713	0.0355573	0.524115	-0.0612217	0.205837	conserved	Conventional F-box gene, WD40 repeat, conserved site
tetur26g01770		chromosome_1	1681148	1685460	449.882	-0.106822	0.0976603	-0.0339507	0.626323	-0.0728711	0.448763	ambiguous	934.893	0.384089	1.48829e-07	-0.0145602	0.88941	0.39865	2.4296e-16	trans	519.14	0.365307	5.67035e-09	-0.00792975	0.940629	0.373237	6.10055e-09	trans	392.704	0.288663	2.4079e-05	-0.0449224	0.559611	0.333585	2.944e-08	trans	splicing factor 3B subunit 1
tetur26g01780		chromosome_1	1686844	1692622	488.6	-0.157252	0.00948343	-0.0640324	0.344548	-0.0932198	0.397857	ambiguous	190.847	0.620337	1.16359e-10	0.0102529	0.937119	0.610084	2.71429e-10	trans	405.703	0.400525	5.35547e-06	-0.0978877	0.265674	0.498412	3.50849e-14	trans	419.614	0.247452	1.63589e-05	0.100732	0.1386	0.146721	0.0993871	trans	PREDICTED: similar to CDC42 binding protein kinase alpha
tetur26g01790		chromosome_1	1692901	1694395	40.3829	0.341993	0.0530276	0.364975	0.0539744	-0.0229825	0.598844	cis									23.4765	-0.677832	0.00441206	-0.106967	0.521329	-0.570866	0.0478167	trans									nucleoside diphosphate-linked moiety X motif 19; mitochondrial precursor
tetur26g01800		chromosome_1	1702479	1704590	30.4966	-1.02025	1.20697e-07	0.0845522	0.5759	-1.10481	4.41499e-07	trans									22.6826	-0.972485	3.19607e-05	0.0165669	0.933505	-0.989052	0.000379129	trans									peroxisomal acyl-coenzyme A oxidase 3
tetur26g01810		chromosome_1	1704816	1705967																	149.625	0.552232	9.4764e-09	0.229877	0.0265044	0.322354	0.0227983	synergism	102.027	0.589668	2.59603e-08	0.14933	0.184966	0.440337	0.00278277	trans	serine/threonine protein phosphatase
tetur26g01850		chromosome_1	1711151	1713465	432.205	-0.04004	0.697835	0.101321	0.256083	-0.141361	0.00309144	ambiguous	457.936	0.29153	1.37315e-06	-0.0555662	0.494957	0.347096	7.67252e-08	trans	235.253	0.306082	0.00395232	0.060997	0.572658	0.245085	0.0174807	trans	402.25	0.112703	0.158299	-0.0951904	0.230957	0.207894	0.000776557	ambiguous	TATA box binding protein associated factor (TAF)
tetur26g01860		chromosome_1	1715894	1734091	215.183	0.49056	1.27634e-06	0.0863764	0.377928	0.404183	0.000283402	trans	249.882	0.313467	0.0111201	-0.0252432	0.851152	0.33871	9.87315e-05	trans	225.284	0.409027	0.00108066	0.0565857	0.63892	0.352441	0.000558118	trans	118.367	0.0473611	0.777091	0.0340589	0.795461	0.0133022	0.648206	conserved	CTF transcription factor/nuclear factor 1, N-terminal
tetur26g01900		chromosome_1	1745158	1745945	574.761	-0.139733	0.0332136	-0.13575	0.0646582	-0.00398291	0.86258	cis	509.226	-0.202774	0.000399666	0.0693862	0.362617	-0.27216	9.45776e-07	trans	323.889	-0.46158	8.98896e-07	-0.43699	1.17036e-05	-0.0245898	1	cis	254.789	-0.596214	7.46167e-18	-0.170839	0.0418252	-0.425375	1.67001e-05	synergism	vacuolar protein sorting-associated protein 28 homolog
tetur26g01910		chromosome_1	1746758	1752601									499.449	0.477021	5.05858e-05	-0.117742	0.288269	0.594764	1.9204e-25	trans																	Protein phosphatase 2C-related
tetur26g01920		chromosome_1	1752808	1754785	110.652	0.207977	0.0402253	-0.117891	0.278295	0.325867	0.00133039	trans																									Hypothetical protein
tetur26g01940		chromosome_1	1766801	1767499																	88.6904	-0.206978	0.162606	-0.4611	0.0020605	0.254122	0.0624591	compensatory	56.5123	-1.80091	5.90379e-21	-0.274954	0.0413259	-1.52595	6.70276e-13	synergism	Hypothetical protein
tetur26g01970		chromosome_1	1770156	1771174	20.6259	0.141023	0.417421	0.0822114	0.626131	0.0588115	0.895826	conserved									32.4088	0.104167	0.648055	0.0102796	0.960864	0.0938869	0.953114	conserved									Hypothetical protein
tetur26g01980		chromosome_1	1799249	1813479	63.1233	0.636563	0.000649568	0.138756	0.346251	0.497806	0.0328053	trans	48.0135	-0.248633	0.212339	-0.0969822	0.545034	-0.151651	0.872378	conserved	49.7847	0.0768017	0.683546	-0.0347378	0.822011	0.111539	0.794173	conserved	37.4918	-0.261053	0.132317	0.197416	0.178868	-0.458469	0.00943603	ambiguous	Coagulation factor 5/8 C-terminal domain
tetur26g02020		chromosome_1	1814760	1819513	98.2088	-0.442954	1.83143e-05	-0.483683	0.000416273	0.0407293	0.777163	cis	115.848	-1.16989	5.93244e-24	-1.53559	3.01026e-24	0.365704	0.00289798	antagonism	100.001	-0.749892	2.37259e-09	-1.32858	1.50625e-20	0.578689	0.000681411	antagonism	90.4066	-0.375488	0.0025857	-0.644325	2.13736e-05	0.268837	0.123034	cis	maleless
tetur26g02050		chromosome_1	1824340	1826267	55.2064	0.0105335	0.94925	-0.275067	0.0856133	0.285601	0.0203292	compensatory	37.3359	-1.1461	4.21565e-09	-0.00893609	0.964625	-1.13716	0.00017234	trans	33.3745	-0.665587	0.000418193	-0.142743	0.364255	-0.522844	0.162148	ambiguous	21.3414	-1.34845	1.24622e-09	0.225496	0.198816	-1.57394	4.68018e-11	trans	PREDICTED: similar to AGAP005556-PA
tetur26g02060		chromosome_1	1826442	1830207	347.641	-0.230023	0.00056118	-0.0409275	0.596298	-0.189095	0.0148147	trans	432.203	0.0890418	0.298558	-0.0323603	0.743809	0.121402	0.100949	conserved	274.188	0.333861	1.62326e-06	0.183198	0.020026	0.150664	0.360682	cis	332.621	0.213312	0.000421527	0.090592	0.219185	0.12272	0.456584	ambiguous	DNA polymerase gamma
tetur26g02070		chromosome_1	1830770	1838727	519.025	-0.000566525	0.996633	-0.333478	0.00478192	0.332911	2.03551e-11	compensatory	528.735	-0.0700246	0.718303	-0.0185924	0.90312	-0.0514321	0.607855	conserved	518.253	0.396213	3.36049e-05	-0.206081	0.0245609	0.602295	9.7001e-29	antagonism	469.115	-0.167438	0.12442	-0.0492985	0.630929	-0.118139	0.176242	conserved	PREDICTED: similar to GA11633-PA
tetur26g02080		chromosome_1	1840821	1842574	216.476	-0.803797	1.5695e-07	-0.484707	0.00270359	-0.31909	0.0082972	synergism									145.603	-0.401053	0.000513953	-0.282738	0.0148853	-0.118315	0.707572	cis									Hypothetical protein
tetur26g02130		chromosome_1	1851918	1853396	888.243	-0.171129	0.00014695	0.000972396	0.992428	-0.172102	0.000178091	trans	906.756	-0.515641	2.83696e-13	0.1719	0.0329703	-0.687541	2.38375e-49	antagonism	600.692	-0.56589	8.84996e-30	-0.104622	0.0991358	-0.461268	3.79452e-14	synergism	281.367	-0.601151	3.11866e-15	0.0377536	0.694487	-0.638905	5.95754e-17	trans	TMP21-related
tetur26g02140		chromosome_1	1853575	1854520	64.4113	-0.114591	0.347635	-0.372231	0.0152405	0.25764	0.048892	compensatory	66.1023	-0.0521372	0.78654	-0.00604968	0.974362	-0.0460875	1	conserved	34.0936	-0.633799	0.000371259	-0.024029	0.891267	-0.60977	0.0271824	trans	37.2818	-0.22478	0.218644	-0.0628701	0.68173	-0.16191	0.511986	conserved	Growth factor; receptor
tetur26g02150		chromosome_1	1860271	1867413	2774.16	-0.0133893	0.933505	-0.0463602	0.711869	0.032971	0.00153098	ambiguous	3195.98	0.0747517	0.408619	0.0370133	0.685104	0.0377384	0.527093	conserved	2306.7	0.493516	2.83947e-07	0.137776	0.118124	0.35574	1.02083e-29	trans	1523.63	-0.487487	3.66386e-19	-0.291299	9.19422e-07	-0.196188	2.28394e-07	synergism	sphingomyelin phosphodiesterase
tetur26g02180		chromosome_1	1873760	1875307	40.3482	-0.408397	0.0128361	-0.423976	0.0278182	0.0155788	0.724289	cis									23.2528	-0.404822	0.0973121	0.0559615	0.757456	-0.460783	0.0327754	trans	31.1319	-0.453013	0.0180233	-0.214101	0.198707	-0.238911	0.860882	ambiguous	cuticle protein
tetur26g02230		chromosome_1	1919036	1919783									26.5354	-0.144801	0.50077	-0.15139	0.367221	0.00658977	0.635177	conserved	26.6464	-0.304372	0.143682	-0.0961167	0.557304	-0.208256	0.776435	conserved									Hypothetical protein
tetur26g02240		chromosome_1	1920423	1923424	338.854	0.0256954	0.792648	0.0120722	0.898278	0.0136232	0.803489	conserved	369.144	0.0998398	0.306881	-0.0293116	0.791334	0.129151	0.0343739	ambiguous	203.598	0.171874	0.0659762	0.00564827	0.969803	0.166226	0.0848292	trans	202.212	0.164193	0.0404362	0.01242	0.898276	0.151773	0.0586673	trans	Protein of unknown function DUF872, transmembrane
tetur26g02280		chromosome_1	1930578	1931803	151.3	-0.422367	2.0755e-05	-0.285473	0.0146903	-0.136894	0.526813	cis																									pre-mRNA-splicing factor SLU7
tetur26g02290		chromosome_1	1932362	1933343	210.147	-0.0313384	0.769632	-0.0893703	0.348742	0.0580319	0.389672	conserved																	143.224	-0.192849	0.0960705	-0.0795216	0.479149	-0.113328	0.704188	ambiguous	FAM177 family
tetur26g02300		chromosome_1	1933801	1935865	352.424	0.0811732	0.355137	-0.112593	0.194438	0.193766	0.00103441	ambiguous	450.396	0.0173144	0.843207	-0.183719	0.0150556	0.201033	0.0032479	compensatory									318.491	0.42663	1.70756e-11	-0.0549852	0.476432	0.481615	3.19131e-11	trans	PREDICTED: similar to GH07286p
tetur26g02320		chromosome_1	1938058	1939361	1659.37	-0.150839	0.0586746	-0.219073	0.0081176	0.0682338	0.0208838	antagonism	1593.06	-0.729869	2.39578e-15	-0.217217	0.0266381	-0.512652	5.28035e-35	synergism	486.063	-0.560352	3.4384e-07	0.00962246	0.947984	-0.569974	7.23131e-21	trans	1035.48	-0.523992	9.27034e-05	-0.274933	0.0285361	-0.249059	1.19445e-05	synergism	Superoxide dismutase; copper/zinc binding
tetur26g02330		chromosome_1	1939644	1942787	522.223	0.153483	0.0448658	-0.0440316	0.582729	0.197515	1.59791e-05	trans	434.839	-0.326854	0.000150269	-0.129374	0.165065	-0.197481	0.0559364	trans	557.572	0.481939	1.03634e-14	0.147661	0.0280259	0.334279	2.48437e-07	synergism	291.248	-0.236516	0.000864336	-0.178071	0.0348322	-0.0584459	0.648985	cis	Probable lysosomal cobalamin transporter CBLF
tetur26g02350		chromosome_1	1946856	1950277																	727.738	-0.00120691	0.992259	-0.00347876	0.978902	0.00227184	0.896931	conserved	562.718	0.173427	0.00457704	0.179591	0.00900317	-0.00616374	0.656167	cis	Lipopolysaccharide-induced tumor necrosis factor-alpha factor homolog
tetur26g02360		chromosome_1	1951163	1953090									1195.52	-0.130064	0.0281351	0.0374886	0.625906	-0.167553	1.47688e-05	trans	608.628	-0.536966	1.05523e-14	0.110218	0.148689	-0.647184	5.22905e-35	trans	650	-0.416048	4.74947e-10	0.123601	0.108656	-0.539649	1.10634e-30	trans	LITAF-like protein
tetur26g02370		chromosome_1	1953799	1955500	121.369	-0.161882	0.476744	0.0178068	0.935754	-0.179689	0.00185146	ambiguous	169.391	-0.714521	0.00283348	-0.00788307	0.969581	-0.706638	3.6262e-13	trans	104.922	-0.267445	0.209817	-0.142615	0.355628	-0.12483	0.83298	conserved	74.666	-1.32242	5.56913e-12	-0.135121	0.334461	-1.1873	1.76513e-11	trans	lipopolysaccharide-induced tumor necrosis factor-alpha factor homolog
tetur26g02380		chromosome_1	1956323	1958386	1218.17	-0.0730557	0.717442	0.00183608	0.994748	-0.0748917	0.000271264	ambiguous	1441.62	-0.0355801	0.91308	0.101511	0.56051	-0.137091	6.04351e-18	ambiguous	1223.78	0.221525	0.219091	0.0206588	0.897285	0.200866	7.08419e-08	ambiguous	718.7	-1.19512	6.86214e-26	-0.124659	0.226264	-1.07046	5.58332e-91	trans	PREDICTED: iron/zinc purple acid phosphatase-like protein-like
tetur26g02390		chromosome_1	1959035	1961155	138.665	-4.63797	5.24297e-168	-3.72755	9.53258e-55	-0.910423	0.00214207	synergism	304.819	-0.321233	0.010963	0.0657557	0.58986	-0.386988	2.50456e-08	trans	170.263	-1.13722	1.02843e-20	-0.672697	6.64172e-07	-0.464523	0.000318078	synergism	38.3779	-2.36377	4.50544e-31	-0.49127	0.014901	-1.8725	8.58439e-10	synergism	PREDICTED: iron/zinc purple acid phosphatase-like protein-like
tetur26g02400		chromosome_1	1961265	1965162									1162.57	-0.430202	1.0475e-05	-0.00570974	0.964625	-0.424492	3.59036e-24	trans	633.487	-0.69656	1.17868e-09	-0.0795549	0.455737	-0.617005	2.40794e-26	trans	635.936	-0.419666	0.0003686	-0.00118591	0.992745	-0.41848	2.59147e-17	trans	calponin-1
tetur26g02410		chromosome_1	1966492	1967454	185.799	-0.0561812	0.605752	-0.206704	0.0581744	0.150523	0.0652538	compensatory	166.626	-0.370221	0.000565863	-0.537297	0.000134432	0.167077	0.0964383	antagonism	172.154	0.0121795	0.951907	0.0158282	0.92069	-0.00364872	1	conserved	115.153	-0.0273682	0.832595	-0.141574	0.190398	0.114206	0.240572	conserved	Armadillo-type fold
tetur26g02430		chromosome_1	1969243	1970140	202.433	-0.0411131	0.726647	-0.133179	0.204606	0.0920656	0.128834	conserved	173.845	-0.21179	0.137782	0.0394487	0.774017	-0.251239	0.00436035	ambiguous	59.1069	-0.274187	0.0836081	0.0941951	0.491366	-0.368382	0.00584857	trans	76.1368	0.00811767	0.963676	0.0459433	0.735761	-0.0378256	0.336892	conserved	PREDICTED: similar to GA11028-PA
tetur26g91096		chromosome_1	1976299	1978124	423.975	0.20735	0.000794519	0.0378073	0.59341	0.169543	0.0558609	trans	457.825	0.417462	1.04184e-09	-0.00799725	0.942114	0.42546	2.86726e-09	trans																	hypothetical protein
tetur26g02470	host	chromosome_1	1978485	1980350									54.8782	-0.0393373	0.888768	-0.134509	0.42338	0.0951718	0.21917	conserved																	Hypothetical protein
tetur26g02480		chromosome_1	1986532	1988514	1323.87	-0.0589414	0.325583	-0.190951	0.00145294	0.13201	0.000146412	compensatory	731.508	-0.378786	1.73184e-06	-0.112872	0.191083	-0.265914	3.67957e-05	trans	1239.93	-0.264168	0.00053898	-0.364837	1.05924e-06	0.100668	0.00955796	antagonism	464.94	-0.522423	6.85877e-12	-0.207389	0.0143646	-0.315034	5.59234e-05	synergism	alcohol dehydrogenase class 3
tetur26g02490		chromosome_1	1989164	1995993	161.9	-0.0280575	0.811665	0.0300531	0.78662	-0.0581106	0.451734	conserved	265.101	0.271109	0.00341878	0.0122688	0.921105	0.258841	0.00127451	trans	199.338	0.372635	0.000448876	0.292815	0.00683765	0.0798196	0.838754	cis	169.158	0.0536147	0.609003	-0.0727112	0.429467	0.126326	0.0632562	ambiguous	PREDICTED: similar to pecanex-like protein 1
tetur26g02510		chromosome_1	1997382	1999208	288.302	0.149597	0.0791934	-0.0359428	0.697554	0.18554	0.00282531	trans									298.455	-0.00114233	0.993614	-0.030132	0.786226	0.0289896	0.680644	conserved									S-adenosylmethionine decarboxylase subgroup
tetur26g02540	host	chromosome_1	2004571	2005839	276.053	-0.413299	3.29846e-06	0.453263	5.65818e-05	-0.866562	4.81203e-30	antagonism	423.219	-0.0795255	0.371446	0.0113067	0.919292	-0.0908322	0.22259	conserved	205.924	-0.94981	3.12609e-22	-0.0842849	0.419766	-0.865525	5.74735e-14	trans	171.789	-0.754398	4.20468e-18	0.0898188	0.380627	-0.844216	8.1193e-19	trans	queuine tRNA-ribosyltransferase
tetur26g02550		chromosome_1	2006895	2008450	442.503	0.266018	0.000675961	0.22608	0.0101309	0.0399372	0.84263	cis	494.107	0.42596	1.01043e-11	0.189649	0.0132921	0.23631	0.00408164	synergism	441.368	0.430665	8.12504e-08	0.0603093	0.49641	0.370356	6.26678e-08	trans	370.406	0.631615	1.51629e-20	0.124747	0.114586	0.506868	6.26061e-11	trans	39S ribosomal protein L44; mitochondrial precursor
tetur26g02560		chromosome_1	2009686	2011570	460.66	0.450256	3.3881e-11	0.245012	0.00198278	0.205243	0.00706254	synergism	376.945	-0.397758	3.75527e-07	-0.517849	4.92441e-08	0.120091	0.0669346	antagonism	291.757	0.348611	3.02351e-06	0.185429	0.0180124	0.163181	0.109713	cis	231.544	-0.45785	1.54068e-08	-0.276697	0.00249628	-0.181153	0.091742	synergism	galactosylgalactosylxylosylprotein 3-beta-glucuronosyltransferase 1
tetur26g02570		chromosome_1	2012413	2013970	20.8347	0.756703	0.000746198	1.16856	0.000206119	-0.411857	0.271859	cis																									Hypothetical protein
tetur26g02580		chromosome_1	2014335	2017542	367.398	0.0734232	0.320178	0.0742216	0.326271	-0.00079847	0.71699	conserved	310.379	-0.0282274	0.773297	-0.284987	0.00180342	0.256759	0.000104156	compensatory	373.578	0.289468	4.85339e-05	0.148527	0.0451828	0.140941	0.125137	cis	79.0184	-0.0452747	0.763587	-0.0394402	0.760149	-0.00583455	0.888334	conserved	ENSANGG00000018475 protein
tetur26g02590		chromosome_1	2018111	2021383	1029.14	0.286722	0.000128204	-0.00390954	0.971451	0.290631	2.14518e-14	trans	1233.77	0.246378	2.69345e-05	-0.00966093	0.917046	0.256039	1.51268e-10	trans	783.962	0.225265	0.000684507	-0.0116286	0.906706	0.236893	2.57215e-06	trans	790.346	0.204411	0.027779	0.0160637	0.869955	0.188347	9.19932e-05	trans	Hypothetical protein
tetur26g02600		chromosome_1	2022695	2026336	499.685	0.248335	8.66988e-05	0.443368	4.09672e-09	-0.195033	0.00282531	antagonism	520.205	0.244556	0.0628221	0.364868	0.00671194	-0.120312	0.00611326	antagonism	438.879	0.231008	0.0137017	0.447964	1.00047e-06	-0.216957	0.00440479	antagonism	344.117	-0.13816	0.113841	0.0444907	0.610225	-0.182651	0.00755835	ambiguous	protein kinase C binding protein 1
tetur26g02620	ABC(TuABCH-16)	chromosome_1	2032227	2037658	302.558	-0.394261	2.96522e-05	-0.0981631	0.302662	-0.296097	0.00134859	trans	445.826	0.103566	0.468712	0.0762981	0.516542	0.0272675	0.547421	conserved	261.34	0.0492526	0.70918	-0.0252876	0.844828	0.0745402	0.386591	conserved	272.783	0.200517	0.0184677	-0.123868	0.183843	0.324385	1.68113e-06	trans	ABC-transporter; class H
tetur26g02640		chromosome_1	2041983	2048692	6805.19	0.0785463	0.564979	-0.0708449	0.540242	0.149391	3.80938e-60	ambiguous	7136.29	0.204495	0.00335269	-0.158301	0.0251259	0.362796	1.90439e-122	antagonism									5164.69	0.31047	3.87906e-10	-0.0423591	0.417021	0.352829	3.82658e-95	trans	Saposin type A
tetur26g02670		chromosome_1	2055416	2059556	38.0988	0.819838	1.83758e-05	0.687868	0.00345751	0.13197	1	cis									21.9362	-0.790807	0.00170051	-0.523309	0.0280259	-0.267498	0.603041	cis									Hypothetical protein
tetur26g02680		chromosome_1	2060486	2070137	162.301	-0.452681	2.18732e-06	-0.37779	0.00109978	-0.0748915	0.808775	cis	375.142	0.513242	1.25374e-10	-0.0995814	0.267291	0.612823	2.09993e-17	trans	235.202	0.22751	0.0721009	-0.238898	0.0360892	0.466408	8.90362e-10	antagonism	206.489	0.0220195	0.866109	-0.120884	0.221021	0.142904	0.0365312	ambiguous	Domain of unknown function DUF4203
tetur26g02700		chromosome_1	2077274	2081729	434.807	0.0973012	0.245147	0.0281737	0.747562	0.0691275	0.50953	conserved	477.133	0.230205	0.00931967	0.0540244	0.585235	0.17618	0.0653369	trans	338.485	0.184993	0.0887242	-0.0705703	0.485818	0.255564	9.25652e-05	trans	298.793	0.38564	8.82695e-05	0.116659	0.236525	0.268982	0.0135041	trans	Armadillo-type fold
tetur26g02710		chromosome_1	2082750	2083599	50.9451	-0.00317697	0.984434	-0.0698774	0.604488	0.0667004	0.652569	conserved									30.9919	-0.934239	9.49243e-07	-0.413845	0.0284782	-0.520395	0.218886	cis									Leucine-rich repeat domain, L domain-like
tetur26g02720		chromosome_1	2084579	2092631	785.274	0.153119	0.0723699	-0.0140271	0.880861	0.167146	4.35849e-05	trans	1115.07	-0.0101335	0.931669	-0.101989	0.228755	0.0918554	0.00225684	ambiguous	719.117	0.318148	5.94581e-09	-0.0182985	0.832219	0.336446	6.28332e-11	trans	637.298	0.114846	0.138255	0.00749755	0.926402	0.107348	0.196254	conserved	Mlx interactor;
tetur26g02730		chromosome_1	2095688	2098865	319.608	-0.35409	0.06133	-0.0303563	0.858116	-0.323733	1.21268e-07	trans									363.494	0.566878	6.31849e-06	0.153292	0.169357	0.413587	1.65469e-06	trans	317.197	0.2948	0.00347064	0.0887927	0.370928	0.206007	0.0287475	trans	PAN/Apple domain
tetur26g02760		chromosome_1	2100639	2101298	228.094	2.0876	1.31755e-80	0.993361	1.44965e-15	1.09423	3.09729e-27	synergism									43.2001	-2.56349	3.54706e-26	-0.372093	0.0392561	-2.1914	2.43374e-17	synergism	38.3411	-1.45459	1.33971e-15	-0.776665	0.000483755	-0.677921	0.0227908	synergism	Hypothetical protein
tetur26g02780	CCE(TuCCE56)	chromosome_1	2103175	2128299									225.393	0.13628	0.20527	0.0888434	0.387413	0.0474367	0.689663	conserved	111.879	-0.926751	7.04975e-14	-1.0183	8.00239e-15	0.0915537	0.640891	cis	109.578	-0.765621	2.94095e-11	-1.53652	2.64384e-29	0.770903	6.66241e-06	antagonism	Carboxyl/cholinesterase
tetur01g10320		chromosome_1	2180095	2186893									624.503	-0.194385	0.0022869	-0.0736535	0.336593	-0.120732	0.105661	ambiguous	442.398	-0.541536	3.78912e-17	-0.261104	0.000333393	-0.280433	0.000355162	synergism	167.981	-0.215528	0.0325764	-0.144988	0.163243	-0.0705398	0.753371	ambiguous	CD63 antigen
tetur01g10330		chromosome_1	2187903	2188934	314.127	-0.38508	4.427e-08	-0.106296	0.186633	-0.278784	0.00171308	trans	236.837	-0.486568	1.4446e-06	-0.24552	0.0296565	-0.241048	0.123786	cis	231.755	-0.374494	4.22883e-05	-0.125546	0.169832	-0.248948	0.0256147	trans	251.351	0.0910849	0.377884	0.0411041	0.679472	0.0499808	0.954039	conserved	Myc-type, basic helix-loop-helix (bHLH) domain
tetur01g10340		chromosome_1	2189506	2191925	428.56	-0.0634215	0.379865	-0.00628466	0.944018	-0.0571369	0.563859	conserved	723.655	-0.282122	4.51332e-07	-0.00178612	0.988626	-0.280335	3.20344e-06	trans	451.491	-0.182257	0.0159447	0.101974	0.185595	-0.284231	2.80097e-06	trans	289.02	-0.153271	0.0362897	-0.00631269	0.944345	-0.146959	0.0665134	trans	PREDICTED: sel-1 suppressor of lin-12-like
tetur01g10350		chromosome_1	2192480	2192926	130.697	0.142131	0.321693	0.0777261	0.554392	0.0644045	0.919472	conserved	122.396	0.200172	0.203533	0.089969	0.511454	0.110203	1	conserved	107.824	-0.121894	0.573258	-0.017759	0.920638	-0.104135	0.631377	conserved	87.3884	0.298997	0.0411059	0.00792347	0.95825	0.291074	0.028129	trans	hypothetical protein
tetur01g10370		chromosome_1	2198261	2200494																									110.191	0.350869	0.00262627	-0.0205401	0.873335	0.371409	0.00198797	trans	Hypothetical protein
tetur01g10380		chromosome_1	2204930	2205642																									52.8218	1.92808	2.31823e-27	1.34782	9.11303e-10	0.580259	0.0613672	synergism	Hypothetical protein
tetur01g10390	ABC(TuABCC-02)	chromosome_1	2209396	2215065									251.099	0.333794	0.0145112	0.293818	0.0338901	0.0399752	0.726022	cis	385.225	1.1509	1.93655e-08	-0.0373455	0.816023	1.18825	2.07953e-66	trans	254.895	1.30841	1.90954e-15	0.0273162	0.84832	1.2811	2.29015e-50	trans	ABC-transporter; class C;
tetur01g10400		chromosome_1	2216528	2227752	500.838	0.0459299	0.687129	0.0128652	0.907129	0.0330647	0.692332	conserved	410.001	0.653203	4.38646e-05	0.0777958	0.568348	0.575408	1.3631e-13	trans	583.849	0.45815	0.000194441	0.0577219	0.622646	0.400428	9.81753e-12	trans									SH2 domain
tetur01g10470		chromosome_1	2239592	2256880	429.882	0.182049	0.0349578	0.067968	0.433174	0.114081	0.235063	ambiguous	190.893	0.381554	3.61422e-06	-0.0345247	0.75494	0.416079	8.00256e-05	trans	231.373	0.209569	0.049444	0.0775247	0.452662	0.132044	0.422511	ambiguous	193.095	0.147501	0.146649	-0.10019	0.307036	0.24769	0.000187335	ambiguous	serine/threonine-protein kinase 17A homologue
tetur01g10490		chromosome_1	2261614	2263271	72.7267	0.577853	4.11691e-06	-0.077661	0.518768	0.655514	2.72434e-06	trans	74.2092	-0.0562647	0.779617	-0.0289173	0.853871	-0.0273474	0.899378	conserved	76.8081	0.0889583	0.556019	0.040512	0.755794	0.0484463	0.867335	conserved	70.4164	0.83018	1.10255e-10	0.174426	0.160111	0.655753	0.00096095	trans	NusB/RsmB/TIM44
tetur01g10510		chromosome_1	2264608	2265745									77.3742	0.441645	0.00336542	0.0791608	0.567963	0.362484	0.066309	trans	42.9206	-1.26212	1.4758e-10	-1.54882	9.70798e-13	0.286697	0.354803	cis	40.5381	-0.0991823	0.620185	-0.15914	0.279704	0.059958	0.658016	conserved	lysyl oxidase
tetur01g10520		chromosome_1	2267747	2269728	573.422	0.22653	0.00140732	0.0215395	0.790012	0.204991	0.000395637	trans	376.554	0.195293	0.00481198	0.112047	0.167676	0.0832461	0.664854	ambiguous	353.101	-0.140648	0.080158	-0.200957	0.00921306	0.0603093	0.248973	cis	422.332	0.322898	1.42554e-08	0.0610198	0.376045	0.261879	0.0025378	trans	Zinc finger, CCHC-type
tetur01g10530		chromosome_1	2271700	2280307	92.5366	0.765422	1.44802e-09	-0.126378	0.285785	0.8918	4.23271e-13	trans	60.4086	0.380898	0.00403515	-0.0381134	0.801981	0.419011	0.0151421	trans	55.3577	0.274635	0.113741	-0.0802695	0.571734	0.354904	0.0385746	ambiguous	30.7467	0.427013	0.0216288	-0.0130389	0.93603	0.440052	0.0614486	trans	Fatty acyl-CoA reductase
tetur01g10550		chromosome_1	2283933	2288731	64.4103	-0.506615	0.000161311	0.171194	0.190615	-0.677809	7.83376e-07	trans	117.974	-0.13338	0.332003	0.475658	0.00165981	-0.609038	8.6063e-08	compensatory	64.8174	-0.521871	0.000105398	-0.219236	0.102098	-0.302634	0.129166	ambiguous	40.5685	-1.26755	1.80897e-13	-0.447116	0.0137129	-0.820437	0.00812827	synergism	Transient Receptor Potential (TRP); TRPC subfamily
tetur01g10560		chromosome_1	2288854	2290550	90.7353	-1.05993	3.70734e-16	-0.392023	0.00680843	-0.667911	5.9389e-05	synergism	167.912	0.485862	8.0575e-06	0.278085	0.0212707	0.207777	0.302747	cis	121.203	0.828536	5.9523e-12	0.151808	0.183167	0.676728	4.06495e-06	trans	32.0055	0.598916	0.00078883	0.0756754	0.617039	0.523241	0.0933797	trans	Pheromone shutdown, TraB
tetur01g10570		chromosome_1	2291810	2294641	1105.67	0.0990766	0.0331658	0.151266	0.00455837	-0.0521894	0.203891	cis	1037.13	0.173789	0.00117682	-0.0309301	0.689106	0.204719	5.40973e-07	trans	772.844	0.11948	0.0574232	0.0287702	0.726749	0.0907099	0.254782	ambiguous									mitofusin 2
tetur01g10580		chromosome_1	2294808	2298949	617.553	0.10192	0.0954605	0.0135874	0.852676	0.0883324	0.173512	ambiguous	624.441	0.291895	0.000771493	0.0238011	0.829793	0.268094	2.32246e-05	trans	438.426	0.268926	0.00627455	0.155594	0.083481	0.113332	0.283068	cis	280.321	0.162116	0.0908865	0.135611	0.143618	0.0265054	0.829669	ambiguous	Negative elongation factor A
tetur01g10600		chromosome_1	2299421	2302462	487.672	-0.15378	0.0397342	-0.0420266	0.595066	-0.111753	0.166147	ambiguous									294.37	-0.146939	0.125892	-0.101648	0.255405	-0.0452906	0.970006	conserved	344.437	-0.401039	9.64653e-09	-0.227447	0.00430269	-0.173592	0.148238	cis	exocyst complex component 3
tetur01g10610		chromosome_1	2302977	2305923																	530.571	-0.0860801	0.396919	0.122249	0.145114	-0.208329	5.79408e-05	ambiguous									phosphatidylinositol transfer protein alpha isoform
tetur01g10620		chromosome_1	2306264	2309705	473.357	0.0209582	0.877988	0.0174449	0.884636	0.00351327	0.938261	conserved	911.821	0.939433	4.24091e-51	0.134004	0.0579438	0.805428	1.55419e-55	synergism	387.242	0.697303	1.18767e-06	0.0870554	0.471338	0.610247	4.65226e-16	trans	211.401	0.659294	7.86582e-13	-0.00173779	0.987371	0.661032	6.53016e-13	trans	Toll-like receptor; leucine rich repeat-containing
tetur01g10630		chromosome_1	2310411	2311581																	207.575	0.142166	0.182742	0.011031	0.935431	0.131135	0.28948	conserved	187.354	-0.464515	1.85427e-06	-0.268077	0.0129283	-0.196438	0.20382	cis	GPI-transamidase
tetur01g10640		chromosome_1	2312313	2314854	462.093	-0.157594	0.0380297	-0.0159673	0.859765	-0.141626	0.0278476	trans	959.374	-0.166206	0.00252295	-0.0209629	0.807639	-0.145243	0.0233974	trans	768.753	-0.282811	0.00075833	0.00634204	0.961604	-0.289153	2.8642e-09	trans	771.988	-0.461477	2.28887e-29	0.0613013	0.248837	-0.522778	5.77659e-30	trans	CG4797
tetur01g10680		chromosome_1	2326053	2327584	28.6312	-0.255725	0.109542	-0.155674	0.316431	-0.10005	0.867163	conserved	35.2585	0.28872	0.0993543	-0.124179	0.429524	0.412899	0.0218987	trans	28.126	-0.0735575	0.765363	-0.0252043	0.888663	-0.0483531	0.836817	conserved	28.2004	0.393443	0.0448603	0.170207	0.289145	0.223235	0.443952	ambiguous	Hypothetical protein
tetur01g91103		chromosome_1	2334430	2342026	45.0792	0.199047	0.119045	-0.0894679	0.507037	0.288515	0.0451873	ambiguous	40.7688	-0.0275662	0.913408	0.037812	0.830216	-0.0653782	1	conserved									26.5659	-0.0153301	0.949114	0.111941	0.45218	-0.127271	0.47836	conserved	hypothetical protein
tetur01g10730		chromosome_1	2377438	2379699									421.212	-0.287009	0.000177135	-0.162731	0.0618879	-0.124278	0.274892	cis									286.85	-0.336005	2.12938e-07	-0.073873	0.343494	-0.262132	0.0101987	trans	Ankyrin repeat-containing domain
tetur01g16371	CCE(TuCCE02)	chromosome_1	2379436	2381901									472.186	-0.0567276	0.656332	-0.0773981	0.463402	0.0206705	0.361183	conserved									253.94	-0.498133	7.18423e-08	-1.11826	1.54249e-23	0.620122	4.1737e-12	antagonism	Carboxylesterase type B, conserved site
tetur01g10740	CCE(TuCCE03)	chromosome_1	2383885	2385615	410.795	0.135714	0.230344	0.025067	0.833716	0.110647	0.112521	conserved	1170.48	-0.285501	0.000147924	-0.728458	4.74305e-19	0.442957	3.47235e-24	antagonism	472.009	0.749047	2.15478e-21	-0.0268035	0.797617	0.77585	5.434e-35	trans	921.704	0.441288	2.13152e-13	-0.642124	4.18377e-21	1.08341	7.91592e-143	antagonism	Carboxyl/cholinesterase
tetur01g10770		chromosome_1	2392132	2404797	203.304	0.1227	0.188122	0.167041	0.0946713	-0.0443417	0.379401	ambiguous									160.669	0.109012	0.453096	-0.0137532	0.926525	0.122765	0.339057	conserved	102.695	0.00190458	0.989722	-0.142542	0.193749	0.144447	0.125517	conserved	cys-loop ligand-gated ion channel; nicotinic acetylcholine receptor subunit alpha 3
tetur01g10800	CCE(TuCCE06)	chromosome_1	2405180	2407132	98.9732	-0.182945	0.430709	0.035276	0.866381	-0.218221	0.000158618	ambiguous									98.2578	-0.649675	0.0144083	-0.769561	0.00589423	0.119886	0.502151	cis									Carboxyl/cholinesterase
tetur01g10810	CCE(TuCCE07)	chromosome_1	2408554	2410230																									62.6798	1.03807	0.000190763	0.0479497	0.788898	0.990115	1.15877e-08	trans	Carboxyl/cholinesterase
tetur01g10830	CCE(TuCCE09)	chromosome_1	2413470	2415158	968.967	-2.34059	2.45522e-73	-2.29838	1.4521e-66	-0.0422141	0.597169	cis	1323.56	-0.805105	5.18928e-28	-1.00287	2.07339e-34	0.197769	6.7407e-06	antagonism	920.78	-0.571488	6.22632e-11	-0.580094	5.24417e-11	0.00860542	0.90797	cis									Carboxylesterase type B, active site
tetur01g10850		chromosome_1	2420768	2448302	353.221	0.344334	0.00011841	0.0292555	0.764036	0.315078	2.22797e-05	trans	360.155	0.168569	0.371186	-0.00287314	0.988966	0.171442	0.0152387	ambiguous	303.438	0.19145	0.0680111	-0.0202745	0.868326	0.211725	0.00336074	trans	255.768	0.0551525	0.726069	0.0631137	0.594367	-0.00796122	0.539233	conserved	Hypothetical protein
tetur01g10930		chromosome_1	2461909	2465237																	38.1722	-0.167221	0.425703	-0.129545	0.378881	-0.0376756	0.758542	conserved	34.4764	0.0960195	0.628787	-0.254156	0.117423	0.350175	0.0194603	ambiguous	Hypothetical protein
tetur01g16525		chromosome_1	2474518	2475828	120.706	0.31656	0.00598118	0.388847	0.0053881	-0.0722868	0.409051	cis									54.9329	-1.65972	9.7195e-17	-2.2859	5.83933e-19	0.626184	0.0113245	antagonism	40.0059	0.203517	0.233713	0.093512	0.510199	0.110005	0.962751	conserved	hypothetical protein
tetur01g10960		chromosome_1	2481369	2483818																									99.0263	0.482364	2.48411e-06	0.259117	0.0245135	0.223247	0.114815	cis	Armadillo-type fold
tetur01g10980		chromosome_1	2485692	2487313	188.722	-0.0307783	0.785184	-0.170545	0.100833	0.139767	0.0630504	ambiguous	282.126	0.0965962	0.282857	0.514428	3.08806e-07	-0.417832	9.18569e-07	compensatory	123.958	-0.558375	3.07859e-08	0.161521	0.128462	-0.719896	1.24018e-09	trans									general receptor for phosphoinositides 1-associated scaffold protein
tetur01g11010		chromosome_1	2513660	2515928																									46.1983	0.566522	0.000224267	0.72004	0.000400651	-0.153517	0.248711	cis	alpha-CaTuliN
tetur01g11030		chromosome_1	2522052	2532434	248.315	0.0663982	0.525684	0.0369675	0.717433	0.0294308	0.895826	conserved	384.898	0.315508	4.00382e-05	0.372516	4.73091e-05	-0.0570082	0.327507	cis	224.726	0.0523766	0.71797	0.0368192	0.767318	0.0155574	0.810543	conserved	180.896	0.217908	0.0182239	0.202607	0.0433323	0.015301	0.720496	cis	cytochrome b561
tetur01g11040		chromosome_1	2533233	2540245									452.59	1.01719	3.91185e-32	0.636947	4.63841e-10	0.380241	8.44315e-08	synergism	369.027	0.894491	4.28758e-23	0.711655	5.07582e-14	0.182836	0.0371418	synergism	263.189	0.889826	1.60573e-23	0.726717	6.29176e-12	0.163108	0.027299	synergism	Zinc finger, nuclear hormone receptor-type
tetur01g11060		chromosome_1	2547353	2549611	1376.6	-0.779307	2.00013e-09	-0.463626	0.000412463	-0.315681	2.45024e-14	synergism	1737.03	-0.439561	1.87732e-12	-0.424535	7.07832e-10	-0.0150257	0.877846	cis	1251.26	0.135842	0.310821	0.00502502	0.975862	0.130817	0.000496022	ambiguous	1110.5	-0.133979	0.021165	-0.63768	9.61831e-27	0.503701	2.40573e-36	antagonism	Skb1 methyltransferase
tetur01g11070		chromosome_1	2549794	2551525									38.7323	0.684952	4.18891e-05	0.330334	0.069474	0.354618	0.372562	cis																	PREDICTED: similar to KIAA0556 protein
tetur01g11100		chromosome_1	2560654	2567029									760.129	0.303944	3.65589e-05	-0.112778	0.159255	0.416722	1.48472e-18	trans	628.981	0.431324	0.000111631	0.192085	0.0590121	0.239239	0.000790198	synergism	455.714	0.0259455	0.802527	0.0806784	0.328696	-0.0547329	0.22829	conserved	Phosphotidylinositol 3 kinase like
tetur01g11130		chromosome_1	2572543	2574090																									253.339	0.195189	0.0398612	-0.120466	0.206012	0.315654	1.23424e-05	trans	Zinc finger; RING-type
tetur01g11150		chromosome_1	2576359	2578061	87.3166	0.395691	0.000807328	0.0651942	0.582729	0.330496	0.0806974	trans	68.944	-0.158199	0.374872	0.00441395	0.982481	-0.162613	0.585344	conserved	120.025	-0.0117286	0.944422	0.00427264	0.979571	-0.0160013	0.788693	conserved									PREDICTED: similar to 65 kDa Yes-associated protein
tetur01g11170		chromosome_1	2580733	2584270																	76.9566	-0.324172	0.0243132	-0.0238032	0.874313	-0.300369	0.0589483	trans	47.6821	-0.268401	0.0776243	0.0713661	0.613423	-0.339767	0.0112891	trans	CRAL-TRIO lipid binding domain
tetur01g11180		chromosome_1	2586749	2588194	138.926	-0.4672	7.74592e-05	-0.153606	0.182501	-0.313594	0.0411751	trans	134.095	-0.475152	0.000302499	0.109551	0.395697	-0.584703	6.50747e-10	trans	210.574	1.47233	1.16528e-59	1.42687	1.7373e-45	0.0454578	0.868668	cis									Leucine-rich repeat domain, L domain-like
tetur01g11200		chromosome_1	2588326	2590701	485.568	-0.862776	2.50112e-53	-0.765746	1.2953e-29	-0.0970305	0.135362	cis	538.532	-0.979559	1.95197e-51	-0.929427	6.12891e-33	-0.0501324	0.599499	cis																	ribonuclease Z
tetur01g11210		chromosome_1	2591497	2594607	596.935	-0.283083	6.39614e-09	-0.317493	1.7019e-07	0.0344098	0.609344	cis	746.973	0.116958	0.0326607	-0.232996	0.000219357	0.349954	9.75133e-12	antagonism	613.998	0.106884	0.107191	-0.319407	5.9012e-07	0.42629	5.3818e-16	compensatory	556.566	0.00731617	0.92441	-0.252634	4.32118e-05	0.259951	1.13151e-07	compensatory	Translation elongation/initiation factor/Ribosomal; beta-barrel
tetur01g11220		chromosome_1	2596902	2600290									44.5281	0.100883	0.659663	0.0939743	0.562604	0.00690867	0.771152	conserved	67.7137	1.10249	1.91932e-11	-0.27002	0.0575667	1.37251	1.44782e-18	antagonism	33.3255	0.00720973	0.976233	0.251619	0.123083	-0.244409	0.120916	conserved	amino acid transporter
tetur01g11260		chromosome_1	2604562	2608817									160.17	-2.07035	1.35394e-31	-0.994505	1.38847e-06	-1.07584	2.63981e-15	synergism	104.199	-0.424176	0.0445246	-0.197243	0.215985	-0.226934	0.25772	ambiguous	164.625	-0.172574	0.303299	-0.352838	0.0229411	0.180264	0.00726396	compensatory	PREDICTED: similar to lycopene cyclase / phytoene synthase
tetur01g11270		chromosome_1	2609368	2611082	305.181	0.0546053	0.814277	0.0422964	0.833093	0.0123089	0.747447	conserved	194.966	-1.86799	1.1365e-26	-1.31062	1.08327e-10	-0.557375	7.65902e-06	synergism	277.148	0.0868613	0.668242	-0.236808	0.0963661	0.323669	2.63938e-08	compensatory	143.736	-0.234065	0.214814	-0.44332	0.0175929	0.209255	0.00653058	compensatory	phytoene dehydrogenase
tetur01g11310		chromosome_1	2621686	2623812									1235.17	0.506836	3.81935e-20	-0.33761	1.56799e-07	0.844446	9.22189e-96	antagonism	1245.48	-0.0602965	0.40357	-0.638224	4.66461e-27	0.577928	1.90882e-48	compensatory	1163.08	0.427561	4.99619e-21	-0.0347606	0.509088	0.462322	3.4606e-37	trans	ribonuclease D
tetur01g11320		chromosome_1	2629539	2631548	2058.44	-0.568137	4.99766e-13	-0.218908	0.00696241	-0.349229	3.01623e-28	synergism	2444.64	-0.0620161	0.403749	-0.416317	1.28482e-09	0.354301	8.88314e-35	compensatory	1950.58	-0.0234624	0.77283	-0.0514452	0.471614	0.0279828	0.251221	conserved	1613.95	-0.122926	0.00387959	-0.2271	6.28232e-07	0.104174	0.00134657	antagonism	Polynucleotidyl transferase; ribonuclease H fold
tetur01g11330		chromosome_1	2631924	2633621	486.163	-0.129339	0.0318172	-0.00450302	0.95816	-0.124836	0.0835552	trans	545.317	0.0101669	0.919836	0.0317392	0.737327	-0.0215722	0.501308	conserved	403.558	-0.185362	0.0134413	0.0871849	0.271654	-0.272547	0.000159196	trans	373.086	-0.102409	0.235944	0.0502441	0.550053	-0.152653	0.00854568	ambiguous	NUC153
tetur01g11340		chromosome_1	2634738	2637134									646.124	0.495143	2.71204e-13	0.237933	0.00307058	0.257209	0.00048444	synergism									395.611	0.192146	0.000676728	-0.00457495	0.950693	0.196721	0.00464288	trans	Zinc finger, RanBP2-type
tetur01g11350		chromosome_1	2637398	2640696	93.9688	-0.227581	0.0294212	0.0139909	0.914235	-0.241572	0.0312144	trans	637.336	0.246567	2.33721e-05	0.428043	3.14355e-09	-0.181476	0.000393861	antagonism	49.3479	-0.0205845	0.917241	0.0641123	0.655814	-0.0846968	0.670921	conserved	364.23	0.0631239	0.409827	0.0142964	0.860949	0.0488275	0.466991	conserved	N-acetyltransferase 10
tetur01g11360	host	chromosome_1	2640990	2642598									253.084	-0.195357	0.246819	-0.0574697	0.675952	-0.137888	0.445578	conserved	84.1663	0.919278	1.90265e-11	0.131897	0.280589	0.787381	4.95856e-06	trans	177.504	-0.114025	0.438628	-0.454908	0.00141417	0.340883	8.18695e-05	compensatory	Protein kinase-like domain
tetur01g11400	host	chromosome_1	2665705	2666931	59.9088	-0.594639	5.75645e-05	0.0729259	0.573491	-0.667565	1.34858e-05	trans	74.462	-0.074999	0.657866	-0.316507	0.0393556	0.241508	0.0163925	compensatory	36.4262	-1.51956	1.3966e-11	-0.955599	0.000120145	-0.563956	0.0331404	synergism	48.8914	0.0327661	0.871348	0.0650634	0.649687	-0.0322973	0.651537	conserved	Protein atonal/lin-32
tetur01g11420		chromosome_1	2670130	2671140									22.0135	2.6901	2.33613e-21	2.02631	2.92516e-08	0.663785	0.168321	cis																	Hypothetical protein
tetur01g11470		chromosome_1	2694460	2695371	692.19	-0.454804	8.69047e-10	-0.276432	0.000753506	-0.178372	0.00410837	synergism	775.062	-0.219949	0.000611748	0.19846	0.00820962	-0.41841	5.83907e-20	antagonism	646.138	-0.0262934	0.682091	0.332947	5.13327e-09	-0.359241	6.71171e-12	compensatory	564.305	-0.0117021	0.883646	0.316132	2.55819e-06	-0.327835	8.20922e-11	compensatory	Endonuclease/exonuclease/phosphatase
tetur01g11480		chromosome_1	2698041	2701892	323.763	-0.047738	0.55096	-0.176089	0.0343577	0.128351	0.0420771	compensatory	387.771	-0.420541	1.10795e-07	0.0930814	0.303106	-0.513623	6.57586e-14	trans	227.657	-0.341853	0.00304571	-0.150511	0.155484	-0.191341	0.128423	ambiguous									solute carrier family 24
tetur01g11550		chromosome_1	2718432	2719237									84.5542	0.0536318	0.736803	-0.374455	0.0106209	0.428087	0.000330041	compensatory	63.04	0.347066	0.0205821	0.34529	0.0201719	0.00177595	0.96663	cis	48.6422	0.0785324	0.670407	-0.281435	0.0751474	0.359967	0.00177555	compensatory	Hypothetical protein
tetur01g11560		chromosome_1	2721162	2721690									34.0415	0.258949	0.264159	0.0579467	0.741425	0.201002	0.847843	conserved									20.8472	0.285578	0.169634	0.00383335	0.983333	0.281745	0.470608	conserved	Hypothetical protein
tetur01g11570		chromosome_1	2722166	2754016	258.938	-0.337256	8.06053e-05	0.0425197	0.643118	-0.379775	1.6391e-07	trans	248.743	0.182599	0.0971547	0.0128125	0.92223	0.169786	0.091213	trans	169.401	0.107193	0.374262	0.0554586	0.624651	0.0517348	0.667593	conserved	148.949	0.232864	0.023146	0.384933	0.00110218	-0.152068	0.152244	cis	kn; Ortholog of Drosophila melanogaster knot
tetur01g11580		chromosome_1	2757515	2758659									33.9631	-0.623057	0.000616678	-0.113979	0.473723	-0.509078	0.194481	ambiguous																	conserved hypothetical protein
tetur01g11600		chromosome_1	2764115	2766452	355.608	-0.158911	0.0788685	-0.00604661	0.959908	-0.152864	0.0220636	trans	408.34	0.108103	0.132704	-0.0393502	0.666801	0.147454	0.0203527	ambiguous	324.482	-0.205451	0.0129008	-0.00103311	0.992832	-0.204418	0.00449958	trans	418.847	0.0319599	0.745939	0.0228952	0.796506	0.00906472	0.952253	conserved	PREDICTED: MYST histone acetyltransferase
tetur01g11610		chromosome_1	2766968	2768234	124.392	-0.772319	4.05293e-12	-0.739393	1.50467e-07	-0.0329258	0.79855	cis	122.678	-1.56515	2.33861e-24	-1.1527	6.39527e-10	-0.412447	0.00236451	synergism	83.4144	-2.88394	5.42348e-53	-3.33702	5.65896e-47	0.453079	0.139399	cis	99.1529	0.0535314	0.68802	-0.122296	0.267258	0.175827	0.0460315	ambiguous	Leucine-rich repeat domain, L domain-like
tetur01g11620		chromosome_1	2768831	2771027	622.832	0.0196502	0.795824	0.0707805	0.28938	-0.0511302	0.155551	conserved	602.356	0.242034	0.000201649	0.0384855	0.660455	0.203548	0.001385	trans	505.834	0.271568	1.98387e-06	0.228943	0.000287725	0.0426244	0.809995	cis	409.34	0.335633	4.26998e-07	0.205499	0.00768879	0.130134	0.218385	cis	PREDICTED: similar to A kinase
tetur01g11660		chromosome_1	2786438	2787398	759.113	-0.162117	0.00402805	-0.130594	0.0499003	-0.0315222	0.863255	cis	984.298	-0.479557	1.06371e-13	-0.00854971	0.934412	-0.471007	5.94523e-23	trans																	Hypothetical protein
tetur01g11670		chromosome_1	2787398	2788576																	190.933	-0.138209	0.23122	0.0947628	0.348979	-0.232972	0.0049886	ambiguous	189.761	0.584389	2.83142e-11	0.678817	1.42216e-09	-0.0944278	0.359121	cis	biogenesis of lysosome-related organelles complex 1 subunit 2
tetur01g11680		chromosome_1	2789299	2791057									24.1878	0.36008	0.0932006	0.0799629	0.62909	0.280117	0.678913	ambiguous																	Hypothetical protein
tetur01g11740		chromosome_1	2814942	2816428																	149.659	0.321714	0.110403	0.144438	0.330324	0.177276	0.397756	conserved	210.105	0.180356	0.277581	0.0598033	0.653016	0.120553	0.404434	conserved	Kruppel-like factor
tetur01g11780	host	chromosome_1	2867758	2869035	25.7486	1.00509	6.61095e-06	0.149512	0.356442	0.855573	0.00827202	trans	711.435	6.46017	0	6.94215	1.06062e-163	-0.481973	0.0988833	antagonism	26.0333	1.26449	3.49421e-07	0.662239	0.00641706	0.602252	0.168843	cis									Hypothetical protein
tetur01g92860		chromosome_1	2870238	2871531	23.5886	0.232151	0.187941	-0.176768	0.296401	0.40892	0.0157498	ambiguous	20.4028	0.05086	0.862293	0.0294204	0.884482	0.0214396	1	conserved	24.62	0.756625	0.000378913	0.17366	0.294211	0.582966	0.153655	ambiguous									hypothetical protein
tetur01g11790		chromosome_1	2871877	2876020	489.167	0.845806	8.40728e-28	0.144059	0.0842533	0.701748	5.85854e-28	synergism	387.322	0.319988	0.0022484	-0.0521333	0.638127	0.372121	1.06172e-08	trans	334.474	0.522075	3.26431e-12	-0.0392677	0.684232	0.561343	6.77123e-14	trans	195.635	-0.348435	0.00010669	-0.37771	0.000345614	0.0292759	0.425783	cis	Tetraspanin/Peripherin
tetur01g11810		chromosome_1	2877316	2879250									1676.33	0.166597	0.00449673	-0.256913	4.68335e-05	0.423511	7.56245e-37	antagonism	885.826	0.223314	0.00350022	-0.0608635	0.455233	0.284178	8.81577e-11	trans	810.701	0.44176	3.93188e-19	-0.0114188	0.851012	0.453179	3.46356e-23	trans	Leucine-rich repeat domain, L domain-like
tetur01g17294		chromosome_1	2879360	2880998	44.5421	-0.633467	7.39574e-05	-0.52003	0.00746856	-0.113437	0.856543	cis	47.7195	-0.662473	6.28818e-05	-0.565536	0.00701911	-0.0969374	0.868001	cis	27.4423	-0.530985	0.00545888	-0.0321339	0.855869	-0.498851	0.130181	ambiguous									Leucine-rich repeat domain, L domain-like
tetur01g11840	host	chromosome_1	2883149	2883397									55.5726	1.4755	3.56703e-21	3.63597	6.49417e-26	-2.16047	1.77703e-12	antagonism																	Conserved zygote-specific protein homologue
tetur01g11870	UGT(UGT201C1)	chromosome_1	2886448	2887839	85.3274	0.120521	0.618886	0.901161	0.0131205	-0.780639	1.27055e-11	compensatory	186.405	0.185628	0.403356	1.3066	1.0677e-07	-1.12097	2.43194e-23	compensatory	115.356	0.17479	0.400179	0.532683	0.00655602	-0.357893	0.000399122	compensatory	102.284	-0.0440524	0.835545	0.372622	0.0295318	-0.416674	1.13703e-06	compensatory	UDP-glucuronosyl/UDP-glucosyltransferase
tetur01g91121		chromosome_1	2887051	2887894									24.5651	0.00211665	0.994337	-0.0718047	0.672012	0.0739214	0.688022	conserved									27.4229	0.885605	0.000189352	0.457785	0.0455048	0.42782	0.332123	cis	hypothetical protein
tetur01g11880	host	chromosome_1	2888841	2889089									165.306	-1.66195	6.52605e-22	-0.466554	0.010468	-1.1954	7.10821e-17	synergism									82.2954	-2.86168	5.74855e-53	-2.51058	5.57415e-28	-0.351106	0.338447	cis	conserved zygote-specific protein homologue
tetur01g11890	host	chromosome_1	2889747	2890240									53.7069	-0.553043	0.00148417	0.172251	0.281723	-0.725294	5.69235e-05	trans									45.9896	0.239472	0.124038	1.25621	2.94748e-08	-1.01674	2.89726e-08	compensatory	Conserved zygote-specific protein homologue
tetur01g11900		chromosome_1	2891334	2894092									3171.94	0.954334	6.25698e-91	0.0314511	0.644337	0.922883	5.44134e-268	trans	2501.54	0.828284	2.1846e-12	0.135703	0.182213	0.69258	6.04175e-122	trans	2228.13	0.665992	1.33632e-35	0.0559409	0.338972	0.610051	2.59766e-100	trans	maternal embryonic leucine zipper kinase
tetur01g11910		chromosome_1	2894283	2895964	70.5336	0.468217	0.00145078	0.977872	6.99012e-07	-0.509656	0.00313002	antagonism	118.918	0.763729	5.10569e-10	1.2131	3.1704e-13	-0.449371	0.00229596	antagonism	56.1114	0.407746	0.0262678	0.25058	0.126582	0.157167	0.928301	ambiguous	73.4171	1.2057	1.6281e-17	0.49554	0.003471	0.710158	0.000742044	synergism	chitinase
tetur01g11920		chromosome_1	2898533	2899897	202.08	-0.00203931	0.985526	-0.028598	0.778956	0.0265587	0.688353	conserved	219.369	-0.0640506	0.557874	0.00535878	0.967239	-0.0694094	0.58123	conserved	173.479	0.168033	0.240717	0.301444	0.0186457	-0.133411	0.0688074	compensatory	151.51	0.245924	0.047281	0.153536	0.18718	0.0923875	0.983313	ambiguous	ankyrin repeat family A protein 2
tetur01g11930		chromosome_1	2901025	2901810	153.698	-0.0221835	0.837082	-0.0132605	0.904086	-0.00892305	0.906514	conserved	217.832	-0.434293	1.21944e-08	-0.0220466	0.84447	-0.412247	3.69985e-05	trans	175.01	-0.401202	1.25883e-05	-0.173781	0.0721928	-0.227421	0.0982991	synergism	178.117	-0.268207	0.00112983	0.0642523	0.491083	-0.332459	5.52734e-05	trans	UPF0669 protein C6orf120
tetur01g11940		chromosome_1	2901970	2904984									525.05	-0.23049	0.000137535	-0.0760075	0.318467	-0.154483	0.0377661	trans	456.473	-0.0354344	0.671363	0.0286993	0.75233	-0.0641336	0.337647	conserved									oligopeptidase A
tetur01g11950		chromosome_1	2913035	2918343	577.521	-0.0676025	0.515667	-0.0069604	0.953766	-0.0606421	0.360048	conserved	1010.42	0.656552	8.34273e-24	-0.148652	0.0422686	0.805205	2.08798e-78	antagonism	585.76	0.425852	8.47301e-07	0.0648766	0.477996	0.360975	1.31965e-08	trans	600.236	0.301997	1.42926e-07	-0.0310676	0.631923	0.333065	4.12235e-10	trans	PREDICTED: kinesin family member 13B
tetur01g12020		chromosome_1	2933929	2935822									808.405	-0.182118	0.00190789	-0.193269	0.00451677	0.0111512	0.482824	cis																	pontin
tetur01g12170		chromosome_1	3012250	3015183									1123.72	-0.460652	8.62939e-13	-0.0715457	0.356911	-0.389106	5.86496e-16	trans	792.311	-0.685972	2.91426e-28	0.000908429	0.992832	-0.686881	2.5902e-44	trans									MIF4-like; type 1/2/3
tetur01g12210		chromosome_1	3020950	3024365	161.953	0.00177234	0.989919	-0.345299	0.0081176	0.347072	9.74454e-05	compensatory	226.913	-0.22337	0.00898281	-0.137659	0.146349	-0.0857117	0.547735	ambiguous	187.766	0.35906	3.94588e-05	0.142825	0.102761	0.216235	0.0914866	trans	176.844	0.45085	7.15225e-07	-0.0138958	0.896543	0.464746	4.43346e-07	trans	RhoGAP
tetur01g12220		chromosome_1	3026671	3027758	582.452	1.40504	4.23377e-10	-0.101792	0.490238	1.50683	2.01643e-212	trans	326.26	-0.839341	0.000620531	-0.304307	0.127915	-0.535034	3.76664e-06	trans	674.115	0.670886	0.000448243	-0.385381	0.0216182	1.05627	9.27732e-117	antagonism									Cysteine-rich secretory protein, allergen V5/Tpx-1-related
tetur01g12230		chromosome_1	3028566	3029064									32.7339	-0.195593	0.32236	0.137218	0.409006	-0.332811	0.0831766	ambiguous	23.1424	-0.349133	0.0867338	-0.0115692	0.955781	-0.337564	0.114511	ambiguous	23.7601	-0.537199	0.00385765	0.0710252	0.649186	-0.608225	0.00565703	trans	PREDICTED: zinc finger protein AEBP2-like
tetur01g12240		chromosome_1	3031120	3032289	672.076	0.0090431	0.914185	0.0649877	0.339321	-0.0559446	0.168497	conserved	905.659	-0.0474519	0.482743	0.109809	0.096628	-0.157261	0.000685077	compensatory	607.741	-0.378044	4.12796e-09	-0.0128119	0.899299	-0.365232	9.85731e-11	trans	297.473	0.111267	0.262238	0.119019	0.20866	-0.00775201	0.414442	conserved	Flavin reductase
tetur01g12250		chromosome_1	3032928	3034493	144.529	-0.0339802	0.765646	-0.00236225	0.989927	-0.0316179	0.672599	conserved	244.829	-0.232636	0.024004	0.0136703	0.915247	-0.246306	0.0065164	trans	150.527	-0.327887	0.0006107	-0.139838	0.151402	-0.188049	0.481413	ambiguous									Hypothetical protein
tetur01g12260		chromosome_1	3035395	3036756	462.533	-0.401245	3.4571e-08	-0.207032	0.0127182	-0.194213	0.0197027	synergism	901.402	0.302125	6.36959e-05	-0.0215924	0.832577	0.323717	3.61537e-12	trans	575.359	0.0638434	0.671363	-0.0101486	0.945013	0.0739919	0.181486	conserved	395.109	0.0278101	0.756075	-0.0273654	0.736117	0.0551755	0.327048	conserved	transcription elongation factor A (SII) 1
tetur01g12280		chromosome_1	3039525	3042435									2446.48	0.103856	0.21078	-0.0900826	0.251288	0.193939	4.71589e-15	ambiguous	627.772	-0.294257	0.00844999	-0.0245424	0.844828	-0.269715	1.04236e-06	trans									Major facilitator superfamily; general substrate transporter
tetur01g12390	GST	chromosome_1	3068298	3071126									39.6058	0.0390861	0.872696	-0.0206809	0.907993	0.059767	0.756724	conserved																	Glutathione S-transferase, C-terminal-like
tetur01g12510		chromosome_1	3135233	3136896	311.294	0.165998	0.0176844	0.180746	0.029746	-0.014748	0.67843	cis	326.261	0.380616	8.29287e-06	0.0428678	0.677104	0.337748	1.78294e-05	trans	247.403	-0.0292651	0.795846	0.104283	0.232878	-0.133548	0.152021	conserved	190.45	0.0334424	0.784409	0.0116985	0.915268	0.0217439	0.966375	conserved	Lipid-binding START
tetur01g91136		chromosome_1	3137538	3146947									166.683	0.187475	0.0977288	0.0111664	0.934191	0.176308	0.306601	ambiguous	121.114	0.0879852	0.521909	-0.0423654	0.73493	0.130351	0.235048	conserved									hypothetical protein
tetur01g12520		chromosome_1	3142231	3144617	88.0471	0.221343	0.0606301	-0.130837	0.275195	0.35218	0.000461307	trans	70.6115	-0.2681	0.0947814	-0.0910671	0.525701	-0.177033	0.624702	ambiguous	59.3148	-0.136712	0.445842	-0.178438	0.201651	0.0417263	0.621686	conserved	43.4957	-0.359252	0.0184732	-0.166589	0.233269	-0.192662	0.75695	ambiguous	bone morphogenetic protein 4
tetur01g12540		chromosome_1	3150087	3151643	99.4133	0.0839358	0.546511	-0.0136533	0.92802	0.0975891	0.362356	conserved	304.579	0.0718434	0.453297	0.0563843	0.569552	0.015459	0.810155	conserved	71.4417	-0.0273924	0.870337	0.0214157	0.883848	-0.0488081	0.75969	conserved	229.174	0.306555	6.9625e-06	0.0209714	0.81684	0.285584	0.000789324	trans	polymerase delta-interacting protein 2
tetur01g12550		chromosome_1	3151684	3153871	787.193	-0.198463	0.000373715	-0.0928603	0.150264	-0.105602	0.137864	ambiguous	783.289	-0.592711	2.14593e-12	-0.0499346	0.616088	-0.542776	8.52195e-22	trans	613.296	-0.595368	5.03534e-11	0.0292041	0.795387	-0.624573	4.94159e-31	trans	551.596	-0.370976	1.78414e-07	0.0614198	0.446016	-0.432396	4.83272e-17	trans	Fumarylacetoacetase, C-terminal-related
tetur01g12560		chromosome_1	3155035	3158453	551.72	-0.0440342	0.705469	-0.0706028	0.468879	0.0265685	0.243677	conserved	772.224	0.374591	5.60671e-09	0.0719684	0.351475	0.302623	4.43589e-07	trans	515.025	0.125723	0.171929	-0.169975	0.0349287	0.295698	2.58853e-07	compensatory	501.786	0.284506	0.000417605	0.00808796	0.929367	0.276418	1.18756e-05	trans	85 kDa calcium-independent phospholipase A2
tetur01g12580		chromosome_1	3161460	3162482	177.762	-0.221679	0.0141985	-0.335712	0.00200281	0.114032	0.354767	cis	250.603	0.534564	1.85061e-08	-0.0195719	0.873234	0.554136	1.07915e-09	trans	168.454	0.260617	0.0716837	0.0587711	0.648917	0.201846	0.244779	ambiguous	126.691	-0.216656	0.0297479	-0.556049	1.57354e-06	0.339393	0.00466135	antagonism	Haemolymph juvenile hormone binding
tetur01g12590		chromosome_1	3164719	3167836	108.195	-0.747556	1.5752e-09	-2.12735	2.67017e-40	1.3798	3.71796e-20	antagonism	66.5124	0.617711	7.37793e-05	-0.0795101	0.572102	0.697221	0.000103293	trans	168.086	1.22809	2.16946e-31	0.0627591	0.559987	1.16533	1.39577e-23	trans	147.069	0.245235	0.0452929	-0.540366	3.0354e-05	0.785601	4.45967e-12	antagonism	Cellulosome enzyme, dockerin type I
tetur01g12650		chromosome_1	3181264	3200255																	158.859	0.655385	4.48148e-06	-0.141617	0.240187	0.797002	1.46304e-17	trans									DNA-binding protein elf-1
tetur01g16530		chromosome_1	3189471	3193079	38.3605	-0.0791116	0.591026	-0.0274046	0.866173	-0.0517071	0.926476	conserved	55.8931	0.876105	1.38402e-06	1.38387	1.38775e-07	-0.50777	0.0113474	antagonism	27.7321	-0.359426	0.0673651	0.0531869	0.743152	-0.412613	0.0408623	trans	21.1234	-0.555743	0.00584392	0.168749	0.306643	-0.724492	0.000599969	trans	secreted low complexity protein; putative
tetur01g12670		chromosome_1	3210795	3212135	2758.07	-0.281864	2.08359e-09	-0.280469	2.99376e-08	-0.00139489	0.955177	cis	2357.23	-0.659682	1.90036e-25	-0.240209	0.000931735	-0.419474	1.75992e-37	synergism	4334.81	-0.593125	3.48217e-12	-0.401549	1.25081e-06	-0.191576	1.32491e-17	synergism	3903.91	-0.421808	8.71902e-32	-0.0119056	0.76495	-0.409902	4.20298e-85	trans	cyclophilin A peptidylprolyl cis- trans isomerases; Dermatophagoides farinae Malf6 allergen orthologue
tetur01g12680		chromosome_1	3212225	3213479	211.413	-0.176702	0.210479	0.0244067	0.867348	-0.201109	0.00227039	ambiguous	286.335	0.14855	0.293404	0.00660703	0.964611	0.141943	0.199849	conserved	174.058	0.424522	0.00577446	0.317279	0.0321822	0.107243	0.730457	cis	196.169	0.689205	3.70244e-09	0.0445762	0.713705	0.644629	2.85295e-10	trans	CRAL-TRIO lipid binding domain
tetur01g12700		chromosome_1	3220985	3223381	2424.86	0.856109	1.2399e-25	0.130355	0.111057	0.725755	1.00797e-146	trans	1578.54	0.364003	1.10712e-05	0.0758864	0.392211	0.288117	3.89427e-12	trans	1789.49	0.431042	3.98156e-15	0.0545233	0.405809	0.376518	1.42664e-27	trans	789.139	0.549745	4.19254e-21	0.163118	0.0139231	0.386627	6.71264e-15	synergism	HD domain
tetur01g12770		chromosome_1	3263553	3264287	130.978	-0.169709	0.221047	0.0130807	0.932784	-0.18279	0.043732	ambiguous									99.0807	-0.153351	0.523736	0.028708	0.874313	-0.182059	0.051278	ambiguous	181.265	-0.178697	0.298439	0.00794902	0.95825	-0.186646	0.0197188	ambiguous	PREDICTED: similar to TAF15 RNA polymerase II; TATA box binding protein
tetur01g12790		chromosome_1	3268600	3270382	1489.03	-0.308886	1.66071e-14	-0.0510841	0.275772	-0.257801	1.92057e-12	trans	1652.69	-0.112489	0.284415	0.104996	0.256871	-0.217485	2.31963e-14	ambiguous	1114.19	-0.461165	1.01354e-12	-0.0226548	0.8094	-0.43851	8.30592e-26	trans	912.372	-0.258276	0.00140977	-0.00728269	0.936595	-0.250993	6.64244e-08	trans	Methionine adenosyl transferase gene a
tetur01g12800		chromosome_1	3271078	3272950	422.264	0.401466	4.76807e-05	-0.0852335	0.36744	0.486699	2.23198e-19	trans	381.119	-0.26456	0.000428376	-0.354259	0.000173021	0.0896981	0.180665	cis	300.964	-0.152662	0.309533	-0.223728	0.0622574	0.0710659	0.104464	ambiguous	299.509	-0.0784142	0.496161	-0.231579	0.0255796	0.153165	0.0205845	compensatory	NADH cytochrome b5 reductase gene a
tetur01g12810		chromosome_1	3273151	3276333	152.822	-0.195257	0.0394865	0.0171848	0.881504	-0.212442	0.0148333	trans	119.192	-0.502079	2.90587e-05	-0.363799	0.0110036	-0.13828	0.710727	cis	123.733	-0.279508	0.08808	-0.0862858	0.517405	-0.193222	0.30872	ambiguous	99.9682	-0.0985828	0.545693	-0.0729789	0.58081	-0.0256038	0.901107	conserved	Subunit of the SAGA transcriptional regulatory complex; involved in proper assembly of the complex
tetur01g12830		chromosome_1	3279917	3280809	104.822	-1.17639	2.4795e-24	-1.02566	2.23971e-12	-0.150724	0.297467	cis	80.9151	-1.0822	6.64904e-16	-1.63534	7.18446e-18	0.553146	0.00101666	antagonism	60.8912	-0.588332	0.00049138	-0.656267	0.000963016	0.0679349	0.849576	cis	60.8299	-1.79677	1.69324e-24	-1.97544	2.53759e-19	0.178666	0.17723	cis	cuticle protein
tetur01g12860		chromosome_1	3289674	3291331	310.931	-0.030485	0.760575	-0.0872549	0.321653	0.0567699	0.234782	conserved	218.009	-0.0826848	0.405561	-0.0669771	0.513356	-0.0157077	0.620315	conserved	302.99	-0.296522	0.000165875	-0.446364	8.87238e-08	0.149842	0.113907	cis	259.191	0.0366865	0.726926	0.012042	0.902807	0.0246445	0.971175	conserved	PREDICTED: similar to component of oligomeric golgi complex 5
tetur01g12870		chromosome_1	3292364	3293431	337.484	0.00518062	0.957659	-0.0130378	0.881504	0.0182184	0.790794	conserved									234.213	-0.479175	3.56225e-08	-0.0598286	0.544419	-0.419346	0.000153713	trans	194.269	-0.172441	0.0708256	-0.0676604	0.487129	-0.104781	0.752433	ambiguous	MAD1 mitotic arrest deficient-like 1
tetur01g12880		chromosome_1	3294171	3295832	213.557	0.536677	2.20315e-08	-0.0924934	0.329321	0.62917	2.07983e-14	trans	51.5086	0.608944	0.00432598	-0.0169613	0.92882	0.625905	0.000680276	trans	62.4497	0.424238	0.00247243	0.0303169	0.841356	0.393921	0.0482797	trans	93.0876	0.0186665	0.903345	-0.426431	0.0018336	0.445098	0.000244614	compensatory	transmembrane protein 5
tetur01g12890		chromosome_1	3296301	3299831																	472.629	-0.786005	5.5288e-09	-0.327321	0.00853693	-0.458684	2.21466e-09	synergism	324.206	-1.57722	1.67777e-44	-0.857277	1.84609e-12	-0.719938	8.46616e-19	synergism	Hypothetical protein
tetur01g12920		chromosome_1	3309249	3312444	743.11	-0.0889877	0.1404	-0.0771776	0.227245	-0.0118101	0.952842	conserved																									Pleckstrin homology
tetur01g12940		chromosome_1	3316325	3318221	1333.62	-0.0707628	0.167364	-0.0217432	0.672183	-0.0490196	0.410862	conserved	1375.85	0.0191268	0.769987	0.0661819	0.294436	-0.0470551	0.239305	conserved	1061.75	-0.17872	0.00855905	0.190146	0.00323859	-0.368865	8.9781e-20	antagonism	909.508	-0.190987	1.08056e-05	-0.0122833	0.816746	-0.178704	0.000468604	trans	pescadillo homolog
tetur01g12950		chromosome_1	3319215	3319430	654.35	-0.749192	2.25315e-23	-0.235985	0.00437928	-0.513207	2.70125e-19	synergism	801.086	-0.383584	9.44762e-08	-0.299514	0.000306962	-0.0840696	0.308389	cis	576.769	-0.230264	6.49591e-05	-0.0241702	0.787724	-0.206094	0.000564672	trans	507.649	-0.173214	0.0380116	-0.0945038	0.267525	-0.0787105	0.839557	ambiguous	Hypothetical protein
tetur01g12960		chromosome_1	3319635	3320235	311.82	0.0275743	0.725197	0.701399	1.61298e-17	-0.673824	7.70206e-20	compensatory	265.979	-0.513403	1.18274e-09	-0.355001	0.00112652	-0.158403	0.367452	cis	252.642	0.0626082	0.573961	0.0156062	0.90053	0.047002	0.859568	conserved	207.122	0.111179	0.195075	0.3045	0.00154053	-0.193321	0.0055766	compensatory	Protein of unknown function DUF4538
tetur01g12970		chromosome_1	3320455	3322901	37.4572	-0.44133	0.00680371	0.21185	0.185935	-0.65318	0.000123811	trans	32.796	-0.0668614	0.787386	0.305489	0.137712	-0.372351	0.0241812	ambiguous	24.5002	-0.0311972	0.894068	0.430722	0.0405303	-0.461919	0.00894622	compensatory									biphenyl hydrolase-like
tetur01g13000		chromosome_1	3326626	3331163																	736.347	0.422092	0.00257551	0.0265337	0.851415	0.395559	5.10817e-16	trans	447.964	0.339947	1.23149e-08	-0.0305716	0.674952	0.370519	4.31644e-10	trans	beta-adrenergic receptor kinase 1
tetur01g13020		chromosome_1	3332378	3333589									159.321	0.338507	0.00322729	0.211274	0.0857805	0.127232	0.654551	cis									90.4968	0.0549629	0.726926	0.034793	0.793388	0.0201699	0.544315	conserved	PREDICTED: similar to Formin-binding protein 3
tetur01g13030		chromosome_1	3335182	3338524	142.069	-0.106555	0.355949	0.0651171	0.5607	-0.171672	0.0269838	ambiguous	413.75	0.171163	0.109398	-0.0150875	0.90312	0.18625	0.00128179	ambiguous	197.579	0.0671057	0.55155	0.0412423	0.706462	0.0258634	0.879748	conserved	239.365	0.361433	0.00150036	-0.0870364	0.417383	0.448469	6.71574e-11	trans	family with sequence similarity 48; member A
tetur01g13040		chromosome_1	3339189	3340879	24.2241	0.222783	0.209778	0.228941	0.205898	-0.00615749	0.535601	conserved	55.3022	1.37411	1.14974e-15	1.27891	1.86217e-08	0.0951997	0.96114	cis	41.1091	1.39091	5.49569e-14	1.13063	4.80812e-07	0.260281	0.382291	cis	48.2665	1.45822	4.31284e-20	1.10567	3.48245e-08	0.352546	0.124121	cis	Frag1/DRAM/Sfk1
tetur01g13050		chromosome_1	3340996	3342897	256.941	-0.116509	0.252389	-0.040274	0.697145	-0.0762355	0.643759	conserved	238.622	-0.543664	1.67077e-08	-0.2653	0.0196683	-0.278365	0.0391927	synergism									233.445	0.420964	6.87724e-09	0.290839	0.0012514	0.130125	0.153082	cis	Tetraspanin 97E
tetur01g13060		chromosome_1	3344285	3345352	200.917	-0.228212	0.00459609	-0.0569233	0.526634	-0.171289	0.331855	ambiguous	257.102	0.0666557	0.48963	0.0466411	0.651872	0.0200146	0.75129	conserved	158.232	-0.343511	0.00128685	0.0412746	0.727178	-0.384786	0.000209728	trans	173.871	0.349438	1.4959e-05	0.323373	0.000972972	0.0260655	0.734651	cis	PREDICTED: protein GRINL1A-like
tetur01g13070		chromosome_1	3345344	3348085	659.101	-0.241618	0.00103713	-0.0304725	0.695735	-0.211146	0.000160762	trans	783.09	-0.266027	0.000143027	-0.368309	3.49096e-06	0.102282	0.0474971	antagonism	584.777	-0.0229453	0.840356	-0.260858	0.00170925	0.237913	8.51894e-06	compensatory	487.983	-0.0147613	0.85629	-0.306516	6.23774e-06	0.291754	2.90587e-08	compensatory	Vps54-likeVacuolar protein sorting-associated protein 54, C-terminal
tetur01g13110		chromosome_1	3355509	3356791									44.6489	-0.676199	9.44069e-06	0.111186	0.477794	-0.787386	1.07681e-05	trans																	Leucine-rich repeat domain, L domain-like
tetur01g13140		chromosome_1	3361359	3361700									97.0502	-10.6967	2.39509e-27	-2.77987	0.00204443	-7.9168	1	cis																	Hypothetical protein X1
tetur01g13160		chromosome_1	3365361	3370271	108.707	1.02273	8.23466e-21	0.697936	1.62232e-07	0.324798	0.0488049	synergism	82.6512	0.551851	1.98896e-05	0.83798	1.98483e-06	-0.286129	0.18447	cis	51.8818	-0.288237	0.0805397	-0.19114	0.167432	-0.0970971	0.962566	ambiguous	36.847	-0.4511	0.00473893	-0.0521372	0.720587	-0.398963	0.078762	trans	Immunoglobulin-like fold
tetur01g13180		chromosome_1	3374110	3383560	218.671	-0.363984	0.0730498	-0.0775485	0.62119	-0.286436	0.00161378	trans	219.404	-0.843635	3.29258e-09	-0.759879	5.7417e-06	-0.083756	0.601978	cis	65.3416	-0.490951	0.0319886	0.00894508	0.967958	-0.499896	0.000209766	trans									M13 family peptidase
tetur01g13220		chromosome_1	3402396	3416878	440.224	-0.0444156	0.539945	-0.201534	0.00736437	0.157118	0.0127914	compensatory	546.494	0.00806105	0.959164	-0.389865	0.000877878	0.397926	4.0133e-12	compensatory	442.005	0.106774	0.233634	-0.074399	0.372282	0.181173	0.00418666	ambiguous	382.88	-0.10543	0.265321	-0.214736	0.0142168	0.109306	0.0237769	compensatory	Domain of unknown function DUF676, lipase-like
tetur01g13240		chromosome_1	3418011	3418325									24.1475	-1.10535	2.78389e-08	0.173998	0.35082	-1.27934	3.61875e-06	trans									36.1871	-0.407975	0.0277732	-0.0808804	0.601741	-0.327094	0.311912	ambiguous	Sterile alpha motif homology
tetur01g13250		chromosome_1	3418719	3419585									926.853	-0.352631	1.14259e-11	-0.192557	0.00241233	-0.160074	0.0012821	synergism									630.964	-0.180091	0.00803399	-0.0161062	0.83927	-0.163985	0.000854096	trans	replication protein A2; 32kDa
tetur01g91145		chromosome_1	3430164	3430373									21.7828	1.90347	7.24407e-12	2.48022	1.43384e-08	-0.576747	0.127727	cis																	hypothetical protein
tetur01g13330		chromosome_1	3434460	3436982	77.0383	-0.607023	1.3649e-07	-0.349123	0.0129137	-0.2579	0.350761	cis	116.548	0.032771	0.858263	0.00212604	0.991167	0.0306449	0.892884	conserved	74.6216	-0.351952	0.00582186	-0.223731	0.0711273	-0.128221	0.727283	cis	65.6344	-0.442027	0.00136397	-0.229257	0.0807279	-0.21277	0.376671	cis	PREDICTED: inturned planar cell polarity effector homolog
tetur01g13350		chromosome_1	3437540	3439225	126.776	-0.092788	0.409732	0.0841019	0.442183	-0.17689	0.0304209	ambiguous	154.5	0.047323	0.742915	0.0799291	0.492282	-0.0326061	0.623747	conserved	99.0104	-0.111886	0.50918	0.0284424	0.851538	-0.140328	0.203804	conserved	95.0207	0.143886	0.212123	-0.136075	0.220125	0.279961	0.0186392	ambiguous	DNA repair and recombination protein RadA
tetur01g13360		chromosome_1	3439414	3440780	188.84	0.13309	0.148259	0.138156	0.162283	-0.00506567	0.618721	conserved	221.426	0.344802	0.000674569	0.170091	0.11067	0.174711	0.582187	ambiguous	174.297	0.328562	0.00156882	0.186891	0.0645328	0.141672	0.379188	cis									P-loop containing nucleoside triphosphate hydrolase
tetur01g13370		chromosome_1	3441621	3442282	253.667	0.212772	0.0821438	-0.14687	0.209615	0.359642	1.3754e-09	trans	186.488	-0.553606	1.6391e-05	-0.075551	0.547543	-0.478055	3.4183e-05	trans	180.899	-0.118291	0.321105	-0.143684	0.155919	0.0253932	0.408967	conserved	148.674	-0.0394451	0.764034	0.0216457	0.854233	-0.0610908	0.397019	conserved	Hypothetical protein
tetur01g13380		chromosome_1	3442889	3446567	87.6526	0.0544107	0.683391	-0.213843	0.102565	0.268254	0.00892231	ambiguous	386.522	0.488716	4.9386e-10	0.135723	0.126719	0.352993	1.78339e-05	trans	85.6328	0.305799	0.0436261	0.0200757	0.897285	0.285724	0.0338353	trans	266.638	0.352433	9.14428e-06	0.00705065	0.940685	0.345382	2.36224e-05	trans	zinc finger protein 143
tetur01g13390		chromosome_1	3445043	3446567									63.2119	-0.112654	0.536252	-0.111752	0.439966	-0.000901711	0.46175	conserved									54.7604	0.210631	0.150834	0.0151454	0.915268	0.195485	0.196171	conserved	zinc finger protein
tetur01g13400		chromosome_1	3447441	3449297	1375.92	0.038046	0.485571	0.0444385	0.373615	-0.00639249	0.660413	conserved	1812.67	0.0859288	0.210451	0.199368	0.00293366	-0.113439	0.000145679	compensatory	1224.49	0.123063	0.0557958	0.0157698	0.859999	0.107293	0.021355	trans	910.218	0.178683	0.000207797	-0.00773205	0.8905	0.186415	5.7899e-06	trans	DnaJ
tetur01g13410		chromosome_1	3450113	3451850	3107.38	-0.272162	2.67758e-05	-0.126058	0.0659513	-0.146104	6.65212e-08	synergism	1205.92	-0.314716	5.66074e-10	-0.0395324	0.588681	-0.275183	1.61684e-11	trans	2586.66	-0.23197	4.61993e-05	-0.187427	0.000616658	-0.0445426	0.505485	cis	2293.41	-0.194059	0.00216882	-0.0456327	0.4773	-0.148427	2.89427e-06	trans	DnaJ
tetur01g13420		chromosome_1	3452611	3457902	952.055	-0.0931646	0.245947	-0.125498	0.111833	0.0323339	0.247349	conserved	459.187	-0.0124596	0.903125	-0.165647	0.042158	0.153188	0.00445251	compensatory	895.864	0.132518	0.0893188	-0.139892	0.0460662	0.27241	9.33856e-11	antagonism	696.807	-0.00995136	0.914048	-0.000889479	0.991005	-0.00906188	0.885983	conserved	Hypothetical protein
tetur01g13440		chromosome_1	3458366	3472987	27.3012	0.510435	0.00313137	0.10451	0.498856	0.405925	0.267888	ambiguous	36.3926	0.688013	0.000861537	-0.118132	0.478291	0.806145	5.16956e-06	trans	27.7308	0.500724	0.00651295	0.382733	0.0353274	0.117991	0.947922	cis	26.0819	0.387824	0.0477783	0.0569848	0.716045	0.330839	0.159649	ambiguous	Hypothetical protein
tetur01g13460		chromosome_1	3475430	3476250	343.074	0.286166	0.225407	0.0355477	0.86142	0.250618	3.18172e-08	ambiguous	274.298	-0.870257	0.000634295	-0.00750338	0.972169	-0.862754	7.0667e-29	trans	280.059	0.235911	0.378505	-0.0485576	0.798342	0.284468	4.26318e-10	ambiguous	179.998	-0.509267	0.00606266	-0.132281	0.349538	-0.376986	0.00245789	trans	Cystatin domain
tetur01g13470		chromosome_1	3478422	3481788	222.991	-0.278232	0.0124764	-0.330345	0.00849353	0.0521136	0.43041	cis	187.842	-0.86018	5.63642e-10	-0.684945	4.35301e-05	-0.175235	0.0889551	synergism	191.149	-0.139234	0.24933	-0.0782698	0.469919	-0.0609646	0.836671	conserved	103.922	-1.55502	1.52938e-34	-0.760058	5.35922e-07	-0.794963	1.20638e-08	synergism	Protein of unknown function DUF1624
tetur01g13490		chromosome_1	3483114	3487051	1682.64	0.0876174	0.217366	-0.00324191	0.97292	0.0908594	0.00277286	ambiguous	2158.57	0.159029	0.028508	0.156081	0.0328445	0.00294803	0.338453	cis	1521.73	0.223919	0.00147824	0.0421474	0.613315	0.181772	2.71462e-06	trans	1433.33	0.169049	0.00285453	0.0150821	0.813082	0.153967	6.74192e-05	trans	Multifunctional 2-oxoglutarate metabolism enzyme, C-terminal
tetur01g13500		chromosome_1	3487302	3488246	5544.54	0.209528	0.000806406	0.0458064	0.457343	0.163721	2.79246e-17	trans	4995.06	-0.459071	2.31133e-05	-0.165382	0.11155	-0.293689	7.58968e-31	trans	3858.33	-0.0533412	0.621464	0.203034	0.0115037	-0.256376	1.13213e-41	compensatory	3831.22	0.238553	0.0093235	0.228506	0.00949762	0.0100463	0.321327	cis	secreted salivary gland peptide; putative
tetur01g13530		chromosome_1	3493102	3501841	117.502	0.348797	0.00333499	-0.143258	0.212804	0.492055	7.23806e-07	trans	201.944	1.3399	2.06188e-36	0.570461	9.52974e-06	0.769439	3.70817e-10	synergism	88.7346	0.0669275	0.70125	-0.107487	0.377925	0.174415	0.272638	conserved	80.3998	0.148551	0.35209	-0.534912	0.00137786	0.683464	2.56405e-08	compensatory	P-loop containing nucleoside triphosphate hydrolase
tetur01g13540		chromosome_1	3502891	3508077	550.272	0.0941195	0.209052	-0.0035111	0.973551	0.0976306	0.0956662	ambiguous	385.433	0.350839	0.0280208	0.0383371	0.794647	0.312502	0.000144635	trans	449.561	-0.16373	0.189035	-0.0689551	0.521233	-0.094775	0.477694	conserved	239.454	-0.361374	0.00359095	0.0242783	0.843981	-0.385653	7.46484e-07	trans	PHD finger protein 3
tetur01g13550		chromosome_1	3508690	3509656	1041.36	-0.0662099	0.319788	0.0128478	0.857244	-0.0790577	0.0318128	ambiguous	840.677	-0.581115	1.75295e-08	0.0049813	0.971385	-0.586096	4.57747e-33	trans	760.399	-0.236265	2.62632e-06	-0.0771487	0.215435	-0.159116	0.008649	trans	538.889	-0.230454	0.000306755	-0.0212583	0.785877	-0.209196	0.00270726	trans	Vacuolar ATP synthase 21 kDa proteolipid subunit
tetur01g13560		chromosome_1	3510665	3512010	377.625	-0.183551	0.00202734	-0.20016	0.0071535	0.0166086	0.801035	cis	192.249	0.0774743	0.496046	-0.131677	0.192258	0.209151	0.011732	ambiguous	366.343	0.139927	0.0990996	-0.24508	0.00240647	0.385007	4.68933e-08	antagonism	327.346	0.181671	0.00547681	-0.16215	0.0271507	0.343821	4.04778e-07	antagonism	Zinc Finger protein 207
tetur01g13570		chromosome_1	3512776	3518450	199.496	0.810318	1.38458e-12	0.251292	0.0314475	0.559026	1.39237e-07	synergism	240.78	0.890467	8.14775e-22	0.367241	0.000786893	0.523226	1.22545e-06	synergism	153.972	0.754493	6.49619e-07	0.463401	0.00235882	0.291093	0.066827	synergism	133.431	0.496487	1.16961e-06	0.101655	0.322683	0.394832	0.00910869	trans	von Willebrand factor; type C
tetur01g13580		chromosome_1	3520738	3522895	167.805	-0.410417	0.00113529	-0.0148652	0.911438	-0.395551	0.000111153	trans	210.961	-0.235078	0.00938331	0.177831	0.0748513	-0.412909	4.66736e-07	antagonism	116.767	-0.403542	0.00588391	-0.195413	0.143507	-0.20813	0.434612	ambiguous									leucyl-tRNA synthetase
tetur01g13670		chromosome_1	3542925	3546363									872.169	-0.039464	0.640926	-0.0254148	0.789537	-0.0140492	0.794637	conserved																	Carbohydrate kinase, FGGY, N-terminal
tetur01g13680		chromosome_1	3549370	3554362	209.472	-1.36388	6.62406e-61	-1.40277	1.61994e-39	0.0388827	0.775916	cis	177.833	-1.39252	1.78679e-44	-0.97949	1.87453e-13	-0.413033	0.00230639	synergism	190.212	-1.22216	1.60759e-32	-1.2272	4.71133e-28	0.00504134	0.912612	cis									Endoglin/CD105 antigen
tetur01g13690		chromosome_1	3555562	3557296	148.403	-1.42338	1.06724e-32	-2.15586	4.38976e-49	0.73248	2.78307e-07	antagonism	214.5	-1.65388	1.02534e-33	-3.10887	3.43239e-73	1.45499	6.25715e-25	antagonism	160.565	-1.37266	5.96848e-28	-2.53392	2.77898e-81	1.16125	4.72116e-16	antagonism									Immunoglobulin E-set
tetur01g13700		chromosome_1	3560994	3563528	516.815	-0.329394	0.000459375	-0.114376	0.218742	-0.215018	0.00369249	trans	722.313	0.361223	1.72568e-05	-0.0236187	0.828259	0.384841	1.32169e-13	trans	468.435	-0.155924	0.134031	-0.246037	0.00805873	0.0901133	0.0627663	compensatory									Cold shock protein
tetur01g13710		chromosome_1	3567053	3569798	2853.89	0.141876	0.32427	0.00314254	0.988419	0.138734	1.91407e-15	ambiguous	2408.89	-0.518521	0.000190164	-0.0703371	0.573099	-0.448184	3.28674e-44	trans	2671.18	0.167963	0.183661	-0.0252989	0.841681	0.193262	9.62854e-17	ambiguous									multifunctional protein ADE2
tetur01g13720		chromosome_1	3570055	3573526	1409.65	-0.010518	0.924504	-0.0331099	0.701259	0.022592	0.232766	conserved	2360.1	0.096387	0.300346	0.0164945	0.877197	0.0798925	0.0203024	ambiguous	1355.53	0.121307	0.0618178	-0.038644	0.612146	0.159951	9.84226e-06	trans									amidophosphoribosyltransferase
tetur01g13730	CYP(CYP3211A1)	chromosome_1	3573658	3577048	21.2481	-0.112977	0.514353	-0.737232	0.00877884	0.624254	0.0254332	compensatory																									Cytochrome P450 -
tetur01g13740		chromosome_1	3578917	3585928	20.6627	0.652091	0.00450504	-0.035177	0.856541	0.687268	0.0045047	trans	80.3426	-0.0988953	0.605715	0.140235	0.332439	-0.23913	0.00882667	ambiguous									36.112	-0.193964	0.269677	-0.0256278	0.870176	-0.168336	0.318469	conserved	acyl-CoA delta-9 desaturase
tetur01g13750		chromosome_1	3592649	3594699									557.676	-0.101722	0.393331	0.0194234	0.875275	-0.121146	0.0493932	ambiguous																	PREDICTED: similar to dimethylaniline monooxygenase
tetur01g92850		chromosome_1	3595865	3596817									333.142	-0.26177	0.00032349	-0.0589713	0.529505	-0.202799	0.0526575	trans									231.772	-0.0672481	0.451953	-0.074701	0.393998	0.0074529	0.952253	conserved	Ribosomal RNA-processing protein 14/surfeit locus protein 6, C-terminal domain
tetur01g13760		chromosome_1	3598140	3599330									314.419	-0.0440599	0.720501	-0.0290987	0.804508	-0.0149612	0.939545	conserved																	surfeit locus protein 6
tetur01g13780		chromosome_1	3600999	3601756									83.3238	-0.137233	0.372712	-0.0364754	0.804185	-0.100758	0.435726	conserved									48.9977	-0.32719	0.0188734	-0.192635	0.163811	-0.134555	0.928255	ambiguous	Hypothetical protein
tetur01g13800		chromosome_1	3602796	3604314									499.747	-0.704217	8.5228e-29	-0.042825	0.632503	-0.661392	1.37939e-22	trans									268.773	-0.363348	8.9402e-06	0.0090676	0.92935	-0.372416	2.03809e-06	trans	5'-AMP-activated protein kinase subunit beta-1
tetur01g13810		chromosome_1	3604785	3608336									1397.25	0.424739	3.21367e-16	0.053353	0.439566	0.371386	2.25114e-18	trans									662.2	0.223684	4.69376e-05	-0.0290586	0.650212	0.252742	7.10641e-06	trans	Thioredoxin-like fold
tetur01g13820		chromosome_1	3609098	3613954									414.596	-0.340225	1.90604e-07	0.00975882	0.929632	-0.349984	7.27141e-07	trans									283.246	-0.27741	9.57257e-05	-0.0296805	0.735125	-0.24773	0.00320907	trans	AMP-binding
tetur01g13850		chromosome_1	3635392	3636165	262.236	0.299013	0.00175102	0.111406	0.25035	0.187608	0.11498	ambiguous	250.609	0.233929	0.00173548	0.124856	0.167676	0.109073	0.42812	ambiguous	199.45	0.060665	0.713616	0.129065	0.260758	-0.0684002	0.158168	conserved	168.781	0.521938	9.31512e-10	0.40069	0.00017791	0.121248	0.817036	cis	mitochondrial ribosomal protein L36
tetur01g13890		chromosome_1	3640469	3641638	90.3424	0.129467	0.317484	0.185958	0.156499	-0.0564917	0.378463	conserved																									Hypothetical protein
tetur01g13900		chromosome_1	3641831	3643640	51.5536	-0.0991367	0.495219	-0.0720278	0.595669	-0.0271089	0.93712	conserved	50.3944	-0.168855	0.36397	-0.153679	0.312405	-0.0151756	0.521606	conserved	25.9554	-0.21974	0.373167	0.0135203	0.951067	-0.23326	0.391932	conserved	28.0009	0.148126	0.488713	-0.0179063	0.914935	0.166033	0.444704	conserved	DNA helicase; DnaB-like; C-terminal
tetur01g13930		chromosome_1	3651533	3654790	438.855	-0.0779213	0.237863	0.0017679	0.987979	-0.0796892	0.159068	conserved	421.764	0.358515	6.9964e-07	-0.0321149	0.742139	0.39063	2.66367e-08	trans	433.39	0.25869	0.000107035	0.0298	0.746606	0.22889	0.000251464	trans	357.275	0.0975148	0.243176	-0.0294798	0.731777	0.126995	0.107534	conserved	PREDICTED: ubiquitination factor E4B
tetur01g13940		chromosome_1	3656730	3659804	47.8455	0.325345	0.0244322	0.13245	0.338983	0.192895	0.678139	ambiguous	100.117	-0.0435109	0.802784	-0.0649554	0.616946	0.0214445	0.851799	conserved	79.4792	-0.0995086	0.481015	-0.100516	0.382913	0.00100763	0.672519	conserved	69.7281	0.0600771	0.697026	-0.127599	0.290554	0.187676	0.0814468	ambiguous	menin
tetur01g13990		chromosome_1	3684373	3702485	67.1085	-0.074815	0.568928	0.754889	3.73872e-05	-0.829704	7.65488e-08	compensatory									39.9945	-0.31395	0.113283	0.756668	0.00141551	-1.07062	2.06497e-09	compensatory	32.6346	-0.586136	0.000314791	0.0544718	0.720587	-0.640608	9.57324e-05	trans	Colmedin related protein; olfactomedin protein family.
tetur01g14000		chromosome_1	3703404	3705780	285.298	0.724361	1.7178e-07	0.282808	0.0334999	0.441553	1.75659e-05	synergism	112.8	0.200376	0.128787	0.434149	0.00625123	-0.233773	0.0341573	compensatory	102.038	0.0351736	0.820205	0.125074	0.259909	-0.0899001	0.429944	conserved	163.651	0.147241	0.125296	0.0393723	0.707882	0.107869	0.456428	conserved	Ribosomal protein S29; mitochondrial
tetur01g14010		chromosome_1	3706334	3708637	517.246	0.0561503	0.415601	0.01334	0.861035	0.0428103	0.641011	conserved																	380.521	0.0718237	0.363445	0.0850576	0.267669	-0.0132339	0.540852	conserved	COP9 signalosome complex subunit 2
tetur01g14030		chromosome_1	3769744	3771411	859.566	0.0134992	0.890672	0.0482725	0.535804	-0.0347733	0.171307	conserved																	313.22	0.00301406	0.982133	0.426072	7.61606e-05	-0.423058	1.33964e-09	compensatory	ATP synthase subunit gamma; mitochondrial precursor
tetur01g14040		chromosome_1	3772340	3773917	256.63	-0.313341	0.000210759	-0.285996	0.00356293	-0.0273454	0.881412	cis	293.198	-0.0256437	0.815536	-0.715207	1.63709e-12	0.689564	5.64577e-17	compensatory									216.657	0.240943	0.00779463	0.00350028	0.974568	0.237443	0.0341588	trans	cell division protein kinase 10
tetur01g14060		chromosome_1	3776741	3780288	748.54	0.130473	0.0769376	0.0568109	0.43776	0.0736623	0.38069	ambiguous	369.007	0.0715898	0.411722	-0.125015	0.139383	0.196605	0.00155022	ambiguous									510.224	0.10899	0.0365692	-0.0252619	0.677568	0.134252	0.00870354	trans	RPS6-p70 ribosomal S6 kinase (S6k)
tetur01g14070		chromosome_1	3780783	3783768	236.316	0.0149499	0.910159	-0.0117364	0.924831	0.0266863	0.609344	conserved	480.635	0.0898725	0.428005	-0.00461956	0.973497	0.0944921	0.156692	conserved									326.708	0.26003	0.00294909	0.0179101	0.858203	0.24212	0.00275424	trans	elongation factor G
tetur01g14080		chromosome_1	3784221	3796983	1029.65	-0.146785	0.0389937	-0.0560298	0.432367	-0.090755	0.138325	ambiguous	1695.73	0.526514	8.55132e-05	-0.00564603	0.971095	0.53216	8.03563e-61	trans									892.106	-0.166097	0.118328	-0.0215363	0.835467	-0.144561	0.00421466	ambiguous	beta-spectrin
tetur01g14090	CCE(TuCCE10)	chromosome_1	3802248	3837263	75.5478	-0.506296	0.000150366	-0.366362	0.0147741	-0.139934	0.83494	cis	68.9842	-0.595085	0.000120218	-0.0983737	0.49017	-0.496712	0.103428	ambiguous									38.3474	-0.862762	1.8364e-07	-0.0899795	0.515943	-0.772783	0.00153662	trans	Carboxyl/cholinesterase
tetur01g14130		chromosome_1	3812969	3814081																									23.2781	0.40256	0.0553291	0.0439143	0.788475	0.358645	0.156833	ambiguous	Hypothetical protein
tetur01g14140		chromosome_1	3814851	3815012	23.6672	0.50873	0.0157882	0.0870869	0.590804	0.421643	0.427112	ambiguous																									Hypothetical protein
tetur01g14180	CCE(TuCCE12)	chromosome_1	3857780	3859479	697.793	-0.073306	0.75934	0.0262889	0.8981	-0.0995949	6.54954e-08	ambiguous	698.705	-0.660567	0.0318626	-0.0300205	0.891414	-0.630546	9.76705e-50	trans	912.84	1.15072	4.20488e-05	0.0627246	0.717049	1.088	1.28153e-125	trans	520.19	-0.752133	0.00507981	0.109924	0.511843	-0.862057	5.33076e-106	trans	Carboxyl/cholinesterase
tetur01g14190		chromosome_1	3860697	3863012	169.021	-0.0103041	0.946258	-0.0783455	0.512386	0.0680414	0.270529	conserved	526.905	0.089961	0.259568	0.127376	0.112566	-0.0374153	0.152185	conserved	140.182	0.0425755	0.740269	-0.0145383	0.916024	0.0571138	0.559722	conserved	185.024	0.143895	0.0825492	-0.084097	0.34432	0.227992	0.00534871	trans	Uncharacterised protein family UPF0171
tetur01g14200		chromosome_1	3863105	3863440	125.359	-0.130776	0.325867	-0.170357	0.190598	0.0395815	0.464871	conserved	115.222	-0.0292911	0.884718	0.186236	0.18458	-0.215527	0.00475355	ambiguous	86.7359	-0.691783	1.21293e-05	-0.0611325	0.664434	-0.63065	0.00039244	trans									mediator of RNA polymerase II transcription subunit 11
tetur01g14210		chromosome_1	3864908	3872952	477.328	-0.107531	0.270348	0.0448105	0.636191	-0.152342	0.000853397	ambiguous	673.959	0.00227059	0.991181	-0.235054	0.0591853	0.237325	3.68869e-09	compensatory	417.72	-0.176775	0.234777	-0.00251009	0.990151	-0.174265	0.00684834	ambiguous	378.041	0.198578	0.0632463	0.0324129	0.768747	0.166165	0.0693663	trans	fatty acid synthase
tetur01g14220		chromosome_1	3873110	3875810	32.7712	-0.818898	8.14773e-05	0.181422	0.271824	-1.00032	1.47514e-07	trans	40.8298	0.0146863	0.955113	0.143941	0.378136	-0.129255	0.221299	conserved	26.1325	-0.786601	0.000528438	0.049458	0.784679	-0.836059	0.000149506	trans	36.0163	0.596524	0.000552193	1.24438	1.1995e-06	-0.647853	0.00759053	antagonism	Hypothetical protein
tetur01g14260		chromosome_1	3920171	3923046	364.978	-0.196522	0.00728823	-0.294065	0.000590277	0.0975428	0.239429	cis																	108.159	0.0111855	0.945799	0.010689	0.93454	0.000496484	0.582777	conserved	Terpenoid cylases/protein prenyltransferase alpha-alpha toroid
tetur01g14250		chromosome_1	3920171	3921300	262.773	0.104167	0.351501	-0.0252091	0.832458	0.129376	0.0531703	ambiguous									144.187	-0.783085	2.84146e-09	-0.00918097	0.956064	-0.773904	1.3926e-11	trans	332.815	-0.150262	0.134082	-0.0243516	0.819465	-0.125911	0.0833188	ambiguous	NADH dehydrogenase
tetur01g14270		chromosome_1	3923086	3924976	535.982	-0.018256	0.835137	0.0742386	0.313088	-0.0924946	0.0356778	ambiguous									394.828	0.124338	0.262064	-0.0506476	0.631946	0.174986	0.00641255	ambiguous									SSXT
tetur01g14280		chromosome_1	3925475	3945890	115.101	0.818536	2.89569e-14	0.0399138	0.712433	0.778622	2.02486e-08	trans	64.6996	1.25512	2.57964e-19	-0.157161	0.239479	1.41228	9.73596e-17	trans	90.4024	1.03643	1.37308e-16	-0.191091	0.0999606	1.22753	1.97278e-18	antagonism	51.5	0.482103	0.00998424	-0.82632	0.000286196	1.30842	2.36243e-16	antagonism	Immunoglobulin-like fold
tetur01g14290		chromosome_1	3947871	3949923									554.086	-0.139148	0.0519232	-0.0813665	0.310491	-0.0577812	0.696144	ambiguous	304.321	-0.331099	3.36049e-05	-0.154992	0.0644383	-0.176108	0.0916979	synergism	335.704	-0.195226	0.00562439	-0.0860328	0.283674	-0.109193	0.21	ambiguous	COP9 signalosome complex subunit 3
tetur01g14300		chromosome_1	3950088	3950803	103.595	-0.0430982	0.755869	-0.0508104	0.685443	0.00771219	0.788307	conserved	87.2283	-0.477529	0.000220304	-0.0166151	0.913999	-0.460914	0.00909912	trans	87.7646	-0.224079	0.208795	-0.104028	0.447604	-0.120052	0.973162	conserved	76.1421	-0.0240797	0.891996	-0.0860959	0.491083	0.0620162	0.143457	conserved	NADH dehydrogenase [ubiquinone] 1 alpha subcomplex subunit 12
tetur01g14310		chromosome_1	3951705	3953243	595.63	-0.162489	0.0412711	0.0561207	0.482602	-0.21861	6.18262e-07	trans	550.472	-0.0655774	0.707794	0.0116708	0.93819	-0.0772481	0.169031	conserved	385.551	-0.730756	7.27871e-13	0.00703093	0.962254	-0.737787	3.81213e-25	trans	357.845	-0.807209	2.85449e-29	0.0347725	0.670836	-0.841981	9.49595e-33	trans	PREDICTED: similar to Caf1-180 CG12109-PB
tetur01g14320		chromosome_1	3953497	3955813	343.772	0.309065	7.11347e-06	0.0459345	0.554392	0.263131	0.00167574	trans	385.939	0.463249	1.34124e-11	0.0125352	0.907359	0.450714	4.47785e-10	trans	328.841	0.268684	9.04752e-05	-0.0187254	0.853858	0.287409	0.00035165	trans	260.865	0.363687	6.24038e-08	-0.107382	0.178706	0.471069	4.89936e-10	trans	FAM76 protein
tetur01g14330		chromosome_1	3956643	3958225	173.559	0.0807917	0.495219	-0.0882336	0.421758	0.169025	0.00835562	ambiguous	130.367	-0.659779	3.1711e-10	-0.105313	0.374841	-0.554466	0.000211863	trans																	Alcohol dehydrogenase; zinc-containing
tetur01g14340		chromosome_1	3959502	3961671	441.708	-0.0551623	0.40232	-0.00495778	0.953674	-0.0502045	0.545856	conserved	551.338	0.324947	0.00298285	0.0127345	0.922143	0.312212	3.16583e-07	trans	431.605	0.221395	0.00500832	-0.034094	0.728451	0.255489	0.000121712	trans	198.615	0.405653	5.2949e-06	0.117405	0.223126	0.288249	0.0218646	trans	Zinc finger protein 271
tetur01g14350		chromosome_1	3962115	3963433	267.817	-0.136663	0.106785	0.0203005	0.841121	-0.156964	0.0226372	ambiguous	323.247	0.115329	0.247267	0.0715056	0.476972	0.0438233	0.780384	conserved									151.554	-0.271906	0.00204889	-0.0482061	0.626589	-0.2237	0.0528579	trans	Transcription initiation factor TFIID subunit 10
tetur01g14360		chromosome_1	3963476	3964905	1170.89	0.672865	2.86421e-45	0.785567	9.88133e-48	-0.112702	0.00750098	antagonism	1265.29	0.793508	5.04091e-50	0.895633	1.44156e-45	-0.102125	0.0391927	antagonism	850.67	-0.337963	0.00185571	-0.0283955	0.816023	-0.309568	1.4618e-10	trans									Proteasome subunit alpha type-7
tetur01g14370		chromosome_1	3965367	3967005	456.055	-0.380759	5.92189e-11	-0.449667	3.40331e-10	0.0689079	0.324998	cis	484.032	-0.512034	1.86631e-16	-0.530315	3.86457e-11	0.0182813	0.803695	cis	351.951	-0.369705	7.87919e-07	-0.0767473	0.363183	-0.292957	0.000507334	trans	260.12	-0.255359	0.00517757	-0.0254368	0.81272	-0.229922	0.00749171	trans	vacuolar protein sorting-associated protein VTA1 homolog
tetur01g14380		chromosome_1	3968220	3970069	314.427	-0.0281716	0.743721	0.004766	0.963649	-0.0329376	0.620718	conserved	409.507	0.383647	1.49736e-06	0.0174362	0.875488	0.366211	8.85909e-07	trans																	PREDICTED: similar to shc transforming protein
tetur01g14400		chromosome_1	3972348	3974157	246.975	0.0652214	0.520245	0.382217	0.000416273	-0.316995	5.45679e-05	compensatory	305.934	0.503595	1.32367e-11	0.111636	0.203256	0.391959	0.000363372	trans	206.909	0.134619	0.133271	0.0891365	0.327846	0.0454822	0.822683	conserved	225.236	0.354987	5.10236e-07	0.131645	0.115447	0.223342	0.034954	trans	JAB1/MPN/MOV34 metalloenzyme domain
tetur01g14410		chromosome_1	3977431	3979520																	666.47	-0.826119	2.2068e-53	-0.656908	4.90901e-28	-0.169211	0.0206036	synergism									solute carrier family 29
tetur01g14430		chromosome_1	3981447	3983963	74.1179	0.0694645	0.596808	0.145803	0.248802	-0.0763383	0.373355	conserved	90.6451	0.342193	0.0147885	-0.0647915	0.627518	0.406984	0.0018577	trans	230.85	0.408921	0.000637276	-0.0287117	0.829136	0.437633	1.02636e-07	trans	175.644	0.385294	4.21473e-05	0.125592	0.213766	0.259701	0.0206015	trans	RAD21 homolog
tetur01g14440		chromosome_1	3984573	3986487	361.181	-0.0192437	0.842579	0.0264577	0.765242	-0.0457014	0.450637	conserved	352.4	-0.155227	0.0588012	-0.00567033	0.96367	-0.149557	0.137664	ambiguous	688.411	-0.366168	7.01477e-12	-0.17213	0.00315167	-0.194038	0.00561321	synergism	613.673	-0.142333	0.0280561	0.00207463	0.978364	-0.144408	0.0074369	trans	acid phosphatase-1
tetur01g14450		chromosome_1	3987516	3988682	80.3615	0.111859	0.430556	0.198181	0.163121	-0.0863218	0.393935	conserved	72.9486	-0.169859	0.285801	0.174901	0.220229	-0.34476	0.00556016	ambiguous									33.0019	-0.762833	1.53902e-05	0.125646	0.40234	-0.888479	3.0243e-05	trans	envelope glycoprotein
tetur01g14480		chromosome_1	3990146	3992368	841.17	-0.104274	0.0822987	0.00252404	0.97809	-0.106798	0.0296008	trans	773.33	-0.367496	2.87368e-10	-0.115988	0.107151	-0.251508	1.82357e-05	trans									398.978	-0.356217	7.6669e-08	-0.221356	0.00438231	-0.134861	0.234096	cis	PREDICTED: similar to Ubiquitin carboxyl-terminal hydrolase 14
tetur01g14500		chromosome_1	3994513	3995933	38.193	-0.0540238	0.758058	-0.0146742	0.937675	-0.0393496	0.721511	conserved	36.4709	-0.28241	0.119098	-0.0623872	0.700117	-0.220023	0.634675	conserved									22.8589	-0.230637	0.261231	0.0494792	0.766499	-0.280116	0.308284	conserved	ornithine decarboxylase
tetur01g14520		chromosome_1	4012656	4013322																	47.3623	0.578255	0.000135385	-0.117513	0.36011	0.695768	0.000121007	trans									Hypothetical protein
tetur01g14530		chromosome_1	4022001	4024144	454.91	0.25182	5.60879e-05	0.248963	0.000900266	0.00285618	0.889291	cis	451.125	0.0859927	0.250587	0.223105	0.00530706	-0.137112	0.00406578	compensatory	311.072	-0.0912992	0.312417	0.00381945	0.978057	-0.0951186	0.145449	conserved	231.978	0.0226327	0.823921	0.0153896	0.873983	0.00724309	0.867295	conserved	PREDICTED: torsin family 1; member B
tetur01g14540		chromosome_1	4024557	4037654	483.932	1.21537	1.86623e-42	0.784955	6.7226e-16	0.430415	1.4698e-10	synergism	604.253	1.64887	1.32221e-101	0.936007	4.4264e-26	0.712862	7.43017e-27	synergism	227.434	0.501326	3.30131e-10	-0.106295	0.229437	0.607621	3.10218e-12	trans	191.755	0.841572	1.45225e-20	0.14444	0.134006	0.697132	1.10756e-09	trans	Ras-association
tetur01g14550		chromosome_1	4038614	4039845	182.386	0.146639	0.0953813	0.064521	0.496945	0.0821183	0.651688	ambiguous	184.737	0.179597	0.0549567	0.321192	0.00381048	-0.141595	0.135994	cis	99.1194	0.0484443	0.742618	-0.0375027	0.77528	0.085947	0.403554	conserved	46.47	0.294855	0.0617742	0.251062	0.0885992	0.0437925	0.675063	cis	Hypothetical protein
tetur01g14560		chromosome_1	4040042	4043291	677.068	0.182507	0.00163262	0.146197	0.0333663	0.0363099	0.736723	cis	1100.55	0.143159	0.00835551	0.0633522	0.335073	0.0798067	0.278543	ambiguous	588.847	0.408833	2.51387e-06	0.0465405	0.637094	0.362293	5.49086e-10	trans	320.417	0.241476	0.000321021	0.000324973	0.997639	0.241151	0.00161969	trans	A transmembrane protein.
tetur01g14570		chromosome_1	4043681	4045877	99.4471	0.290099	0.00522442	0.322426	0.0116648	-0.0323269	0.649463	cis	86.5589	0.0664223	0.709181	0.421744	0.0169073	-0.355321	0.00275739	compensatory									65.6896	0.145352	0.370526	0.0763697	0.577677	0.0689828	0.909262	conserved	Nematode AStacin protease family member
tetur01g14620		chromosome_1	4059509	4062065	691.642	-0.147578	0.0404422	0.00315515	0.977148	-0.150734	0.00274962	trans	768.07	-0.018059	0.825042	-0.083965	0.237138	0.065906	0.0653883	ambiguous	597.294	-0.227161	0.000109409	-0.268183	2.6444e-05	0.0410217	0.257723	cis	179.086	-0.313515	0.00130043	-0.080674	0.425866	-0.232841	0.0118743	trans	zinc transporter 9
tetur01g14670		chromosome_1	4084470	4106422	109.546	0.931086	1.13437e-14	0.639424	1.56181e-05	0.291661	0.0840588	synergism	114.71	0.875796	1.64221e-15	0.500895	0.000273026	0.374901	0.0523529	synergism	89.9086	1.18235	6.42966e-21	0.495824	0.000261948	0.686522	3.44161e-05	synergism	146.385	1.68915	3.62584e-51	1.0778	4.32558e-16	0.611347	1.90739e-05	synergism	eyes absent
tetur01g14660		chromosome_1	4090084	4091006									38.0384	-1.84703	1.11426e-13	-2.11564	3.40437e-10	0.268603	0.248055	cis	23.7749	-2.74985	6.19605e-18	-2.10817	4.56556e-09	-0.641685	0.0181199	synergism									CBF-like protein
tetur01g14690		chromosome_1	4119592	4120046																	217.426	-1.0982	3.21604e-16	-0.100146	0.40641	-0.998059	2.21821e-19	trans	196.443	-0.867795	1.36533e-09	-0.066522	0.606807	-0.801273	3.59673e-14	trans	Hypothetical protein
tetur01g14700		chromosome_1	4120344	4121091	359.252	-0.0126725	0.914861	-0.0980751	0.30471	0.0854027	0.0750499	ambiguous	282.183	-0.841949	3.55805e-29	-0.24042	0.013921	-0.601529	2.55128e-08	synergism	277.592	-0.569913	3.41312e-06	1.99587e-05	1	-0.569933	6.16808e-12	trans	207.163	-0.431149	0.000929558	0.0202039	0.880444	-0.451353	9.46321e-08	trans	Hypothetical protein
tetur01g14710		chromosome_1	4121317	4121820	324.893	0.0701998	0.42931	0.0961334	0.266968	-0.0259335	0.421459	conserved									258.296	-0.956744	4.04763e-17	-0.680761	2.43596e-08	-0.275983	0.00981005	synergism	245.278	-0.592283	1.12805e-13	-0.261501	0.00612404	-0.330783	0.00219723	synergism	glutaredoxin-like protein
tetur01g14720		chromosome_1	4123028	4124299	34.5181	-0.350738	0.0303709	-0.00786572	0.970884	-0.342872	0.095593	trans									23.6009	-2.13505	1.08451e-08	-0.535474	0.0395755	-1.59957	0.000111802	synergism									Leucine-rich repeat; cysteine-containing subtype
tetur01g14760		chromosome_1	4135883	4138333									62.9407	-0.438766	0.0119884	-0.279969	0.0982564	-0.158797	0.929574	cis	40.8415	-0.705113	0.000173998	-0.255242	0.117431	-0.44987	0.188797	ambiguous	53.7432	-0.241431	0.138448	0.21198	0.148877	-0.453412	0.000182317	ambiguous	GA23102
tetur01g14770		chromosome_1	4138699	4140078	3340.69	0.0171971	0.899388	0.133097	0.20633	-0.1159	8.15857e-17	ambiguous	1576.18	-0.692103	4.93449e-28	-0.109351	0.134235	-0.582753	4.20817e-48	trans	738.168	0.622205	2.06364e-08	0.0288428	0.816659	0.593363	5.42923e-33	trans	2681.69	0.579616	1.29804e-05	0.138173	0.22555	0.441443	1.39603e-54	trans	myo-inositol 2-dehydrogenase
tetur01g14780		chromosome_1	4152990	4160866	55.3177	1.30755	2.7955e-15	0.207333	0.143319	1.10021	8.15858e-07	trans									40.9311	0.795668	0.00105149	0.179807	0.277012	0.615861	0.0372912	trans	48.045	0.450054	0.0646761	0.240894	0.182507	0.20916	0.584536	ambiguous	Cystine-knot cytokine
tetur01g14790		chromosome_1	4160974	4163511	231.444	0.104554	0.271174	-0.0799	0.391551	0.184454	0.0061506	ambiguous	444.784	-0.236085	0.00082761	-0.16783	0.0388383	-0.0682558	0.751727	cis	285.928	-0.0718023	0.565542	-0.202213	0.0384486	0.130411	0.0284997	compensatory	354.784	0.46723	6.15862e-13	0.10782	0.165852	0.35941	3.94213e-07	trans	PREDICTED: dynactin 4
tetur01g14800		chromosome_1	4164319	4165005	91.4306	0.301987	0.00368477	0.174121	0.141712	0.127867	0.689181	ambiguous																	135.751	0.0706157	0.553853	-0.0361814	0.751203	0.106797	0.17681	conserved	hypothetical protein IscW_ISCW001304
tetur01g14990		chromosome_1	4289382	4292118	209.507	0.694141	5.23465e-12	0.371274	0.00123624	0.322868	0.00985565	synergism	182.112	0.123916	0.19224	0.0336182	0.766459	0.0902975	0.630962	conserved	171.163	0.522631	3.49445e-08	0.508769	2.46738e-06	0.0138622	0.915303	cis	131.251	0.335192	0.000755147	-0.0119022	0.918344	0.347094	0.00139561	trans	Leucine-rich repeat domain, L domain-like
tetur01g15010		chromosome_1	4299980	4301620	59.7573	-0.940308	1.44342e-07	-0.0862883	0.542077	-0.85402	2.80427e-05	trans	96.9895	-0.485812	0.00974657	-0.035749	0.829553	-0.450063	0.00376123	trans	75.9712	-0.101124	0.608639	-0.0495858	0.745902	-0.0515386	0.803276	conserved									Apple-like
tetur01g15020		chromosome_1	4301781	4304157	58.5974	0.0323579	0.839783	0.0778826	0.575653	-0.0455247	0.608614	conserved	39.8344	-0.388066	0.0748624	0.0113161	0.955882	-0.399382	0.0828099	trans	36.4844	-0.317827	0.103602	-0.197439	0.219456	-0.120388	0.955943	conserved	35.8991	0.0624284	0.755668	0.0162699	0.917568	0.0461585	0.916639	conserved	Leucine-rich repeat domain, L domain-like
tetur01g15060		chromosome_1	4343879	4346565	572.426	0.123462	0.377352	0.0558839	0.658112	0.0675781	0.496603	conserved	466.937	-0.820095	2.76642e-08	-0.0968674	0.452536	-0.723227	2.65163e-22	trans	448.037	-0.120662	0.538609	-0.0754134	0.585339	-0.0452485	0.894587	conserved	368.657	0.0540068	0.718657	-0.0444122	0.711748	0.0984189	0.096719	ambiguous	MIP family channel protein
tetur01g15070	host	chromosome_1	4346877	4347305	331.656	0.0100086	0.953208	-0.0382088	0.783792	0.0482173	0.23364	conserved																									Hypothetical protein
tetur01g15090	ABC(TuABCA-02)	chromosome_1	4352910	4358237	545.674	-0.324276	5.90861e-05	-0.278095	0.00198986	-0.0461809	0.758899	cis	665.93	0.018835	0.875339	0.0226366	0.834442	-0.00380155	0.788402	conserved	670.963	0.338263	2.2147e-05	0.233447	0.00318514	0.104816	0.16036	cis	352.892	0.0296483	0.763122	-0.310419	0.000179844	0.340067	1.50513e-07	compensatory	ABC-transporter; class A;
tetur01g15110		chromosome_1	4361639	4364681	283.917	-0.293133	0.0258029	-0.103257	0.384052	-0.189876	0.0953598	trans	162.961	-0.278997	0.144287	-0.00453507	0.982059	-0.274462	0.00925148	ambiguous	228.306	-0.124878	0.376449	-0.407971	0.00142103	0.283093	0.000923106	compensatory	134.663	-0.905589	3.17184e-17	-0.0832333	0.432199	-0.822355	2.41354e-11	trans	PREDICTED: similar to Y32F6A.4
tetur01g15180		chromosome_1	4403280	4405718	434.317	0.0638415	0.346539	0.0127064	0.86941	0.0511351	0.531702	conserved	469.74	0.322865	1.51958e-06	0.0981502	0.218411	0.224715	0.0184998	trans	416.667	0.152649	0.0151511	0.0475813	0.553323	0.105068	0.184939	ambiguous	216.642	0.0678318	0.566626	0.00698695	0.951551	0.0608449	0.246344	conserved	ral GTPase-activating protein subunit beta
tetur01g15210		chromosome_1	4415922	4418254	252.718	-0.128849	0.118674	0.0468119	0.595003	-0.175661	0.0160371	ambiguous	304.109	-0.143418	0.0599976	0.197064	0.0231551	-0.340482	2.28786e-06	antagonism																	Ubiquitin-related domain
tetur01g15220		chromosome_1	4418591	4420615									275.754	0.137981	0.088618	0.156063	0.0915957	-0.0180822	0.217379	cis	602.371	0.273347	0.000123282	0.123214	0.089117	0.150134	0.0544202	synergism	501.247	0.172917	0.0241088	0.152227	0.0598855	0.0206898	0.90113	cis	small glutamine-rich tetratricopeptide repeat-containing protein alpha
tetur01g15230		chromosome_1	4421307	4423788	382.6	0.340199	7.24601e-06	0.445113	4.31655e-07	-0.104914	0.170733	cis	204.686	-0.0092867	0.943054	-0.0369642	0.738667	0.0276775	0.567207	conserved	275.886	0.0152955	0.906388	-0.12574	0.178587	0.141036	0.014056	ambiguous	245.44	-0.112286	0.214195	0.0713306	0.407493	-0.183617	0.00713154	ambiguous	G patch domain-containing protein, N-terminal
tetur01g15240		chromosome_1	4424208	4431392	1115.49	0.0724488	0.475749	0.312018	0.00160819	-0.23957	2.27608e-11	compensatory	1187.97	0.00857481	0.930069	0.0570532	0.476623	-0.0484784	0.0808387	ambiguous									675.678	-0.279847	4.25727e-06	0.0843244	0.220804	-0.364172	1.15674e-15	trans	Vacuolar membrane-associated protein Iml1
tetur01g15260		chromosome_1	4444605	4445565	269.136	-0.129393	0.128553	0.00406314	0.975567	-0.133457	0.0945746	ambiguous	517.766	-0.230737	0.000857146	-0.173588	0.0282593	-0.0571494	1	cis	312.149	-0.174475	0.0206181	-0.159357	0.0369906	-0.0151174	0.988589	cis	343.231	-0.0783073	0.30997	-0.0719934	0.354173	-0.00631391	0.83311	conserved	Neurochondrin
tetur01g15330	ABC(TuABCC-04)	chromosome_1	4492566	4498544																									137.11	0.151796	0.119835	-0.128204	0.208677	0.279999	0.00178113	ambiguous	ABC-transporter; class C;
tetur01g15340	ABC(TuABCC-05)	chromosome_1	4500499	4507025																									62.6851	0.0696497	0.707764	0.342808	0.0369015	-0.273159	0.0187498	compensatory	ABC-transporter; class C;
tetur01g15360		chromosome_1	4509426	4517101									631.276	0.540584	3.5464e-15	0.0102955	0.922661	0.530289	3.40478e-20	trans	520.061	0.401397	9.57065e-11	-0.0301433	0.725375	0.43154	4.07176e-13	trans	714.542	0.458513	1.94752e-17	-0.000401863	0.995878	0.458915	3.08659e-20	trans	Autophagy-inducing Steroid-triggered Transcription Factor Eip93F
tetur01g15400		chromosome_1	4525501	4530146	401.461	0.0080651	0.923183	-0.0294349	0.68129	0.0375	0.574493	conserved	78.2236	-0.250503	0.0516894	-0.123049	0.332439	-0.127454	1	ambiguous	313.137	-0.0947639	0.322945	-0.302422	0.000415593	0.207658	0.00196768	compensatory	323.684	-0.0293058	0.736072	-0.406454	4.79462e-08	0.377148	9.31353e-08	compensatory	Zinc finger; PHD-finger
tetur01g15410		chromosome_1	4530205	4530980	757.647	0.104252	0.17935	-0.0125821	0.881504	0.116834	0.00685361	ambiguous	711.693	-0.218975	0.00151362	0.000372303	0.999658	-0.219347	5.11882e-05	trans	638.53	-0.00548334	0.968178	0.042237	0.69217	-0.0477203	0.19923	conserved	370.403	-0.116156	0.148857	-0.0231718	0.797235	-0.0929846	0.194495	conserved	succinate dehydrogenase assembly factor 2; mitochondrial precursor
tetur01g15420		chromosome_1	4531104	4532197	218.885	0.146051	0.100104	-0.0493526	0.599131	0.195404	0.00980539	ambiguous	221.648	-0.1153	0.330572	-0.0779697	0.480686	-0.0373305	0.818366	conserved									138.455	0.717434	2.60288e-14	0.290715	0.00571753	0.426719	0.000583277	synergism	Transcription initiation factor TFIIE, beta subunit
tetur01g15430		chromosome_1	4532740	4533145	162.152	-0.166223	0.0755992	-0.195672	0.0659599	0.0294494	0.648901	cis	165.181	-0.204794	0.0678177	0.00375032	0.98148	-0.208544	0.0814313	trans																	Small nuclear ribonucleoprotein F
tetur01g15440		chromosome_1	4533662	4534880									130.935	-0.0545887	0.682941	-0.0601406	0.614086	0.00555187	0.981816	conserved	179.528	0.116935	0.283359	0.00798481	0.955781	0.10895	0.695523	conserved									splicing factor 3A subunit 2
tetur01g15450		chromosome_1	4535131	4536135	24.8537	0.851657	3.75758e-05	0.260156	0.151338	0.5915	0.231833	ambiguous									26.8266	1.1546	4.37025e-08	0.319374	0.0839837	0.835225	0.0424105	synergism									Hypothetical protein
tetur01g16540		chromosome_1	4537009	4537399	109.257	-0.247079	0.0384541	0.199381	0.114441	-0.44646	2.23558e-06	trans	104.987	-0.107908	0.457394	-0.0347955	0.811444	-0.0731122	0.977547	conserved	77.4129	-0.578875	0.00131917	0.00224374	0.992222	-0.581119	7.26934e-05	trans	88.1329	-0.3894	0.0015123	0.042989	0.738963	-0.432389	0.00294921	trans	Sm-like protein Lsm6/SmF
tetur01g15480		chromosome_1	4544707	4546167									53.9575	-1.61155	3.59273e-25	-1.15625	3.1441e-07	-0.455307	0.164927	cis																	Hypothetical protein
tetur01g15570		chromosome_1	4581513	4642458																	198.296	0.516139	4.93636e-08	0.125985	0.186119	0.390155	0.00044674	trans									Pleckstrin homology
tetur01g15640		chromosome_1	4644173	4645558	110.844	0.221942	0.0683846	0.0340587	0.795227	0.187883	0.118235	ambiguous									183.265	0.0843475	0.407648	0.0668486	0.485145	0.0174989	0.895865	conserved	80.5755	0.0936041	0.486949	0.199804	0.0937602	-0.1062	0.154278	ambiguous	PREDICTED: similar to DiGeorge syndrome critical region protein 14
tetur01g15670		chromosome_1	4645264	4646838																	627.343	0.440613	8.38352e-08	0.762032	2.92618e-19	-0.321419	2.16564e-07	antagonism									Ribosomal protein L7Ae/L30e/S12e/Gadd45
tetur01g15660		chromosome_1	4646787	4648735																	509.23	-0.00205215	0.984626	0.34984	3.03202e-06	-0.351892	1.05514e-08	compensatory									Chromobox protein homolog
tetur01g15690		chromosome_1	4666816	4668680	7884.82	0.106173	0.0884389	0.0618974	0.294471	0.0442759	0.137169	ambiguous	11761.1	0.0898323	0.193759	-0.0759844	0.263547	0.165817	1.57368e-46	ambiguous	7588.31	-0.157298	0.000495035	-0.0884008	0.0498254	-0.0688972	0.000712525	synergism	5565.63	0.284545	6.67566e-12	0.137684	0.00270745	0.146861	3.10515e-15	synergism	secreted salivary gland peptide; putative
tetur01g15700		chromosome_1	4669955	4671807	153.766	-0.0827928	0.434806	-0.0525635	0.616522	-0.0302294	1	conserved	284.787	0.280189	0.00219501	-0.0322041	0.77787	0.312393	0.000136247	trans	147.58	-0.0956297	0.463624	0.0343265	0.785137	-0.129956	0.333548	conserved	122.076	0.137219	0.228805	0.0239116	0.840653	0.113308	0.582553	conserved	Zinc finger; RING-type
tetur01g15710		chromosome_1	4672028	4673427	1381.61	-0.0863373	0.353637	-0.0615864	0.463646	-0.0247509	0.979892	conserved	1376.05	-0.288958	0.000372262	-0.0931711	0.275613	-0.195787	9.13891e-05	trans	245.626	-0.0150367	0.924348	0.0264338	0.839922	-0.0414706	0.502663	conserved	944.093	-0.132058	0.109951	-0.0943386	0.23947	-0.0377194	0.970202	conserved	succinate dehydrogenase [ubiquinone] iron-sulfur subunit
tetur01g15720		chromosome_1	4673612	4677022	346.633	0.158906	0.120508	0.200812	0.0592785	-0.0419063	0.312838	ambiguous	447.385	0.527483	3.25433e-16	0.243332	0.00214005	0.28415	0.000123018	synergism	67.7066	-0.0691539	0.655921	0.00845427	0.96197	-0.0776082	0.542	conserved	258.424	0.25542	0.000456583	0.329495	0.000110921	-0.0740756	0.244366	cis	corkscrew
tetur01g15740		chromosome_1	4681482	4711747	33.6212	-0.831169	7.56488e-05	-0.224765	0.178483	-0.606405	0.0958533	trans	47.8468	-0.226271	0.257278	-0.574439	0.00832454	0.348169	0.0509732	compensatory									27.0937	-0.256533	0.17936	-0.199949	0.212187	-0.0565837	0.798295	conserved	Homeobox, conserved site
tetur01g15760	MFS	chromosome_1	4721190	4722777	63.006	0.763966	3.80117e-06	0.112351	0.421758	0.651616	0.00373292	trans	170.294	2.58816	1.4795e-85	0.633995	4.28449e-05	1.95416	1.31197e-48	synergism	83.786	1.41586	1.10213e-14	0.895349	4.37897e-06	0.520516	0.00527528	synergism	62.4929	1.39128	6.21401e-18	0.44813	0.011871	0.943149	1.85064e-06	synergism	Major facilitator superfamily domain
tetur01g15770		chromosome_1	4725075	4728729	715.005	0.0658308	0.426316	-0.0835229	0.274985	0.149354	0.000184734	ambiguous	990.578	0.480756	2.96716e-11	-0.0643097	0.444803	0.545066	5.76994e-36	trans	691.773	0.36333	3.81426e-05	-0.065529	0.471659	0.428859	7.23891e-19	trans	720.458	0.219022	0.00220337	0.0118412	0.883882	0.207181	0.000175238	trans	dual serine/threonine and tyrosine protein kinase
tetur01g15840		chromosome_1	4859297	4860754	683.494	-0.726465	1.42792e-25	-0.88047	1.43037e-30	0.154004	0.00844269	antagonism									413.88	-1.15907	5.84066e-52	-0.847541	2.31146e-25	-0.311527	7.81328e-05	synergism	439.139	-0.690105	2.55929e-27	-0.941756	7.48908e-36	0.251652	9.21686e-05	antagonism	Hypothetical protein
tetur01g15890		chromosome_1	4895394	4929683	115.347	0.470337	0.00034027	-0.618701	4.83974e-05	1.08904	7.04183e-21	antagonism	163.567	1.06615	1.35819e-26	-0.496698	2.06564e-05	1.56285	4.72777e-41	antagonism	266.302	1.08804	1.32353e-31	0.00376414	0.979242	1.08427	4.8313e-36	trans	253.245	0.778295	8.50297e-22	-0.207479	0.0177428	0.985774	6.96157e-34	antagonism	3'5'-cyclic nucleotide phosphodiesterase, conserved site
tetur01g15910		chromosome_1	4970363	4971252									216.421	-0.662264	4.82212e-09	-0.0632244	0.602632	-0.59904	2.79681e-08	trans	209.886	-0.844012	3.24813e-11	-0.0433816	0.734963	-0.800631	6.37887e-15	trans	175.103	-0.565023	8.50973e-07	0.0490604	0.685094	-0.614084	1.5359e-12	trans	U6 snRNA-associated Sm-like protein LSm7
tetur01g15940		chromosome_1	4978361	4979530									207.618	0.641081	6.96383e-12	0.344725	0.00309489	0.296356	0.0178791	synergism	68.8944	-5.86905	2.83578e-42	-3.53369	1.84507e-40	-2.33536	1.6106e-07	synergism	51.3837	-2.93571	4.97199e-48	-2.89709	2.26643e-29	-0.0386234	0.946358	cis	metallophosphoesterase 1
tetur01g15950		chromosome_1	4980067	4981862									304.609	-0.349227	0.00029071	-0.146694	0.144862	-0.202533	0.126949	ambiguous	310.436	0.223458	0.283094	0.180603	0.223672	0.0428541	0.542503	conserved	189.636	-0.0387498	0.740538	0.0552312	0.58344	-0.093981	0.0769859	ambiguous	Acyl transferase/acyl hydrolase/lysophospholipase
tetur01g91320		chromosome_1	4988645	4989324									131.44	-0.358684	0.00117334	-0.16397	0.172058	-0.194714	0.438215	ambiguous	69.6682	-0.867444	4.03653e-10	-0.267698	0.0478896	-0.599747	0.0109677	synergism	89.3564	-0.40069	0.000397066	-0.0368454	0.766477	-0.363845	0.106595	ambiguous	hypothetical protein
tetur01g16000		chromosome_1	4995366	4995737									222.865	0.167504	0.0532139	-0.068723	0.493416	0.236227	0.00909912	trans	189.246	0.15415	0.140222	0.0131383	0.920697	0.141012	0.12263	conserved	152.282	0.257836	0.00542335	-0.00327319	0.977281	0.261109	0.0386181	trans	Histone H3-like protein
tetur01g16010		chromosome_1	4996528	4997225									21.1626	0.806356	5.97268e-05	0.195932	0.301446	0.610425	0.287404	ambiguous																	Superoxide dismutase; copper/zinc binding
tetur01g16020		chromosome_1	5000456	5001212	23.3532	0.691821	0.000399734	0.174679	0.294471	0.517142	0.469796	ambiguous	22.7996	0.306004	0.195215	0.256841	0.207021	0.0491634	0.543687	conserved																	I-type lysozyme
tetur01g16040		chromosome_1	5004980	5037892	71.3752	0.513613	1.96038e-05	0.29722	0.0320164	0.216393	0.610801	cis	48.6422	0.415305	0.049628	0.387861	0.0606349	0.0274434	0.635507	cis	80.9082	0.734672	4.27393e-07	0.174041	0.173934	0.560631	0.00751178	trans	51.5847	0.56827	0.00249999	0.430004	0.026085	0.138265	1	cis	Bm trachealess
tetur01g16050		chromosome_1	5053482	5054721									77.5111	0.100009	0.513271	-0.0722543	0.593034	0.172263	0.164063	conserved	68.7984	-0.181555	0.332484	-0.0130185	0.939846	-0.168537	0.402489	conserved	71.2973	-0.734744	3.28575e-08	-0.895201	1.05101e-07	0.160457	0.412102	cis	putative secreted salivary protein
tetur01g16060		chromosome_1	5055850	5057643									811.363	0.333096	4.42213e-12	-0.0824033	0.171619	0.415499	1.82707e-16	trans	636.196	0.503564	1.58079e-14	-0.026367	0.77528	0.529931	5.8412e-21	trans	454.482	0.495135	1.51024e-19	-0.11243	0.0940257	0.607566	2.48114e-23	antagonism	hormone-sensitive lipase
tetur01g16070		chromosome_1	5060621	5062576									462.842	0.00323994	0.973243	-0.113298	0.139635	0.116538	0.0284289	ambiguous	402.456	0.266832	1.67514e-05	-0.0520739	0.511012	0.318906	2.22141e-06	trans									hormone-sensitive lipase
tetur01g16381		chromosome_1	5064283	5065586									472.595	-0.0643918	0.41114	-0.0128719	0.90312	-0.0515199	0.713222	conserved	358.046	-0.10034	0.202175	0.0937186	0.241321	-0.194058	0.00980357	ambiguous									P-loop containing nucleoside triphosphate hydrolase
tetur01g16090		chromosome_1	5065827	5069355									527.552	0.259174	0.00605819	0.37153	0.000423498	-0.112356	0.0401296	antagonism	503.04	0.46694	7.39293e-06	0.253475	0.0104005	0.213465	0.0141713	synergism	361.976	0.722233	1.52042e-14	0.166442	0.0865502	0.555791	3.7531e-14	synergism	phosphoglucomutase
tetur01g16100		chromosome_1	5071125	5072915									195.531	0.11832	0.333655	0.0106491	0.938376	0.107671	0.4569	conserved	155.537	-0.104263	0.486135	0.0494859	0.692695	-0.153749	0.0768759	ambiguous	228.844	0.0674901	0.599762	-0.0160216	0.889691	0.0835117	0.29536	conserved	WW domain binding protein 11
tetur01g16130		chromosome_1	5085689	5087589	286.556	-0.384456	5.66654e-06	-0.12503	0.165477	-0.259426	0.00933087	trans	327.407	-0.209955	0.00778583	-0.195514	0.0284454	-0.0144406	0.603068	cis	250.944	-0.208538	0.0869242	-0.0612631	0.590178	-0.147275	0.24604	ambiguous									D4; zinc and double PHD fingers family 2
tetur01g16140		chromosome_1	5087954	5089430																									175.589	-1.22993	1.1476e-38	-0.522435	9.97933e-06	-0.707496	6.76671e-12	synergism	hypothetical protein MM_2923
tetur01g16160		chromosome_1	5093135	5095232	376.872	-0.014149	0.883915	0.0223945	0.797249	-0.0365435	0.461674	conserved	602.506	0.225324	0.000601308	0.0845075	0.273324	0.140816	0.0924027	trans	400.714	-0.0460026	0.575838	0.04371	0.62133	-0.0897126	0.0870607	ambiguous	328.117	-0.0451884	0.596754	0.0134469	0.877762	-0.0586354	0.890506	conserved	Tyrosine-protein kinase, active site
tetur01g16170		chromosome_1	5096536	5099989									1729.19	0.460117	4.21195e-13	0.0223105	0.807639	0.437806	1.57341e-35	trans	1217.58	0.269508	0.000145356	0.0409189	0.631933	0.228589	3.51541e-08	trans									Forkhead-associated (FHA) domain
tetur01g16180	CCE(TuCCE13)	chromosome_1	5101468	5103549									782.161	-0.117986	0.0883423	0.356256	2.81239e-06	-0.474242	1.35289e-22	antagonism	611.388	0.208983	0.013847	0.22507	0.00665678	-0.0160868	0.446509	cis	48.3155	-0.829463	4.90901e-05	0.112123	0.467668	-0.941586	8.05402e-09	trans	Carboxyl/cholinesterase
tetur01g16391		chromosome_1	5103537	5105423	191.926	-0.0402692	0.728702	-0.10801	0.293187	0.0677403	0.229857	conserved	164.917	-0.7	4.05293e-11	-0.20768	0.0823785	-0.492319	0.000896528	synergism	111.339	-0.699474	2.61691e-11	-0.19184	0.100555	-0.507633	0.00166158	trans									Sm-like protein Lsm7/snRNP-G
tetur01g16190		chromosome_1	5106111	5107285	445.781	-0.148577	0.0207753	-0.287932	0.000124569	0.139355	0.0348258	antagonism	562.832	-0.652869	9.54695e-30	-0.682349	1.58596e-20	0.0294809	0.607294	cis	535.334	-0.16496	0.0124319	-0.0819606	0.248531	-0.0829996	0.321272	ambiguous									Leucine-rich repeat domain, L domain-like
tetur01g16543		chromosome_1	5110229	5111416	120.554	-0.659708	1.02714e-08	-1.21872	2.52001e-18	0.559008	4.59625e-05	antagonism	196.538	0.746548	5.77456e-15	-0.320595	0.00491642	1.06714	4.79596e-28	antagonism	142.041	0.391492	0.000466172	-0.427431	0.000276853	0.818923	1.67467e-13	antagonism									tRNA intron endonuclease, N-terminal
tetur01g16220		chromosome_1	5111657	5115100	507.183	-0.0207897	0.780971	-0.0243598	0.722328	0.00357008	0.774504	conserved	935.488	0.429625	1.67743e-10	-0.100832	0.182269	0.530457	4.82632e-33	trans	722.051	0.348631	1.90051e-06	-0.1166	0.109223	0.465231	1.85466e-22	trans	246.95	0.355375	0.000842224	0.00510691	0.96668	0.350268	7.54983e-05	trans	zinc finger protein
tetur01g16230		chromosome_1	5115828	5117186	45.5682	-0.536883	8.95413e-05	0.548571	0.00988293	-1.08545	2.06564e-09	antagonism	52.282	-0.273672	0.06798	-0.210449	0.198664	-0.0632229	0.725081	ambiguous	155.084	1.39403	6.98407e-31	-0.135609	0.179852	1.52964	1.81841e-38	trans	50.2493	-0.00894271	0.963955	-0.127904	0.331449	0.118962	0.237465	conserved	Hypothetical protein
tetur01g16240		chromosome_1	5117302	5118158	296.525	0.0678721	0.387805	0.0525912	0.506536	0.0152809	0.905883	conserved	283.859	-0.099446	0.269736	0.0375338	0.717792	-0.13698	0.0964575	ambiguous	201.103	-0.280744	0.000582189	-0.0141713	0.907681	-0.266573	0.0118565	trans	197.698	-0.299398	0.000401852	-0.177642	0.0571767	-0.121755	0.41452	cis	pre-mRNA-splicing factor syf2
tetur01g16280	ABC(TuABCG-01)	chromosome_1	5121320	5135327	78.8807	0.0362732	0.810853	0.0187032	0.898014	0.01757	0.92312	conserved	92.6376	0.608839	1.68736e-06	0.0070602	0.964611	0.601778	3.79173e-05	trans	78.4381	1.13317	2.80023e-15	0.302495	0.0308759	0.830672	2.03894e-05	synergism	62.0626	0.117187	0.464438	-0.0699305	0.597246	0.187117	0.071405	ambiguous	P-loop containing nucleoside triphosphate hydrolase
tetur01g16270		chromosome_1	5126763	5127458	40.9253	-0.0235451	0.882769	-0.0457037	0.7514	0.0221586	0.566138	conserved	68.9314	0.0514699	0.807299	-0.358758	0.0379784	0.410228	0.000663117	compensatory	53.0012	-0.165783	0.34173	-0.44728	0.00619827	0.281496	0.0733356	compensatory	39.5759	-0.411896	0.00994726	-0.640917	0.000994841	0.229022	0.144864	cis	Hypothetical protein
tetur01g16290	ABC(TuABCG-02)	chromosome_1	5145546	5150599	332.046	0.394994	0.000922981	-0.00780331	0.955095	0.402797	9.56762e-10	trans	230.194	0.070765	0.484955	-0.678982	4.43335e-11	0.749747	3.72482e-14	compensatory	179.764	0.305592	0.00582214	-0.106013	0.314653	0.411605	5.59093e-06	trans	126.513	-0.552111	7.92658e-08	-0.52502	1.00327e-05	-0.027091	0.860882	cis	ABC-transporter; class G
tetur01g16300		chromosome_1	5150905	5155076	328.3	0.106567	0.13852	0.00253685	0.983757	0.10403	0.167301	conserved	431.996	0.415098	4.23794e-12	0.290361	0.000155602	0.124737	0.14354	cis	338.562	0.477704	2.03503e-11	0.2949	0.000152365	0.182804	0.0510283	synergism	323.204	0.718195	1.24426e-27	0.348573	1.11683e-05	0.369622	2.43091e-06	synergism	PREDICTED: similar to F-box/LRR-repeat protein 10
tetur01g16350		chromosome_1	5196709	5197098																	39.8105	0.178068	0.466911	0.30353	0.116868	-0.125463	0.245031	conserved									Fibroin
tetur08g01620		chromosome_1	5223555	5226720	472.395	0.0987079	0.217086	0.206934	0.0155325	-0.108226	0.0659937	compensatory	449.909	-0.143202	0.168303	0.20004	0.0503806	-0.343242	4.50153e-09	compensatory									254.939	-0.365532	3.66278e-06	0.0358912	0.699004	-0.401423	1.48793e-07	trans	Coiled-coil domain of unkwon function DUF2037
tetur08g01610		chromosome_1	5226791	5229037	715.385	0.0716952	0.243518	0.0101486	0.881986	0.0615466	0.266762	conserved	514.562	-0.162206	0.0893955	0.0218964	0.848274	-0.184102	0.00345136	trans	82.8119	-0.117032	0.532137	-0.0491585	0.741923	-0.067873	0.877345	conserved	330.477	-0.167818	0.0263885	-0.0276834	0.754053	-0.140135	0.13545	ambiguous	signal recognition particle receptor subunit alpha
tetur08g01600		chromosome_1	5229360	5231653	255.516	0.053841	0.56381	-0.0408394	0.653572	0.0946804	0.117846	conserved	459.112	0.254912	0.000111941	-0.023003	0.815048	0.277915	2.14853e-06	trans									155.651	0.111143	0.281422	-0.0412375	0.695645	0.15238	0.0573168	ambiguous	SWI/SNF-related matrix-associated actin-dependent regulator of chromatin subfamily A-like protein 1
tetur08g01590		chromosome_1	5232141	5233062	395.958	0.222427	0.00546235	0.145306	0.100599	0.0771214	0.622754	ambiguous	348.835	-0.159165	0.0564126	0.0205282	0.853871	-0.179693	0.0168334	trans									86.9185	-0.274134	0.0368034	0.0242294	0.862744	-0.298364	0.00867754	trans	Hypothetical protein
tetur08g01580		chromosome_1	5235065	5243713	149.834	0.171427	0.0808322	-0.0243718	0.835682	0.195799	0.0445305	trans	156.301	0.0921315	0.404786	0.192559	0.084957	-0.100428	0.211369	ambiguous									119.838	-0.0840613	0.571835	0.0385853	0.760041	-0.122647	0.219698	conserved	Pleckstrin-homology domain (PH domain)/Phosphotyrosine-binding domain (PTB)
tetur08g01570		chromosome_1	5245563	5246745									801.307	0.0778145	0.331471	-0.0511625	0.547543	0.128977	0.00173828	ambiguous	643.642	0.156255	0.0461623	-0.213479	0.00338654	0.369734	1.49342e-13	antagonism	475.225	0.179554	0.0176128	-0.0987627	0.211894	0.278317	5.52885e-08	trans	DnaJ domain, conserved site
tetur08g01560		chromosome_1	5246864	5248396	255.937	-0.146603	0.0776792	-0.0748614	0.396858	-0.0717413	0.756004	ambiguous	300.728	0.0772957	0.589784	0.04283	0.725896	0.0344657	0.954417	conserved	232.464	0.149437	0.170696	0.0275372	0.820894	0.1219	0.359635	conserved									Modifier of rudimentary; putative transcription factor
tetur08g01550		chromosome_1	5248776	5251705	512.906	-0.009788	0.912144	-0.00863184	0.917247	-0.00115616	0.985638	conserved	732.189	0.352824	8.90019e-11	-0.0112697	0.90312	0.364094	8.06499e-12	trans	522.211	0.191611	0.0053722	0.00288869	0.981369	0.188722	0.00327029	trans	458.618	0.00340448	0.969206	-0.166558	0.0180407	0.169962	0.000728095	compensatory	integrator complex subunit 5
tetur08g01530		chromosome_1	5254593	5255660	69.6881	0.100589	0.578828	-0.146092	0.352778	0.246681	0.00148365	ambiguous	70.9022	0.00577159	0.983801	0.129115	0.402933	-0.123343	0.197284	conserved	61.1516	0.205698	0.282295	0.0086514	0.965586	0.197047	0.207849	conserved	42.7707	-0.204278	0.256076	-0.0771696	0.589512	-0.127108	0.754778	conserved	Novel large secreted protein
tetur08g01360		chromosome_1	5344715	5348161	771.015	0.281839	0.000155178	0.00786917	0.930452	0.27397	4.46737e-09	trans	880.664	0.857287	2.6294e-38	0.231687	0.00234515	0.6256	3.67922e-34	synergism									447.456	0.463584	9.239e-13	0.049839	0.500926	0.413745	3.09922e-10	trans	Phosphoinositide 3-kinase; ras-binding
tetur08g01350		chromosome_1	5348877	5350853									554.608	0.348881	1.71364e-08	0.414166	7.42193e-08	-0.0652848	0.299461	cis	385.914	0.386356	1.33004e-06	0.364357	1.37857e-05	0.0219987	0.855579	cis	363.819	0.348115	2.05014e-07	0.212684	0.00691086	0.135431	0.182139	cis	Zinc finger; RING-type
tetur08g01340		chromosome_1	5351034	5352809	7147.47	-0.0932332	0.0901378	-0.174404	0.00125465	0.0811709	3.09573e-08	antagonism	9160.08	0.344215	0.0137152	-0.0511309	0.684527	0.395346	9.84189e-223	trans	7680.96	0.28042	0.00486927	-0.0238292	0.835836	0.30425	1.71928e-100	trans	7240.4	0.180522	0.166676	-0.0896066	0.40234	0.270129	2.33235e-120	ambiguous	Hypothetical protein
tetur08g01330		chromosome_1	5353333	5354385	463.257	0.290289	2.46611e-06	0.484434	1.23273e-10	-0.194145	0.0033257	antagonism	456.19	0.154259	0.0706385	0.694753	3.6538e-12	-0.540494	4.04463e-15	antagonism	343.031	-0.0267694	0.768052	0.444553	6.69411e-09	-0.471322	2.81527e-10	compensatory	343.593	-0.0657294	0.566067	0.133001	0.162638	-0.19873	0.000186248	ambiguous	Winged helix-turn-helix DNA-binding domain
tetur08g01320		chromosome_1	5354583	5357207	4675.28	-0.0901617	0.167753	0.0547997	0.363379	-0.144961	8.88839e-21	ambiguous	5606.53	-0.269651	0.000826908	-0.104278	0.197876	-0.165373	3.23197e-11	trans	3837.83	0.0112287	0.889825	0.0328422	0.665496	-0.0216135	0.250623	conserved	3280.22	0.0262387	0.65369	-0.119656	0.0210133	0.145894	1.79134e-12	compensatory	Heat shock protein Hsp70
tetur08g01310		chromosome_1	5358918	5359925	331.087	0.0883238	0.418745	0.164536	0.116157	-0.0762125	0.135223	conserved	706.939	2.02328	2.081e-288	1.24731	1.32009e-67	0.775968	4.15656e-32	synergism	242.007	-0.02181	0.886322	0.00756716	0.961604	-0.0293771	0.874439	conserved	267.594	0.548951	1.03495e-19	0.207522	0.00711082	0.341429	0.000183373	synergism	PREDICTED: similar to polymerase
tetur08g01300		chromosome_1	5360521	5364607	74.26	0.10452	0.378001	0.440206	0.00332018	-0.335686	0.0114003	compensatory	108.289	0.652405	6.22048e-08	1.33064	7.58092e-16	-0.678234	2.99606e-05	antagonism	46.5985	-0.572306	0.000258638	0.287689	0.0581406	-0.859995	4.31442e-08	antagonism	36.4224	-0.382943	0.0258928	0.136922	0.353577	-0.519864	0.000448198	trans	CUB
tetur08g01280		chromosome_1	5365732	5369244	370.04	-0.159794	0.0556786	0.000880149	0.994925	-0.160675	0.0198994	trans	779.4	0.579226	1.98966e-18	0.0787879	0.308667	0.500439	1.33081e-19	trans	408.376	0.191895	0.145254	-0.120784	0.263206	0.312679	1.03415e-08	ambiguous	388.834	0.220698	0.00229149	-0.0185121	0.826151	0.23921	0.000401575	trans	Hypothetical protein
tetur08g01260		chromosome_1	5374676	5376490	1546.56	-0.108434	0.0154345	-0.0293572	0.537573	-0.0790765	0.080053	trans	1087.33	-0.205875	4.09733e-05	-0.204487	0.000621904	-0.00138836	0.669677	cis	866.011	-0.144262	0.0115009	-0.0159408	0.85374	-0.128321	0.00723208	trans	730.956	-0.158674	0.00112129	0.0203459	0.730828	-0.17902	0.000110849	trans	26S protease regulatory subunit 6A
tetur08g01250		chromosome_1	5376999	5378476	131.279	-0.580826	7.26292e-11	-0.260783	0.016792	-0.320042	0.0376907	synergism	81.7077	-0.902548	4.46685e-10	-0.180229	0.200017	-0.722319	0.000165331	trans	57.3935	-0.54077	9.71191e-05	0.0129352	0.936903	-0.553705	0.00257104	trans	73.0255	-0.732763	8.15201e-07	-0.499548	0.00272012	-0.233215	0.425043	cis	Winged helix-turn-helix DNA-binding domain
tetur08g01210		chromosome_1	5387846	5389519	105.297	-0.0705236	0.674981	-0.0262775	0.87104	-0.0442462	0.86258	conserved									95.9989	-0.493916	0.00159191	-1.16307	3.48156e-11	0.669152	9.27158e-05	antagonism	94.12	-0.332981	0.0107868	-1.25832	6.35563e-16	0.925337	7.78394e-10	antagonism	Tailless
tetur08g01110		chromosome_1	5455619	5470158	23.762	0.454896	0.0171203	0.202086	0.249753	0.25281	0.798315	ambiguous																									Immunoglobulin subtype 2
tetur08g00990		chromosome_1	5552612	5553546	578.92	-0.121206	0.0273883	-0.0993254	0.124933	-0.0218803	0.955936	ambiguous	548.69	-0.303842	2.20413e-05	0.00941835	0.932088	-0.313261	2.20075e-08	trans	421.709	-0.384739	5.46481e-08	-0.0431856	0.639749	-0.341554	1.87949e-05	trans	337.465	-0.470554	2.18631e-13	-0.0445108	0.578411	-0.426043	1.17554e-06	trans	VAMP
tetur08g00980		chromosome_1	5554474	5558554	493.998	-0.00754061	0.921798	0.124207	0.073798	-0.131748	0.0179142	compensatory	707.628	0.23494	0.000378159	0.0646328	0.419627	0.170307	0.00833402	trans	517.315	0.193695	0.0699418	0.050422	0.634112	0.143273	0.0473321	trans	519.575	-0.0237644	0.730526	-0.00458149	0.944597	-0.019183	0.60648	conserved	Peptidase C19; ubiquitin carboxyl-terminal hydrolase 2
tetur08g00970		chromosome_1	5558864	5560161	348.211	0.172709	0.0311567	0.133747	0.128483	0.0389614	0.886197	ambiguous	272.42	-0.302749	0.0171159	0.0875309	0.470681	-0.39028	7.14234e-08	trans	207.597	-0.586347	7.08769e-08	-0.312727	0.00607451	-0.27362	0.0185247	synergism	168.564	-0.291985	0.00123925	-0.0160264	0.885735	-0.275959	0.0106349	trans	FUN14
tetur08g00960		chromosome_1	5560306	5563698	315.616	0.0949414	0.151578	0.00396932	0.970477	0.090972	0.23877	conserved	488.433	0.343637	0.00569017	-0.102871	0.366581	0.446509	1.5125e-16	trans									367.309	0.246112	0.00317553	0.0677954	0.43469	0.178317	0.0597582	trans	cyclin C
tetur08g00950		chromosome_1	5563810	5564995	411.764	-0.011212	0.911983	-0.0336772	0.693071	0.0224652	0.51981	conserved	343.793	-0.528707	1.0469e-13	0.112672	0.210151	-0.641379	1.6773e-18	trans	359.511	-0.354557	3.92635e-07	0.201977	0.00824855	-0.556535	4.86532e-15	antagonism	217.298	-0.481728	1.75443e-09	0.0437226	0.658972	-0.52545	7.67751e-10	trans	transmembrane protein 14C
tetur08g00930		chromosome_1	5570154	5576551	96.0999	1.63248	5.07138e-33	0.544109	0.000324013	1.08837	8.13943e-13	synergism	117.089	1.85549	9.64569e-41	1.05437	5.11067e-10	0.801118	1.10563e-06	synergism	79.3217	1.30474	5.4188e-17	0.628883	0.000102424	0.675852	0.000305388	synergism	48.7325	1.57605	2.75624e-19	0.505816	0.00417232	1.07023	6.50568e-06	synergism	PREDICTED: similar to neutral endopeptidase 24.11
tetur08g00920		chromosome_1	5576920	5583762	530.064	-0.316219	5.08758e-05	-0.0171621	0.852943	-0.299057	1.86479e-07	trans	932.008	0.0955718	0.426364	-0.0501923	0.641247	0.145764	0.00027173	ambiguous	632.907	-0.260468	0.0240692	-0.0374253	0.750538	-0.223043	0.000112598	trans	564.033	-0.455624	1.0185e-08	-0.0408363	0.635043	-0.414788	1.14071e-13	trans	DNA repair protein RAD50
tetur08g00700		chromosome_1	5729219	5734505	825.486	0.14597	0.10908	0.0346399	0.702181	0.11133	0.0498043	ambiguous	828.82	-0.0354219	0.840171	-0.0108049	0.940488	-0.0246169	0.801055	conserved	734.544	0.257933	0.001126	0.083975	0.297001	0.173958	0.00400257	trans									cortactin
tetur08g00690		chromosome_1	5735154	5737674	360.618	-0.00819615	0.93017	0.111497	0.165477	-0.119693	0.0532633	ambiguous	394.768	0.0586935	0.550904	0.0227009	0.83542	0.0359926	0.866909	conserved	271.525	-0.136086	0.13862	-0.0134864	0.912735	-0.1226	0.216772	conserved	235.039	-0.102244	0.248613	0.0318036	0.739199	-0.134048	0.0597582	ambiguous	androgen-induced gene 1 protein
tetur08g00680		chromosome_1	5738455	5740097	1327	0.0344119	0.712003	0.0314665	0.689738	0.00294538	0.702258	conserved																									electron transfer flavoprotein; alpha subunit
tetur08g00670		chromosome_1	5740443	5740781																									118.107	-0.133083	0.285255	0.346996	0.00791895	-0.480079	2.84666e-07	compensatory	Dolichyl-diphosphooligosaccharide--protein glycosyltransferase subunit DAD1
tetur08g00650		chromosome_1	5744653	5745648	222.337	-0.302719	0.000363798	0.227794	0.0220525	-0.530512	3.51144e-12	antagonism	235.353	-0.335417	0.00407852	0.195041	0.0996249	-0.530457	1.09519e-11	antagonism	184.107	-0.432927	3.74969e-07	0.114116	0.207565	-0.547043	5.8497e-10	trans	137.109	-0.536508	2.99657e-06	0.20624	0.0775565	-0.742748	3.07315e-13	antagonism	Hypothetical protein
tetur08g00640		chromosome_1	5745982	5746694	285.011	-0.536282	2.65782e-07	-0.39459	0.000642422	-0.141692	0.283928	cis	264.183	-1.03456	4.69526e-24	-0.447358	0.000328528	-0.587203	2.8121e-08	synergism	206.641	-0.609963	0.000763824	-0.501892	0.00518072	-0.10807	0.603784	cis	198.111	-0.317892	0.00952928	-0.19935	0.0934346	-0.118542	0.98582	cis	MICOS complex subunit Mic13
tetur08g00610		chromosome_1	5752370	5754578	211.288	0.190503	0.0528911	-0.0801209	0.421758	0.270623	0.000150735	trans	207.499	-0.202058	0.0780314	-0.179233	0.123047	-0.0228254	0.853559	ambiguous	163.345	-0.0285266	0.848091	-0.0897224	0.404032	0.0611958	0.480529	conserved	175.762	0.171849	0.0643687	-0.176275	0.0752662	0.348123	8.50195e-05	antagonism	corticotropin-releasing factor-binding protein precursor
tetur08g00600		chromosome_1	5754911	5760126									109.871	0.757585	3.82725e-09	0.602134	0.000261368	0.155451	0.438558	cis									55.0509	-0.419576	0.00468368	0.00069788	0.996763	-0.420274	0.0134003	trans	dentin sialophosphoprotein
tetur08g00580		chromosome_1	5761428	5762789	620.573	-0.215678	0.0191019	-0.113101	0.213715	-0.102577	0.231751	ambiguous	1432.07	0.26617	5.48569e-05	-0.208547	0.0039443	0.474716	2.78742e-41	antagonism	964.402	0.0280952	0.767502	-0.0626062	0.431421	0.0907013	0.017445	ambiguous	921.926	0.32926	5.43879e-07	0.0122921	0.873924	0.316968	3.00207e-12	trans	Hypothetical protein
tetur08g00570		chromosome_1	5764291	5768351									1008.91	0.32305	4.12924e-06	-0.0083268	0.937509	0.331377	3.89024e-14	trans	132.659	-0.0763753	0.512825	-0.0927991	0.35965	0.0164238	0.521316	conserved	255.332	-0.0209774	0.832266	0.0669734	0.421399	-0.0879508	0.312795	conserved	PHD finger protein 14
tetur08g00560		chromosome_1	5768693	5776413	715.271	0.441185	4.47423e-09	0.298075	0.000281072	0.14311	0.026124	synergism	531.477	0.348728	1.01862e-06	0.401861	2.76788e-06	-0.053133	0.205182	cis	403.557	0.353724	4.72679e-06	0.0856863	0.299736	0.268038	0.000241743	trans	396.245	0.288658	3.1866e-05	-0.0355041	0.667743	0.324162	2.40242e-07	trans	hypothetical protein BRAFLDRAFT_78603
tetur08g00550	SDR	chromosome_1	5781711	5782820									1334.36	-0.19293	0.000885185	-0.327563	5.83264e-07	0.134633	0.000801529	antagonism	965.25	-0.369268	5.48307e-16	-0.28546	1.40313e-08	-0.0838077	0.124314	cis									Putative Retinol Dehydrogenase
tetur08g00520	SDR	chromosome_1	5787433	5788672	161.825	0.0781479	0.461917	-0.148435	0.166558	0.226583	0.00613005	ambiguous	189.39	0.123971	0.300111	0.18226	0.114513	-0.0582882	0.320919	conserved																	Putative Retinol Dehydrogenase
tetur08g00510		chromosome_1	5789107	5791841																									991.138	-0.127133	0.0324813	-0.291827	1.73131e-06	0.164693	2.14413e-05	antagonism	dihydrolipoamide succinyltransferase
tetur08g00500		chromosome_1	5791933	5794494	470.683	-0.219484	0.00142758	0.0106941	0.897295	-0.230178	6.5068e-05	trans									1135.17	-0.0421128	0.516935	0.0128587	0.87928	-0.0549715	0.274826	conserved	574.847	0.0662621	0.372928	-0.00882405	0.907984	0.0750861	0.262933	conserved	CCR4-NOT transcription complex subunit 7
tetur08g00490		chromosome_1	5794493	5796513	102.716	-0.133901	0.226495	-0.00471119	0.97809	-0.12919	0.371947	conserved	133.912	-0.379937	5.49111e-05	-0.000756003	0.997656	-0.379181	0.00289661	trans	171.595	-0.0609409	0.63195	0.0598916	0.589564	-0.120833	0.295887	conserved	107.856	-0.162676	0.155283	-0.0893718	0.419994	-0.0733037	1	conserved	tRNA-dihydrouridine synthase 1-like
tetur08g00480	MFS	chromosome_1	5797545	5799858	155.526	-1.63195	1.81457e-15	-1.48731	3.66522e-11	-0.144633	0.488529	cis	273.932	-0.703512	3.23277e-07	-0.0589943	0.647348	-0.644518	1.14767e-12	trans	239.438	-0.0308023	0.863041	-0.518785	0.000231383	0.487983	2.57414e-09	compensatory	116.802	-0.477105	0.00198949	-0.0481389	0.726932	-0.428966	0.000104239	trans	adenylate cyclase
tetur08g00470	MFS	chromosome_1	5802236	5804328	55.9482	-0.470435	0.0473282	-0.344755	0.105518	-0.12568	1	ambiguous	51.8475	-0.659096	0.000619372	-0.705758	0.00739146	0.0466619	0.370798	cis	48.7115	-0.766239	3.16104e-05	-1.45271	1.0495e-10	0.686471	0.00336507	antagonism	60.7386	0.54858	0.000676121	0.174575	0.219777	0.374004	0.279534	ambiguous	PREDICTED: similar to adenylate cyclase
tetur08g00460	MFS	chromosome_1	5809780	5811420	27.1765	-0.147725	0.366618	-0.108125	0.508389	-0.0395994	0.862324	conserved	38.7846	-0.566488	0.00258382	-0.0862535	0.588681	-0.480235	0.0482126	trans																	adenylate cyclase
tetur08g00450		chromosome_1	5811725	5812693	35.963	-0.0781427	0.631557	-0.0802303	0.595853	0.00208763	0.79855	conserved	94.9233	-0.159179	0.256111	0.420658	0.00632923	-0.579837	8.65104e-06	compensatory	82.2292	-0.0273688	0.894363	-0.0325027	0.834996	0.00513393	0.942623	conserved	68.1921	0.438875	0.000327113	0.245513	0.0713911	0.193362	0.875863	cis	methyltransferase-like protein 11A
tetur08g00440		chromosome_1	5812891	5815182									187.958	-0.481432	1.49557e-09	-0.28123	0.00749705	-0.200202	0.142819	cis	281.12	-0.343896	0.00096863	-0.053604	0.619491	-0.290292	0.000280959	trans	139.535	-0.318362	0.000292786	-0.276552	0.00540353	-0.0418101	0.915568	cis	Tetratricopeptide-like helical
tetur08g00430		chromosome_1	5815679	5816749	2196.94	0.128116	0.246059	0.0161317	0.885996	0.111985	1.54287e-05	ambiguous	3391.51	-0.474615	2.23953e-06	-0.129749	0.183382	-0.344866	3.03611e-31	trans	2608.6	-0.271794	0.123452	0.0327341	0.832084	-0.304528	1.79133e-49	ambiguous	2327.29	-0.334574	6.90065e-05	-0.168754	0.0459351	-0.165819	1.36066e-06	synergism	60S ribosomal protein L11
tetur08g00420		chromosome_1	5817245	5818834									271.627	-1.51207	1.67225e-63	-0.971594	2.7298e-16	-0.540473	1.13766e-07	synergism	252.411	-1.41691	5.98645e-44	-0.856361	1.0317e-14	-0.560553	4.07898e-08	synergism	179.873	-1.25195	1.02645e-39	-0.805378	1.18567e-11	-0.44657	7.22936e-05	synergism	metaxin 1
tetur08g00410		chromosome_1	5818884	5820127									446.116	-2.06543	1.69604e-89	-1.70109	5.45474e-44	-0.364341	0.000115432	synergism	293.257	-1.76401	2.8641e-44	-1.17767	1.29025e-18	-0.586342	1.08632e-09	synergism	273.927	-1.63073	1.91555e-107	-1.39693	7.07132e-49	-0.233794	0.0200752	synergism	Sjogren syndrome/scleroderma autoantigen 1
tetur08g00400		chromosome_1	5820813	5822127	15133.9	0.172325	0.00680282	0.0342143	0.581255	0.138111	1.5235e-33	trans									9403.83	-0.752078	1.21711e-35	-0.232764	7.70925e-05	-0.519314	9.49301e-269	synergism									thioredoxin peroxidase
tetur08g00380		chromosome_1	5823636	5825216	347.457	0.0212258	0.930573	0.0420704	0.833716	-0.0208447	0.201507	conserved	273.01	-0.921146	5.34924e-05	0.019944	0.913501	-0.94109	4.01142e-34	trans	135.817	-1.61419	1.6665e-09	0.0238149	0.898711	-1.638	2.73596e-44	trans	182.04	-1.21052	5.62512e-09	-0.0224315	0.885566	-1.18809	1.71757e-33	trans	Ves G 1 allergen precursor; putative
tetur08g00360		chromosome_1	5829142	5829928	128.921	0.237079	0.038449	-0.0494161	0.678826	0.286495	0.00125375	trans	119.749	0.00196388	0.993182	-0.245473	0.0815219	0.247437	0.0059811	compensatory	103.367	0.192487	0.165623	-0.0526127	0.686502	0.2451	0.030386	ambiguous	71.3069	-0.362541	0.031143	-0.189114	0.189352	-0.173427	0.81427	ambiguous	Hypothetical protein
tetur08g00320		chromosome_1	5842036	5844124									151.923	-0.336577	0.000298055	-0.12102	0.263647	-0.215557	0.226636	ambiguous	139.063	-0.0234957	0.864956	0.165821	0.109223	-0.189317	0.081546	ambiguous	103.108	-0.210745	0.0360126	-0.0067341	0.956701	-0.204011	0.228461	ambiguous	ribose-5-phosphate isomerase
tetur08g00310		chromosome_1	5844537	5846385	1849.08	0.0261423	0.734578	-0.00380279	0.963582	0.0299451	0.343846	conserved	1184.28	-0.310352	1.27137e-05	-0.143521	0.0675417	-0.166831	0.0126208	synergism	1620.77	-0.175276	3.65711e-05	0.000458359	0.995344	-0.175735	6.81274e-07	trans	816.931	-0.255313	0.000549258	-0.0836825	0.286179	-0.17163	0.0043079	trans	Peptidase M16; core
tetur08g08339		chromosome_1	5846405	5847764	752.977	0.0521021	0.408302	0.107519	0.0907398	-0.0554173	0.128395	ambiguous	678.768	0.00724451	0.94511	0.0273609	0.78021	-0.0201164	0.888207	conserved	568.356	-0.148035	0.0254457	0.0531423	0.484448	-0.201177	0.000454947	trans	470.719	0.0287263	0.71847	0.0382905	0.602691	-0.00956421	0.457685	conserved	Zinc finger, ZPR1-type
tetur08g00300		chromosome_1	5849220	5869356	238.921	-0.359116	1.97239e-05	-0.289686	0.00376251	-0.0694305	0.627159	cis	244.284	-0.204883	0.0257739	-0.825153	4.78939e-14	0.62027	2.31177e-11	antagonism	220.896	-0.0832668	0.542186	-0.605691	5.67984e-07	0.522424	4.02358e-09	compensatory	188.28	-0.0730137	0.507485	-0.0620467	0.513354	-0.010967	0.76474	conserved	whirlin isoform 1
tetur08g00270		chromosome_1	5874618	5876034	1079.74	0.057685	0.468812	0.0862001	0.235059	-0.0285151	0.221319	conserved	1542.56	0.676042	1.38804e-34	0.171474	0.00695014	0.504568	1.33165e-37	synergism	935.293	0.450176	2.41677e-11	0.0742695	0.317011	0.375906	9.90332e-15	trans	812.006	0.594263	6.1124e-29	0.0422169	0.500394	0.552046	1.28705e-30	trans	Hypothetical protein
tetur08g00230	host	chromosome_1	5887660	5888710	52.6224	-0.0960152	0.708239	0.191987	0.368287	-0.288002	2.8065e-06	ambiguous	80.0308	-8.89883	7.76948e-19	-7.63412	1.18373e-16	-1.26471	1	cis	25.5366	-6.12051	2.1695e-16	-5.33898	2.06056e-09	-0.781528	1	cis									Hypothetical protein
tetur08g00220		chromosome_1	5889833	5892479	6153.6	0.428758	1.80781e-08	0.0282264	0.706413	0.400531	9.75985e-122	trans	8878.45	0.88565	7.45351e-25	0.0416142	0.669949	0.844036	0	trans	9583.64	1.09077	3.35851e-50	-0.0240535	0.804665	1.11483	0	trans	8155.05	1.18565	1.50636e-146	0.144745	0.00427602	1.0409	0	synergism	Nose resistant-to-fluoxetine protein; N-terminal
tetur08g00210		chromosome_1	5893003	5894321	818.432	-0.341426	8.82906e-05	0.0172877	0.857636	-0.358714	8.91409e-18	trans	1794.64	0.0582134	0.428864	0.0168732	0.852465	0.0413401	0.37192	conserved	1266.56	-0.120965	0.101735	0.0598404	0.427564	-0.180805	3.95759e-07	ambiguous	1435.16	-0.326428	1.67076e-08	-0.0773971	0.233521	-0.249031	2.61072e-11	trans	DNA-binding HORMA
tetur08g00200		chromosome_1	5894977	5898108	1111.8	0.0261231	0.759107	-0.00190206	0.987404	0.0280252	0.520467	conserved	1233.89	0.132986	0.0276798	0.0435988	0.573099	0.0893868	0.0835071	trans	974.673	0.0176992	0.779339	-0.0854643	0.109237	0.103164	0.0124707	ambiguous	793.674	-0.0131919	0.890846	0.0151849	0.849023	-0.0283768	0.338972	conserved	PREDICTED: similar to Activator of 90 kDa heat shock protein ATPase homolog 1
tetur08g00170	host	chromosome_1	5901715	5909503	125.586	0.641661	1.17897e-07	-0.0685021	0.560625	0.710163	8.12582e-12	trans	98.6825	0.0237471	0.917291	-0.00197129	0.992392	0.0257183	0.882987	conserved	53.0181	-0.302182	0.107242	-0.0964248	0.510514	-0.205757	0.719535	conserved	55.8696	-0.495717	0.00211269	-0.0951492	0.491083	-0.400568	0.14294	ambiguous	Nucleotide-diphospho-sugar transferases
tetur08g00140		chromosome_1	5920572	5922565	995.611	-0.406772	4.90891e-13	-0.0919756	0.147189	-0.314797	1.757e-12	trans	1776.27	0.0681447	0.104065	0.0579002	0.262647	0.0102445	0.896941	conserved	1121.51	-0.325573	2.83285e-08	-0.0118241	0.897729	-0.313749	5.95855e-13	trans	867.069	-0.127935	0.0043354	-0.0719653	0.183551	-0.0559693	0.479402	ambiguous	elongation factor Tu
tetur08g00130		chromosome_1	5922845	5923850	2450.59	-0.528844	1.26505e-28	-0.335497	6.7972e-11	-0.193348	1.27009e-11	synergism	3739.75	-0.0179145	0.855127	0.0116449	0.906791	-0.0295594	0.182572	conserved	2286.49	-0.11181	0.0283842	0.0703013	0.189887	-0.182112	1.00114e-10	trans	1998.26	0.0584166	0.258561	0.0130088	0.799857	0.0454078	0.151451	conserved	hydroxypyruvate isomerase
tetur08g00120		chromosome_1	5924938	5928015	47.6834	-0.366885	0.0227204	-0.21594	0.168461	-0.150945	0.862324	ambiguous	57.4945	-0.267854	0.135552	0.0599421	0.700002	-0.327796	0.00403946	ambiguous	39.2649	-0.642445	0.000226033	-0.286734	0.0794666	-0.35571	0.293423	cis	35.0204	-0.224864	0.201024	0.105859	0.457625	-0.330723	0.0734511	ambiguous	kinesin-associated protein 3
tetur08g00110		chromosome_1	5928924	5932879	298.663	0.195297	0.00586613	0.0324816	0.695889	0.162815	0.0796497	trans	422.691	0.189259	0.0133219	-0.0425984	0.644455	0.231857	0.00038523	trans	293.991	0.464208	3.10851e-07	0.149153	0.0956499	0.315056	0.00334855	synergism	305.761	0.572345	7.00639e-10	0.0968326	0.306253	0.475513	6.37567e-09	trans	dystroglycan
tetur08g00090		chromosome_1	5937505	5939869	393.228	0.0967518	0.20845	0.206985	0.0141861	-0.110234	0.0433474	compensatory	391.399	0.193772	0.0305771	0.101162	0.279308	0.0926104	0.576873	ambiguous	332.128	0.0112595	0.914619	0.0826015	0.329171	-0.071342	0.370882	conserved	271.424	0.0728196	0.380499	0.0448581	0.604869	0.0279615	0.941076	conserved	Hypothetical protein
tetur08g00080		chromosome_1	5940904	5941690	250.268	-0.011157	0.911313	0.0160857	0.868092	-0.0272426	0.673341	conserved	316.959	0.088013	0.517272	0.0371706	0.763929	0.0508424	0.532829	conserved	211.922	0.00925925	0.943591	-0.0421722	0.700755	0.0514314	0.306311	conserved	179.314	0.261927	0.00152729	-0.0503868	0.607144	0.312314	0.000285111	trans	Golgin subfamily A member 7
tetur08g00050		chromosome_1	5941770	5945691									368.058	-0.0723947	0.827344	-0.010477	0.962395	-0.0619177	0.427357	conserved	276.033	-0.818946	1.6336e-07	0.00212578	0.991978	-0.821072	3.66844e-23	trans	259.739	-1.08939	4.02446e-23	-0.0169056	0.879503	-1.07248	9.3067e-36	trans	transcription initiation factor TFIID subunit 3
tetur08g00040		chromosome_1	5945773	5948331	460.935	-0.0364031	0.719723	0.0356266	0.68754	-0.0720296	0.136917	conserved	432.524	0.585472	9.79821e-13	0.105444	0.237727	0.480028	1.15352e-09	trans	418.137	0.394613	0.0011427	0.139712	0.190227	0.254901	0.00362465	trans	422.583	0.302944	8.91597e-06	0.20076	0.0084726	0.102184	0.249464	cis	DENN
tetur08g00030		chromosome_1	5949451	5960928	249.857	0.651358	3.7965e-13	0.512559	2.05511e-06	0.138799	0.233254	cis	154.952	-1.50284	3.23574e-32	-1.87849	1.67094e-30	0.375651	0.00663213	antagonism	137.194	0.0245703	0.864697	-0.300333	0.007627	0.324903	0.00164238	compensatory	100.286	-0.112507	0.357949	-0.042241	0.720356	-0.0702659	0.761629	conserved	secretagogin
tetur21g03280		chromosome_1	5989601	5998680	316.239	-0.195959	0.0271031	-0.133032	0.158245	-0.0629271	0.810205	ambiguous	728.427	0.0671089	0.285295	-0.0960618	0.140424	0.163171	0.0020465	ambiguous	447.543	0.409498	1.59021e-05	-0.1068	0.242106	0.516298	4.52909e-18	trans	316.661	-0.127215	0.140683	-0.233635	0.00677832	0.10642	0.144221	ambiguous	PREDICTED: similar to protease m1 zinc metalloprotease
tetur21g03030		chromosome_1	6087595	6093248									710.191	-0.0499165	0.873088	0.692594	0.00990936	-0.742511	3.48608e-71	compensatory	518.741	0.490736	0.00914338	0.471202	0.0089718	0.0195342	0.687307	cis	360.398	-0.70966	0.000521651	0.413387	0.0274286	-1.12305	1.25841e-94	antagonism	3-Pan modules Cell Surface Protein; antigen-2
tetur21g02930		chromosome_1	6113521	6114962	419.224	-0.634319	6.22889e-33	-0.350215	3.16936e-07	-0.284104	0.000219518	synergism	487.29	-0.518061	8.23171e-12	-0.210956	0.0162064	-0.307104	8.29387e-05	synergism																	MAGE protein
tetur21g02920		chromosome_1	6115797	6117982	1130.06	0.110534	0.125437	0.106994	0.141486	0.00353939	0.678139	conserved	1333.52	0.281613	1.586e-09	0.0701933	0.236835	0.21142	5.36977e-07	trans	690.181	0.288113	0.000262935	0.0609902	0.481331	0.227123	0.000222979	trans	610.867	0.309374	4.39331e-08	0.0549659	0.408253	0.254408	5.74635e-05	trans	PREDICTED: similar to G protein-coupled receptor 175
tetur21g02890		chromosome_1	6140919	6146102	278.715	0.0545036	0.595043	0.115642	0.223936	-0.0611386	0.308829	conserved	445.205	0.362207	0.0356823	0.000103225	1	0.362103	3.29931e-09	trans	216.349	0.144187	0.196826	0.0948802	0.345841	0.0493068	0.964719	conserved	100.77	-0.0633124	0.653379	-0.0315919	0.80238	-0.0317205	0.925252	conserved	Serine/threonine-protein kinase, active site
tetur21g02880		chromosome_1	6150021	6153786	1062.73	-0.093246	0.0214847	-0.128705	0.00888105	0.0354589	0.330942	cis	1055.54	-0.166397	0.000118623	-0.0612998	0.308279	-0.105098	0.0633045	trans	710.073	-0.417234	2.97433e-14	-0.343028	1.04224e-08	-0.0742058	0.197264	cis	710.512	-0.184153	0.000153643	-0.0214266	0.715796	-0.162727	0.000835998	trans	Translation elongation/initiation factor/Ribosomal; beta-barrel
tetur21g91207		chromosome_1	6172124	6172300																									88.2141	0.161608	0.232458	0.164272	0.164127	-0.00266379	0.590177	conserved	hypothetical protein
tetur21g02860		chromosome_1	6177632	6179235	28.7403	0.0255552	0.886712	0.0120035	0.950683	0.0135517	0.913141	conserved	29.617	0.01519	0.956024	-0.104467	0.530094	0.119657	0.716237	conserved																	Hypothetical protein
tetur21g02840		chromosome_1	6182775	6184582	355.529	0.192188	0.0459972	-0.0026576	0.987404	0.194846	0.00191462	trans	282.409	-0.180579	0.0205864	0.0597747	0.533253	-0.240354	0.00112755	trans	428.656	-0.0150975	0.889566	-0.0510422	0.57595	0.0359446	0.471123	conserved	413.537	0.0639726	0.487652	0.068629	0.406292	-0.00465637	0.709366	conserved	tumor susceptibility protein 101
tetur21g02810		chromosome_1	6189561	6191433	1233.98	-0.0201277	0.852357	-0.0130335	0.890717	-0.00709414	0.972608	conserved	1298.35	0.280781	2.73552e-07	-0.0802603	0.218448	0.361042	3.98421e-20	trans	660.91	0.184088	0.0439817	-0.0875129	0.314201	0.271601	1.51934e-08	trans	911.155	0.103789	0.0792038	0.0306992	0.628154	0.0730897	0.230827	ambiguous	Hypothetical protein
tetur21g02800		chromosome_1	6191573	6192777									400.168	0.200842	0.0259897	0.0153443	0.896418	0.185497	0.0192138	trans	335.34	0.448787	1.16724e-08	0.0477594	0.620821	0.401027	4.66443e-07	trans									Histone H3-like protein
tetur21g02780		chromosome_1	6200230	6217484	29.0101	-0.548159	0.00300836	-0.703589	0.0036723	0.15543	0.473645	cis	137.484	2.50148	2.44808e-69	2.39184	4.11359e-36	0.109645	0.749582	cis	139.335	1.99399	5.1199e-61	1.93621	4.64154e-46	0.0577744	0.695523	cis	121.979	1.49725	2.56662e-45	1.23889	3.88969e-24	0.25836	0.0926769	synergism	Hypothetical protein
tetur21g02750		chromosome_1	6219682	6221638	402.297	0.0868208	0.245526	-0.0563704	0.454241	0.143191	0.00779843	ambiguous	468.627	0.498165	1.28873e-06	0.112269	0.276339	0.385896	7.86788e-07	trans									361.035	0.5187	4.375e-11	0.376012	2.02274e-05	0.142688	0.103327	cis	Cactin, C-terminal
tetur21g02740		chromosome_1	6221813	6226574	54.7019	0.0218012	0.887979	0.0488973	0.735682	-0.0270961	0.699385	conserved	65.1349	-0.328663	0.0323073	0.469796	0.0105154	-0.798459	2.77834e-08	antagonism									33.3327	-0.809517	2.20792e-06	0.0141871	0.927804	-0.823704	4.17754e-05	trans	G-protein coupled receptor; methuselah protein
tetur21g02730		chromosome_1	6229758	6232085									176.388	0.141627	0.172358	-0.00293788	0.985316	0.144565	0.167538	conserved									49.2002	0.424127	0.00543971	0.0335284	0.819918	0.390599	0.0699721	trans	AAA family ATPase; CDC48 subfamily protein
tetur21g02710		chromosome_1	6234068	6235182	25.9667	-0.100968	0.53791	0.151246	0.340057	-0.252214	0.0743542	ambiguous	42.3503	0.245659	0.197241	0.0759491	0.612492	0.16971	0.759465	conserved																	goosecoid transcription factor
tetur21g02670		chromosome_1	6242154	6243731																									20.0769	-0.126374	0.627132	-0.13526	0.444049	0.00888616	0.166052	conserved	Winged helix-turn-helix DNA-binding domain
tetur21g02640		chromosome_1	6257530	6277020	86.2361	0.654724	5.09543e-08	0.456409	0.00210106	0.198315	0.505173	cis	72.3769	0.195318	0.156165	-0.204168	0.139239	0.399486	0.00103368	ambiguous									27.4868	-0.335281	0.0696967	-0.143179	0.344634	-0.192103	0.744365	ambiguous	ranscription factor castor
tetur21g02630		chromosome_1	6277844	6278264	22.3384	0.0436408	0.805662	-0.0425242	0.803136	0.0861651	0.523636	conserved																									Hypothetical protein
tetur21g02610		chromosome_1	6295939	6296617	51.7785	0.193741	0.150417	0.0672794	0.624884	0.126462	0.79855	conserved	51.8528	-0.124149	0.510137	0.397972	0.0297783	-0.522122	0.00236451	compensatory	33.8438	0.29292	0.115642	1.0949	1.48215e-06	-0.801979	0.00599223	compensatory	28.3244	0.453052	0.0127954	1.07084	2.64927e-05	-0.617792	0.0916914	antagonism	Leucokinin precursor.
tetur21g02600		chromosome_1	6297485	6298136	39.2291	0.740387	0.0011063	-0.0567086	0.737693	0.797096	3.99741e-06	trans	35.9138	0.190627	0.345771	-0.0591146	0.723933	0.249741	0.0741265	ambiguous	36.1628	0.381923	0.0311429	-0.0122044	0.947984	0.394127	0.0390926	trans	29.7055	0.4707	0.00547681	0.0201781	0.899043	0.450522	0.0691267	trans	Hypothetical protein
tetur21g02590		chromosome_1	6298630	6301449									1972.49	0.203425	5.71648e-06	0.0985772	0.0643476	0.104848	0.00510269	synergism	1194.25	-0.00787373	0.934921	0.0154421	0.875278	-0.0233158	0.713614	conserved	1043.4	0.172401	2.86249e-05	-0.0298868	0.530275	0.202288	7.44613e-07	trans	eukaryotic initiation factor 4A
tetur21g02580		chromosome_1	6301708	6302753									458.504	0.0153089	0.872696	-0.0422196	0.634128	0.0575285	0.42417	conserved																	SCAMP
tetur21g02570		chromosome_1	6303153	6305544																	448.151	0.178475	0.0433732	0.00964162	0.936378	0.168834	0.0196768	trans	151.603	0.080299	0.42143	-0.0927467	0.341009	0.173046	0.0416711	ambiguous	P-loop containing nucleoside triphosphate hydrolase
tetur21g02560	SDR	chromosome_1	6307037	6309384																	747.334	-0.323636	8.71967e-09	-0.0244377	0.774043	-0.299199	1.60375e-07	trans									inactive hydroxysteroid dehydrogenase-like protein 1
tetur21g02550		chromosome_1	6312988	6318213	26.1029	0.667223	0.0044653	-0.0908834	0.58871	0.758107	3.66181e-05	trans																									Neuropeptide precursor; which has no known insect homologs. Nevertheless; similar neuropeptide genes do exist in mollusks; polychaetes; crustaceans and other chelicerates.
tetur21g02530		chromosome_1	6323101	6323655	315.028	0.0767955	0.374745	-0.019374	0.839079	0.0961695	0.171307	conserved	85.5503	-1.26451	1.42716e-13	-0.446869	0.0179876	-0.817643	1.83405e-05	synergism	208.884	-0.396735	0.00058556	-0.242533	0.0293152	-0.154201	0.296543	cis									NADH dehydrogenase 1 alpha subcomplex subunit 13
tetur21g02520		chromosome_1	6323907	6325148	585.309	0.156803	0.0140895	0.14006	0.054884	0.016743	0.986584	cis	542.384	-0.0486843	0.54603	0.102853	0.189039	-0.151537	0.000933238	ambiguous	257.656	-0.380185	5.16646e-05	0.0492142	0.641168	-0.429399	9.2774e-08	trans	384.686	0.075846	0.448907	0.209867	0.0206972	-0.134021	0.00400176	compensatory	Hypothetical protein
tetur21g02480		chromosome_1	6332026	6333818	28.063	-1.70413	3.847e-16	-1.54087	7.37784e-08	-0.163253	0.952828	cis	52.9679	-0.611516	0.000322333	-0.13013	0.356163	-0.481386	0.0373388	trans									24.9022	-0.610633	0.00257449	-0.186028	0.255404	-0.424605	0.553718	ambiguous	Hypothetical protein
tetur21g02460		chromosome_1	6334762	6336106	135.944	0.10756	0.564677	-0.0566902	0.727743	0.164251	0.00282908	ambiguous	90.8763	0.43478	0.000836183	-0.152877	0.215694	0.587657	3.02385e-06	trans	69.8435	-0.864875	1.40243e-07	-0.410973	0.0129981	-0.453902	0.0776775	synergism	68.4619	-0.307004	0.0447574	-0.0192211	0.896689	-0.287783	0.0769591	trans	Glycoside hydrolase; family 22
tetur21g02450		chromosome_1	6337089	6337858																									322.046	-1.07052	2.18054e-28	-1.18544	5.38876e-26	0.114924	0.154186	cis	NADH dehydrogenase 1 alpha subcomplex subunit 13
tetur21g02430		chromosome_1	6340702	6351280	234.825	-0.469367	2.47745e-07	-0.00783057	0.948024	-0.461537	1.69477e-07	trans	257.003	-0.220409	0.0209191	0.187609	0.0712085	-0.408019	1.5512e-07	antagonism									170.694	-0.071103	0.506124	0.336259	0.00162073	-0.407362	5.56979e-06	compensatory	PREDICTED: similar to solute carrier family 5
tetur21g02420		chromosome_1	6351387	6355828	111.536	-0.913521	1.07476e-11	0.0368167	0.779557	-0.950337	2.05863e-15	trans	117.676	-0.678094	5.62962e-08	-0.000530426	0.999658	-0.677563	3.82626e-07	trans									73.4706	-0.619881	9.28564e-07	-0.204304	0.105682	-0.415577	0.0380037	trans	DEAD/DEAH box DNA helicase
tetur21g02410		chromosome_1	6356861	6359003	107.575	1.07729	1.20896e-14	0.41299	0.00650998	0.664302	3.73779e-05	synergism	28.5124	-0.635779	0.00109572	-0.300887	0.135252	-0.334892	0.517314	ambiguous									57.2877	-0.000377933	0.999031	0.0776777	0.576956	-0.0780556	0.436656	conserved	lysophospholipase
tetur21g91209		chromosome_1	6367201	6368353	41.9017	0.171872	0.298944	0.583955	0.00972647	-0.412083	0.0286298	compensatory	26.8439	-0.491238	0.0360773	-0.182893	0.335381	-0.308345	0.75639	ambiguous																	hypothetical protein
tetur21g02400		chromosome_1	6370187	6372684	56.4304	0.848601	0.000300539	0.559092	0.0171472	0.289509	0.512105	cis	43.9621	-0.476131	0.00775654	0.0209796	0.905903	-0.497111	0.0319694	trans	35.6598	0.388763	0.0526322	0.088537	0.580773	0.300226	0.351015	ambiguous	49.6735	0.0472459	0.822351	-0.0987349	0.480398	0.145981	0.232992	conserved	Novel Cell surface protein
tetur21g02380		chromosome_1	6378636	6388947									350.85	-0.841337	5.11825e-20	-0.0616541	0.557596	-0.779683	4.24843e-19	trans	292.854	-0.948161	8.1131e-34	-0.200436	0.0184606	-0.747725	1.8296e-17	synergism	218.386	-0.830711	5.8956e-28	0.0315506	0.736519	-0.862261	9.17999e-23	trans	Domain of unknown function DB
tetur21g02370		chromosome_1	6389406	6390523	173.545	-0.224891	0.0237747	-0.101809	0.325191	-0.123082	0.523883	ambiguous	140.005	-0.40643	0.00031187	-0.261633	0.0390555	-0.144797	0.95481	cis	95.9052	-0.572834	3.50995e-07	-0.125002	0.272595	-0.447832	0.00411651	trans	79.256	-0.382423	0.00146904	-0.277223	0.0341418	-0.1052	0.944936	cis	spindle and kinetochore-associated protein 1
tetur21g02360		chromosome_1	6394208	6394975																	20.0122	-0.0781244	0.767816	0.179249	0.303524	-0.257374	0.133491	conserved									Hypothetical protein
tetur21g02330		chromosome_1	6406827	6409237	24.8534	-0.408613	0.0368582	-0.0299601	0.870355	-0.378653	0.134293	ambiguous	34.9646	-0.433192	0.0249029	-0.0902271	0.583408	-0.342965	0.4786	ambiguous	26.7051	-0.812581	0.000298125	-0.170416	0.311799	-0.642165	0.22583	ambiguous									Chitin binding protein; peritrophin-A
tetur21g02310		chromosome_1	6410753	6415700	687.719	-0.163962	0.0334853	-0.0088862	0.920956	-0.155076	0.00162243	trans	974.825	0.191753	0.013171	-0.0673275	0.425496	0.259081	4.59853e-10	trans	643.045	0.0108423	0.921245	-0.0185141	0.863026	0.0293565	0.508637	conserved	492.379	0.00904351	0.941155	-0.0196794	0.839574	0.0287229	0.583258	conserved	TWINS; Protein phosphatase PP2A 55 kDa regulatory subunit B
tetur21g02250		chromosome_1	6419226	6491158	68.2065	-0.120564	0.335286	-0.118555	0.350904	-0.00200894	0.764199	conserved	71.0485	-0.024778	0.908034	-0.0999611	0.480604	0.0751831	0.594373	conserved	35.8169	-0.655948	0.000461694	-0.0808111	0.607898	-0.575137	0.0877317	trans	24.0075	-0.361852	0.0820666	0.0495089	0.77156	-0.41136	0.156011	ambiguous	Novel Hypothetical Cell Adhesion Molecule
tetur21g02240		chromosome_1	6491961	6493359	284.257	0.360022	2.80981e-07	0.354139	4.09683e-05	0.00588317	0.830739	cis	296.395	0.237419	0.0230841	0.356114	0.00201492	-0.118695	0.0489866	antagonism	257.585	0.557352	1.7525e-09	0.386118	0.000102064	0.171234	0.0762218	synergism	215.109	0.734319	4.43348e-12	0.28267	0.0128939	0.451649	0.000168174	synergism	RNA
tetur21g02230		chromosome_1	6494120	6495670	555.288	-0.00646861	0.945794	-0.0497211	0.503566	0.0432525	0.245314	conserved	506.198	-0.307754	4.17681e-05	-0.14648	0.080152	-0.161274	0.059177	synergism	83.7287	0.348048	0.0136726	0.428653	0.00483991	-0.0806051	0.552165	cis	289.709	-0.457106	1.16809e-08	-0.361498	7.40951e-05	-0.0956083	0.548614	cis	PREDICTED: RNA
tetur21g02210		chromosome_1	6501494	6503318	483.498	-0.118421	0.0498764	-0.0341817	0.609156	-0.084239	0.404855	ambiguous	490.555	-0.19463	0.102204	0.0119927	0.929125	-0.206623	0.000475827	ambiguous	325.183	-0.190585	0.00748107	-0.346003	7.6195e-06	0.155418	0.0448329	antagonism									Derlin
tetur21g02200		chromosome_1	6503455	6504797																	155.08	-0.124378	0.433894	0.0426137	0.753296	-0.166991	0.0871831	ambiguous	94.1308	-0.292685	0.0178094	-0.0311422	0.810871	-0.261543	0.151832	ambiguous	PREDICTED: similar to Apoptotic chromatin condensation inducer in the nucleus
tetur21g02180		chromosome_1	6512156	6515653	12893.6	0.195151	0.00141835	-0.00149462	0.98803	0.196646	5.962e-77	trans	18299.1	0.138719	0.108435	-0.0150253	0.886739	0.153744	6.32193e-54	ambiguous	7474.38	-0.172843	0.0034185	-0.0540213	0.400795	-0.118822	5.91963e-11	trans	10081.1	-0.240843	0.0074212	-0.0121278	0.896382	-0.228715	4.57014e-72	trans	protein LSM14 homolog A
tetur21g02170		chromosome_1	6516128	6527230	1644.22	-0.102524	0.20277	0.019374	0.814699	-0.121898	9.30128e-06	ambiguous	1588.85	0.233658	0.000815305	0.000847703	0.995312	0.23281	2.58879e-11	trans	1577.33	0.144997	0.00618456	-0.0407148	0.531207	0.185712	1.8343e-07	trans	911.844	-0.323425	3.73786e-05	-0.223708	0.005602	-0.0997175	0.220907	cis	acetyl coenzyme A decarboxylase;
tetur21g02110		chromosome_1	6571757	6576775									551.715	0.391231	2.43339e-06	-0.00330583	0.981074	0.394537	9.44183e-11	trans	388.858	0.311269	0.0164654	-0.0360296	0.783384	0.347298	6.05792e-09	trans									serrate RNA effector molecule homolog
tetur21g02100		chromosome_1	6577575	6578761	84.6205	0.62079	2.61936e-06	0.419907	0.006663	0.200883	0.554359	cis	68.4245	-0.0127168	0.959475	-0.0289743	0.863957	0.0162575	0.739161	conserved	73.0619	0.283331	0.0482338	0.0546802	0.677893	0.22865	0.220328	ambiguous	68.0871	0.931887	2.13127e-12	0.375384	0.00912891	0.556504	0.0153024	synergism	Zinc finger, C4H2-type
tetur21g02090		chromosome_1	6579455	6580222	109.568	-0.360257	0.00523479	-0.103946	0.386523	-0.256311	0.114129	ambiguous	112.519	-0.410552	0.000309053	0.234518	0.0704924	-0.64507	8.20604e-08	antagonism	84.74	-0.401787	0.00104241	-0.00675363	0.969502	-0.395033	0.0201469	trans	85.6794	-0.188495	0.179606	-0.0445299	0.735761	-0.143965	0.648985	conserved	Prefoldin
tetur21g02080		chromosome_1	6580632	6582538	416.064	-0.187419	0.0223423	-0.0444444	0.602732	-0.142975	0.0678607	trans	254.081	0.307581	0.000353513	0.034665	0.746411	0.272916	0.0385024	trans	193.847	0.271177	0.016765	0.0385976	0.747943	0.23258	0.0317963	trans	369.682	0.178952	0.00766913	0.0016481	0.984424	0.177304	0.0067708	trans	cyclin E
tetur21g02060		chromosome_1	6584575	6589106									23.9437	-0.174718	0.528897	0.170837	0.38188	-0.345555	0.014671	ambiguous																	Hypothetical protein
tetur21g01980		chromosome_1	6641731	6649185																	98.9336	0.274314	0.0575248	-0.0156435	0.918703	0.289958	0.0742658	trans									Toll-like receptor
tetur21g01970		chromosome_1	6651446	6654650	4402.97	-0.182681	0.000902836	0.0182047	0.752323	-0.200886	2.04101e-30	trans									1928.21	0.0272564	0.776881	-0.00210738	0.986954	0.0293638	0.401836	conserved									hexokinase
tetur21g01900		chromosome_1	6683819	6687179	242.787	0.0283368	0.752483	-0.00621568	0.953459	0.0345524	0.580541	conserved	283.993	0.448973	6.56201e-06	0.0402548	0.722969	0.408718	8.80467e-06	trans	237.204	0.505192	1.00642e-10	-0.0380509	0.711587	0.543243	5.57275e-09	trans	208.06	0.585653	7.59787e-11	0.0426856	0.674549	0.542967	3.53702e-08	trans	alkyldihydroxyacetonephosphate synthase
tetur21g01880		chromosome_1	6689789	6692227	765.696	-0.227869	1.58785e-05	-0.248662	6.07133e-05	0.0207932	0.66969	cis									763.646	-0.0341903	0.716614	-0.18513	0.00874319	0.15094	0.00121721	compensatory									cleavage and polyadenylation specificity factor subunit 3
tetur21g01870		chromosome_1	6694062	6697993	350.155	0.293685	4.00669e-05	0.351291	4.2821e-05	-0.057606	0.554359	cis	283.686	0.130004	0.295332	0.0800802	0.479815	0.0499243	1	conserved	277.429	-0.119514	0.204304	0.113433	0.197124	-0.232947	0.00393806	ambiguous	178.871	-0.0672214	0.515889	-0.0126711	0.903786	-0.0545503	0.847383	conserved	ACYPI005467
tetur21g01860		chromosome_1	6698089	6700270	896.882	0.0961603	0.0841134	0.0205227	0.732345	0.0756376	0.232357	ambiguous	903.83	0.0635753	0.522396	0.0642987	0.491875	-0.000723429	0.594373	conserved	743.113	-0.0744796	0.283058	0.0622698	0.369775	-0.136749	0.00627255	ambiguous	597.395	-0.0369219	0.689249	0.0532042	0.498038	-0.0901261	0.0420522	ambiguous	PREDICTED: similar to poly
tetur21g01840		chromosome_1	6701960	6702229	64.8865	-0.156162	0.293566	0.00933322	0.959908	-0.165495	0.127322	conserved	67.3962	-0.178773	0.333552	-0.216099	0.175255	0.0373256	0.347879	conserved									50.8998	0.0550889	0.759537	-0.127068	0.344634	0.182157	0.219594	conserved	Complex 1 LYR protein
tetur21g01820		chromosome_1	6703237	6704613	236.38	0.439045	0.00100747	0.183854	0.133268	0.255191	0.0646932	trans	215.824	0.628172	5.09294e-14	0.762325	8.5583e-11	-0.134153	0.189	cis	195.696	0.421235	9.9048e-06	0.668946	6.46451e-11	-0.247711	0.0484077	antagonism	157.089	0.825663	4.52634e-15	0.679346	2.49541e-07	0.146316	0.218385	cis	Complex 1 LYR protein
tetur21g01790		chromosome_1	6712522	6713688									1325.03	-1.2238	1.63935e-12	-0.0249149	0.872978	-1.19889	7.26978e-181	trans									1128.47	-0.565524	0.0226531	-0.0363893	0.836542	-0.529135	3.24534e-60	trans	Hypothetical protein
tetur21g01780		chromosome_1	6713717	6718307	368.125	-0.342568	8.84481e-06	-0.167494	0.0539766	-0.175074	0.070581	synergism	384.629	-0.145136	0.0840236	-0.0567489	0.55855	-0.0883867	0.414276	ambiguous	304.445	-0.362672	9.03113e-07	-0.135461	0.08579	-0.227211	0.0309161	synergism	114.132	-0.277294	0.00524314	0.038321	0.738963	-0.315615	0.00843388	trans	Hypothetical protein CBG18514
tetur21g01770		chromosome_1	6719293	6719852	226.3	0.184145	0.0441104	0.0250911	0.811674	0.159054	0.111088	ambiguous	159.63	-0.706857	1.60005e-12	-0.201061	0.0842239	-0.505796	0.00038848	synergism	134.623	-0.597059	4.25586e-07	-0.504238	0.000129676	-0.092821	0.667593	cis									FeS cluster insertion
tetur21g01760		chromosome_1	6720029	6720781	258.737	0.0125761	0.907509	0.0205054	0.843868	-0.00792921	0.724815	conserved	184.464	-0.255691	0.00338705	-0.15477	0.132005	-0.100921	0.822194	ambiguous	162.24	-0.00683984	0.961788	0.213842	0.0369906	-0.220681	0.0149736	compensatory	178.963	0.328702	0.000675096	0.101592	0.322683	0.22711	0.146363	ambiguous	39S ribosomal protein L30; mitochondrial precursor
tetur21g01730		chromosome_1	6736977	6738695	34.1188	0.00148541	0.993538	0.234843	0.163121	-0.233358	0.0796497	ambiguous	46.9796	0.636044	0.000154494	0.393871	0.0415576	0.242173	0.678278	cis									27.9259	-0.472179	0.0363628	0.401401	0.0536134	-0.87358	3.28579e-06	antagonism	Hypothetical protein
tetur21g01720		chromosome_1	6741159	6741809																	34.2273	0.376566	0.0361955	-0.0350265	0.835793	0.411592	0.0163077	trans									Hypothetical protein
tetur21g01710		chromosome_1	6743455	6743665																	50.3713	0.454303	0.00316469	0.521519	0.00154707	-0.0672159	0.410624	cis									Hypothetical protein
tetur21g91322		chromosome_1	6780698	6783017	55.7285	-0.944414	1.32394e-07	-0.794531	0.00017356	-0.149883	0.574493	cis	59.8387	-0.409807	0.00396257	0.000121883	1	-0.409929	0.0207932	trans	45.7154	0.000304614	0.999374	-0.0248179	0.880818	0.0251225	1	conserved	31.6053	-0.484842	0.00550373	-0.342677	0.0578305	-0.142165	0.657257	cis	hypothetical protein
tetur21g01600		chromosome_1	6825850	6827547	28.8578	1.55147	3.59895e-05	0.466732	0.0835897	1.08473	0.0120934	synergism																									Alpha/Beta hydrolase fold
tetur21g01590		chromosome_1	6828173	6829744									141.566	4.24696	5.18368e-96	4.05724	1.05281e-67	0.189716	1	cis																	lysosomal acid lipase/cholesteryl ester hydrolase
tetur21g01570		chromosome_1	6831478	6832233	189.802	0.213027	0.0265464	0.0626527	0.534547	0.150374	0.302887	ambiguous	180.772	-0.0763691	0.441198	-0.0123634	0.922464	-0.0640057	0.891729	conserved	170.983	0.446539	7.75141e-07	0.611594	7.31321e-09	-0.165055	0.148599	cis	121.435	-0.279084	0.00385159	0.0749224	0.458363	-0.354007	0.000258557	trans	Hypothetical protein
tetur21g91220		chromosome_1	6835732	6836327									24.014	-0.242347	0.294946	-0.148	0.39075	-0.0943471	0.745795	conserved																	hypothetical protein
tetur21g01550		chromosome_1	6836809	6838882	92.6352	1.27737	3.70328e-13	0.687869	0.000592734	0.589502	0.000586776	synergism	52.924	0.494561	0.0106714	-0.00558733	0.980063	0.500149	0.00217774	trans									49.7854	0.965977	2.94303e-07	0.271741	0.104073	0.694236	0.0103048	trans	hypothetical protein IscW_ISCW007503
tetur21g01520		chromosome_1	6840155	6841819	252.962	0.199552	0.0152698	0.0764761	0.383235	0.123076	0.367632	ambiguous	535.74	0.0721716	0.569005	-0.181827	0.0834437	0.253999	6.16816e-07	compensatory	192.172	0.137731	0.236168	0.0426891	0.716261	0.095042	0.46469	conserved	302.617	0.153674	0.139797	-0.0453211	0.663593	0.198995	0.00349612	ambiguous	microtubule star (mts)
tetur21g01510		chromosome_1	6842016	6843661																									322.228	-0.693614	5.04863e-25	-0.00554055	0.948595	-0.688074	1.11412e-19	trans	GTP1/OBG
tetur21g01460		chromosome_1	6849326	6851273																	372.536	0.197992	0.0610491	-0.131639	0.158313	0.329631	1.64509e-07	trans	583.878	-0.00590021	0.962545	-0.0884978	0.315321	0.0825976	0.0429962	ambiguous	Six-bladed beta-propeller; TolB-like
tetur21g01450		chromosome_1	6851879	6853621	634.336	0.154503	0.00943162	0.20608	0.00261775	-0.0515772	0.383863	cis									329.95	-0.339563	0.00384377	-0.0523364	0.653412	-0.287226	0.000382074	trans	334.491	-0.047154	0.6792	0.0311258	0.761156	-0.0782798	0.245381	conserved	Armadillo-type fold
tetur21g01350		chromosome_1	6876836	6877721	487.569	0.0186776	0.844294	0.0392	0.622738	-0.0205224	0.50216	conserved									393.61	-0.137141	0.145855	0.215269	0.0112426	-0.352411	3.92472e-07	compensatory									Eukaryotic rRNA processing
tetur21g01340		chromosome_1	6878280	6879296	292.624	0.324303	0.0118421	-0.132189	0.264384	0.456492	2.73906e-15	trans																									hypothetical protein Bbu156a_O16
tetur21g01320		chromosome_1	6885904	6887368	360.064	-0.0759548	0.351868	-0.00903034	0.923881	-0.0669245	0.513144	conserved	421.981	0.147594	0.0287089	0.57026	1.26151e-11	-0.422665	2.79089e-10	antagonism	272.554	-0.117458	0.31935	0.0741146	0.48089	-0.191573	0.00615524	ambiguous	194.505	-0.471479	6.66222e-06	-0.0324865	0.783816	-0.438992	1.13561e-05	trans	deoxyribose-phosphate aldolase
tetur21g01310		chromosome_1	6887603	6887966	43.8418	-0.0623719	0.710903	0.0501458	0.7514	-0.112518	0.437897	conserved	41.9005	-0.205258	0.346021	0.103794	0.536492	-0.309052	0.0815292	ambiguous	30.1264	-0.326814	0.150922	0.216133	0.228668	-0.542947	0.000438015	ambiguous	25.18	-0.198092	0.340943	0.118307	0.467139	-0.316399	0.0275612	ambiguous	Protein of unknown function DUF3743
tetur21g01290		chromosome_1	6890749	6893180	1008.21	-0.173895	0.0133406	-0.123688	0.098206	-0.0502075	0.556524	cis	1013.2	0.11176	0.0986555	0.09664	0.182735	0.0151198	0.841255	ambiguous	783.077	-0.381804	1.31184e-07	0.0628052	0.438088	-0.44461	4.25647e-20	trans	658.656	-0.181517	0.00225407	0.00868211	0.901041	-0.190199	4.50624e-05	trans	lipophorin receptor
tetur21g01280		chromosome_1	6893322	6895466	544.629	0.0664999	0.299484	0.167045	0.0156145	-0.100545	0.0766647	compensatory	642.62	0.31668	9.03328e-06	0.343179	3.82528e-05	-0.0264996	0.397672	cis	452.875	0.150698	0.0242728	0.00775738	0.942598	0.142941	0.0520237	trans	345.583	-0.211745	0.00249999	-0.433724	6.68807e-08	0.221979	0.00586909	antagonism	tRNA
tetur21g01270		chromosome_1	6896937	6897715	154.797	-0.216461	0.0217706	-0.540349	1.37739e-05	0.323888	0.00319967	antagonism	148.725	-0.51965	5.42472e-06	-0.863399	6.82844e-09	0.343748	0.0101697	antagonism	139.741	-0.103784	0.342141	-0.317199	0.00299062	0.213414	0.0302039	compensatory	112.402	0.125476	0.239975	-0.0879044	0.398817	0.213381	0.0428695	ambiguous	Hypothetical protein
tetur21g01260		chromosome_1	6898088	6900375	209.427	-0.0761827	0.53404	-0.0222818	0.861035	-0.0539009	0.728538	conserved	280.34	0.548847	1.28102e-13	0.0323675	0.753434	0.51648	7.15926e-09	trans	189.304	0.0529251	0.664341	-0.000593166	0.996997	0.0535183	0.790881	conserved	163.869	0.117481	0.233487	0.0182314	0.865072	0.0992499	0.35052	conserved	Marvel
tetur21g01250		chromosome_1	6901147	6904029	28.8826	-0.335749	0.0650685	-0.0547214	0.749908	-0.281027	0.245906	ambiguous									27.9136	-0.949435	2.71706e-05	-0.462434	0.0242374	-0.487001	0.71024	cis									putative sodium-coupled neutral amino acid transporter 7
tetur21g01240		chromosome_1	6905499	6907405	229.443	-0.049521	0.65024	0.041513	0.679605	-0.0910341	0.192699	conserved	254.662	0.134953	0.1931	-0.039943	0.720094	0.174896	0.0896791	ambiguous	207.61	0.0955528	0.430025	-0.140629	0.151486	0.236182	0.00294535	ambiguous	277.665	0.0912253	0.235466	-0.0124448	0.882071	0.10367	0.157303	conserved	Cell-cycle alteration and expression-elevated protein in tumour
tetur21g01200		chromosome_1	6922810	6932022	29.9064	1.52197	1.24487e-12	1.36509	1.0389e-06	0.156882	0.745613	cis	23.5175	1.15269	8.47041e-07	1.58074	7.67174e-06	-0.428051	0.38749	cis	23.0247	1.21306	2.1961e-07	1.02466	0.000161914	0.188397	0.672586	cis									Hypothetical protein
tetur21g01190		chromosome_1	6933253	6935228	326.542	0.176631	0.0106798	0.066823	0.383471	0.109808	0.26646	ambiguous	363.268	0.197315	0.0218928	-0.0192765	0.863692	0.216591	0.00310452	trans	296.249	0.353631	0.000122629	0.0637694	0.521272	0.289861	0.00228625	trans									SWI/SNF-related matrix-associated actin-dependent regulator of chromatin subfamily B member 1
tetur21g01160		chromosome_1	6945359	6946269	50.8078	-1.00395	1.23895e-12	-1.38114	1.10316e-10	0.377185	0.0953598	antagonism	68.1533	-0.227544	0.0998988	-0.156827	0.25242	-0.0707166	0.816317	ambiguous	51.37	-0.730867	4.24578e-06	-0.563551	0.00130627	-0.167316	0.458117	cis	29.6806	-1.09576	1.90445e-07	-0.915446	0.00103658	-0.180315	1	cis	Domain of unknown function DUF2236
tetur21g91223		chromosome_1	6947458	6949244	124.948	0.321899	0.11741	-0.179407	0.28825	0.501306	4.80439e-15	ambiguous									100.001	-0.35683	0.0587822	-0.973582	1.97415e-06	0.616752	0.000254739	antagonism	72.0826	-0.146291	0.42142	-1.08035	3.34871e-07	0.934063	3.85804e-10	compensatory	hypothetical protein
tetur21g01150		chromosome_1	6950035	6952772									21.4136	-1.07807	0.0029296	0.111212	0.610612	-1.18928	2.69202e-08	trans																	hypothetical protein
tetur21g01130		chromosome_1	6958467	6965555	442.952	-0.00458614	0.966376	0.0703146	0.401959	-0.0749007	0.11862	conserved	764.404	0.464766	1.40554e-15	0.0347664	0.672252	0.429999	2.10665e-15	trans	466.882	0.442224	2.72827e-14	0.124005	0.0601101	0.318219	8.19945e-06	synergism	567.134	0.233459	0.00175061	0.036153	0.655507	0.197306	0.00526723	trans	PREDICTED: ATPase; aminophospholipid transporter
tetur21g01120		chromosome_1	6966489	6967085	73.2763	0.953702	3.69047e-05	0.111309	0.472861	0.842393	2.15019e-06	trans	61.3863	0.341381	0.0361861	0.162566	0.272313	0.178815	0.564479	ambiguous	63.3264	1.11834	3.55981e-10	0.730818	0.000139507	0.387518	0.0748734	synergism	45.6482	0.701874	9.94717e-06	0.0732843	0.614535	0.62859	0.00441591	trans	Glycoside hydrolase, family 22
tetur21g01110		chromosome_1	6968880	6969675	137.352	-1.08362	9.37253e-14	-0.414113	0.00840801	-0.669502	3.86126e-06	synergism	149.834	-0.684527	3.35824e-07	-0.604727	0.000336247	-0.0798	0.765385	cis	124.798	-0.419507	0.00980292	-0.318312	0.0407396	-0.101195	0.950503	cis	85.5888	-1.43035	2.50617e-24	-0.608369	0.000395987	-0.82198	9.90493e-08	synergism	cuticle protein
tetur21g01090		chromosome_1	6973024	6976234									24.0452	-1.20676	1.08448e-06	-0.780808	0.00778816	-0.425957	0.300515	cis																	Hypothetical protein
tetur21g01080		chromosome_1	6976966	6977953									344.587	0.159639	0.0461427	0.0793491	0.379406	0.0802896	0.417518	ambiguous	236.617	-0.0841951	0.536162	0.00956776	0.948467	-0.0937628	0.231579	conserved									Ubiquitin-conjugating enzyme; E2
tetur21g01070		chromosome_1	6978006	6980669	322.86	-0.12988	0.162389	-0.0315897	0.746314	-0.0982904	0.30473	conserved	412.69	0.0475101	0.641407	-0.123195	0.156478	0.170705	0.00308843	ambiguous	245.483	-0.344272	0.00158846	-0.293123	0.00637511	-0.0511486	0.756582	cis	335.114	0.222025	0.00136445	0.153708	0.0535628	0.0683171	0.800038	cis	Hypothetical protein
tetur21g01050		chromosome_1	6984039	6986163	747.949	0.220676	0.022652	0.33216	0.00159293	-0.111483	0.0169862	antagonism	764.211	-0.177134	0.280162	0.0121398	0.936842	-0.189273	3.02341e-05	ambiguous	657.469	0.278764	0.00484448	-0.0341177	0.757456	0.312882	5.4924e-10	trans	563.367	0.00428471	0.978391	0.025334	0.822053	-0.0210493	0.459055	conserved	PREDICTED: similar to methylcrotonoyl-Coenzyme A carboxylase 2
tetur21g01030		chromosome_1	6986965	6987889	126.157	0.461275	4.64381e-06	0.275952	0.0187958	0.185322	0.362356	cis	82.8946	-0.0220474	0.899879	-0.0302783	0.830137	0.00823084	0.837356	conserved	67.1715	0.136137	0.505436	0.114305	0.424935	0.0218319	0.536554	conserved	104.459	0.918197	1.08255e-14	0.131523	0.256125	0.786675	4.14297e-07	trans	Anaphase-promoting complex subunit 15
tetur21g01010		chromosome_1	6990269	6991568	172.451	0.846639	4.58989e-12	0.562154	5.64653e-05	0.284486	0.0258755	synergism	157.839	0.389397	0.000291834	0.128512	0.259992	0.260885	0.0438171	trans	185.418	0.846644	7.51398e-14	0.545008	3.32179e-06	0.301637	0.0114527	synergism	114.751	0.357605	0.00110947	-0.181178	0.109731	0.538783	2.31178e-07	trans	brain protein 16
tetur21g01000		chromosome_1	6992999	6994337	626.855	0.113186	0.0400851	0.0176339	0.784898	0.0955518	0.121164	ambiguous	603.082	0.0510568	0.52603	-0.0444423	0.610745	0.0954992	0.0524207	ambiguous	348.447	-0.268397	7.76657e-05	-0.0825292	0.287298	-0.185868	0.0566099	trans	351.202	-0.101813	0.109698	-0.189657	0.00882773	0.0878445	0.18962	ambiguous	PREDICTED: golgin 97 isoform 2
tetur21g00950		chromosome_1	7014873	7015886	245.707	-0.22725	0.00386791	-0.2229	0.0164892	-0.00435021	0.974866	cis	232.101	-0.647211	1.46381e-15	-0.666738	3.72858e-10	0.019527	0.839058	cis	206.555	-0.146765	0.104629	-0.146444	0.0936732	-0.000321606	0.799687	ambiguous	170.945	-0.0576945	0.597125	-0.16509	0.0946643	0.107395	0.122454	ambiguous	PREDICTED: similar to mitochondrial ribosomal protein S10
tetur21g00890		chromosome_1	7058401	7067042	152.134	0.387856	0.00877184	0.396331	0.0119082	-0.00847515	0.7155	cis	138.015	0.592064	3.35218e-06	-0.0969338	0.430028	0.688998	2.91068e-10	trans	97.8747	0.398457	0.0278297	-0.00236377	0.991978	0.400821	0.00157187	trans	80.9266	-0.292856	0.106214	-0.485975	0.00917463	0.193118	0.084275	compensatory	Apx/Shrm Domain 2
tetur21g00840		chromosome_1	7095037	7095948																									964.452	-0.685008	4.83992e-08	-0.163543	0.146818	-0.521465	5.36691e-26	trans	Hypothetical protein
tetur21g00820		chromosome_1	7106786	7114058	120.373	0.0343971	0.748366	-0.213144	0.0521965	0.247541	0.0136896	compensatory	140.806	-0.2505	0.0182818	-0.293157	0.0172544	0.0426573	0.413248	cis	133.233	0.410206	1.06751e-05	0.102272	0.303198	0.307934	0.0467242	trans	98.0013	1.12037	1.86102e-26	0.673677	3.7062e-07	0.446691	0.00172624	synergism	Hypothetical protein
tetur21g00810		chromosome_1	7116869	7119629									769.898	0.19696	0.00355818	0.120778	0.104863	0.0761825	0.311761	ambiguous	362.31	0.0411829	0.690215	0.0685074	0.44015	-0.0273245	0.367591	conserved	327.103	-0.0820556	0.314669	-0.102105	0.206784	0.0200494	0.212808	conserved	Dor1-like protein
tetur21g91231		chromosome_1	7119737	7120742									973.535	-0.655247	3.43186e-41	-1.03089	7.98181e-66	0.375647	2.46352e-14	antagonism	624.127	-1.35761	5.86839e-71	-1.45641	1.8484e-76	0.098806	0.147818	cis	597.213	-0.697589	2.09503e-29	-0.968589	3.09738e-42	0.270999	1.45377e-05	antagonism	hypothetical protein
tetur21g03326		chromosome_1	7121695	7122369									147.989	0.260637	0.0176819	0.755054	7.97881e-08	-0.494418	9.17023e-06	antagonism	110.659	0.287361	0.0311829	0.190001	0.116586	0.09736	0.781934	ambiguous	89.5142	0.255501	0.0458366	0.261399	0.0485845	-0.00589752	0.745565	cis	MOB kinase activator family
tetur21g00800		chromosome_1	7123229	7124455	214.194	1.49211	8.62868e-80	0.986097	4.25405e-22	0.506012	2.98873e-06	synergism	124.764	1.4397	8.21183e-42	1.32632	8.41712e-21	0.113379	0.434944	cis	105.443	1.46249	5.02062e-35	1.07483	4.55954e-15	0.387665	0.00707237	synergism	76.5165	1.06557	1.21577e-21	1.32468	1.64302e-19	-0.259104	0.198389	cis	UV radiation resistance protein/autophagy-related protein 14
tetur21g00770		chromosome_1	7136188	7138199	445.515	0.0683181	0.484249	-0.187284	0.0478874	0.255602	4.96565e-07	compensatory	468.123	0.121211	0.238954	0.014163	0.906791	0.107048	0.131459	conserved	335.927	-0.243728	0.0129398	-0.111804	0.218203	-0.131925	0.252978	ambiguous	299.73	0.223325	0.0112026	0.0268416	0.788654	0.196483	0.0243123	trans	Protein of unknown function DUF842, eukaryotic
tetur21g00760		chromosome_1	7138693	7143193	1937.12	-0.0859809	0.278508	-0.0107397	0.89468	-0.0752411	0.0220903	ambiguous	2260	0.0672234	0.366547	-0.112535	0.103288	0.179758	5.91753e-12	ambiguous	979.633	0.024366	0.79511	-0.00272598	0.982313	0.027092	0.513988	conserved	1191.5	0.059122	0.299604	0.00231987	0.969426	0.0568021	0.211486	conserved	cullin-associated NEDD8-dissociated protein 1
tetur21g00750		chromosome_1	7144076	7145598	239.895	0.302081	5.96839e-05	0.0883938	0.293012	0.213687	0.0818227	trans	140.185	-0.748409	8.42709e-07	-0.777039	2.55316e-05	0.0286303	0.726022	cis	109.712	-0.309248	0.0156184	-0.100932	0.375999	-0.208315	0.30872	ambiguous	104.408	-0.184621	0.0780663	-0.462811	0.000120848	0.27819	0.0118165	antagonism	poly
tetur21g00740		chromosome_1	7147054	7155777																	371.879	0.125513	0.437093	-0.00556402	0.975463	0.131077	0.0703399	ambiguous	318.605	0.177027	0.187815	0.0235617	0.84832	0.153465	0.0769859	ambiguous	capicua homolog
tetur21g00720		chromosome_1	7157380	7158435	20.9426	-0.0556086	0.755326	-0.108847	0.506595	0.053238	0.618186	conserved																									Hypothetical protein
tetur21g00670		chromosome_1	7188047	7188844																	49.3128	-0.403793	0.020278	-0.0778562	0.608339	-0.325937	0.155123	ambiguous									Hypothetical protein
tetur21g00660		chromosome_1	7189302	7191645	471.086	-0.0503074	0.447667	0.00642999	0.936227	-0.0567374	0.517221	conserved	569.369	-0.310086	5.35527e-07	-0.0757996	0.320015	-0.234286	0.00481884	trans	434.629	-0.0800745	0.304959	-0.317138	1.69036e-05	0.237063	0.00105239	compensatory	389.109	-0.306411	8.229e-05	-0.178973	0.0342473	-0.127438	0.26402	cis	ilvB
tetur21g00640		chromosome_1	7197886	7200784	392.373	-0.200623	0.000603968	0.146397	0.0468384	-0.34702	2.32112e-08	antagonism	451.726	0.196464	0.0117538	0.158493	0.0700574	0.0379716	0.815131	cis	380.793	-0.0653146	0.417449	0.0266707	0.785137	-0.0919854	0.225507	conserved	257.113	-0.249922	0.00139481	0.0033005	0.973747	-0.253223	0.000293727	trans	5'-3' exoribonuclease 2
tetur21g00630		chromosome_1	7211838	7219128	143.42	0.295369	0.00159794	0.0914494	0.366755	0.203919	0.252176	ambiguous	207.371	1.05119	3.39025e-25	0.107189	0.305581	0.944005	2.68133e-18	trans	138.517	0.995965	1.32012e-14	0.528511	0.000140737	0.467454	0.00277559	synergism	127.972	0.684628	2.76423e-08	0.100947	0.370558	0.583681	0.000102835	trans	myosin XV; putative
tetur21g00620		chromosome_1	7226219	7228063	56.876	1.44647	5.46897e-15	0.756755	0.000516002	0.689715	0.00344419	synergism	35.1473	0.314541	0.127495	0.285939	0.139576	0.0286021	0.848289	conserved	22.9107	0.215369	0.353237	0.0522742	0.780034	0.163095	0.883045	conserved	28.0103	0.792472	7.0305e-05	1.00166	0.00036273	-0.209188	0.327655	cis	Hypothetical protein
tetur21g00610		chromosome_1	7229372	7233375	390.837	0.0162618	0.88496	0.148896	0.10993	-0.132634	0.0112083	ambiguous	781.783	1.15197	2.83928e-64	0.025278	0.791334	1.12669	1.60731e-97	trans	555.143	0.994519	2.77352e-14	0.0554375	0.64592	0.939082	3.60366e-53	trans	461.917	0.96939	1.7919e-32	-0.03028	0.735339	0.99967	4.86675e-60	trans	Pleckstrin-homology domain (PH domain)/Phosphotyrosine-binding domain (PTB)
tetur21g00600		chromosome_1	7234229	7236888	802.853	0.462821	0.000588142	0.0803801	0.47846	0.382441	1.0374e-13	trans	629.663	-0.0173694	0.918371	0.223276	0.0583545	-0.240646	2.1627e-08	compensatory	684.466	0.808695	4.86784e-15	0.104341	0.282335	0.704354	4.15745e-35	trans	542.097	0.52058	5.09552e-06	0.0478033	0.672465	0.472776	2.65367e-16	trans	UTP--glucose-1-phosphate uridylyltransferase
tetur21g00570		chromosome_1	7248723	7250588	1062.02	-0.117121	0.0875092	0.00743058	0.924629	-0.124552	0.00163646	trans	686.194	-0.228613	0.0181507	-0.0191131	0.870821	-0.2095	0.000946876	trans	366.612	-0.0830705	0.440422	-0.0303812	0.790379	-0.0526893	0.790907	conserved									translocon-associated protein subunit alpha
tetur21g00550		chromosome_1	7254114	7256717	1517.88	0.485631	0.00159896	-0.0681046	0.582679	0.553736	4.06147e-98	trans	1268.12	0.105805	0.534365	-0.0766579	0.547543	0.182463	6.90165e-11	ambiguous	1427.33	0.510563	1.27494e-06	-0.0950572	0.328146	0.60562	5.46965e-78	trans	694.714	-0.141692	0.364665	-0.0614967	0.622187	-0.0801958	0.488804	conserved	Inosine guanosine/xanthosine phosphorylase
tetur21g00540		chromosome_1	7257619	7258482	193.973	-0.408438	3.63327e-07	-0.194512	0.0437862	-0.213926	0.157557	cis	165.567	-0.510786	3.73834e-08	0.00922779	0.947619	-0.520014	2.28225e-06	trans	83.2173	-0.859137	1.68674e-11	-0.472137	0.00163156	-0.387	0.019518	synergism	110.885	-0.387913	0.000844642	-0.138614	0.242607	-0.249299	0.179926	ambiguous	RAB5-interacting protein
tetur21g00530		chromosome_1	7259749	7261410	338.465	0.00169157	0.983871	0.0128349	0.87382	-0.0111433	0.747469	conserved	335.325	-0.489048	1.75678e-11	-0.0446924	0.63767	-0.444356	4.38836e-07	trans	271.596	-0.20931	0.012838	-0.0636126	0.486061	-0.145698	0.221896	ambiguous	173.241	-0.4788	1.03461e-09	-0.655157	8.40639e-11	0.176357	0.160622	cis	2;3-diketo-5-methylthio-1-phosphopentane phosphatase
tetur21g00490		chromosome_1	7276147	7279314	315.172	-0.041809	0.603387	-0.211718	0.00920395	0.169909	0.0171517	compensatory	270.294	-0.467748	1.38568e-09	-0.489589	1.38041e-06	0.0218415	0.969611	cis	243.836	0.0979916	0.359297	-0.124864	0.17475	0.222855	0.00351786	ambiguous	213.502	0.00620038	0.965735	-0.365774	0.00107533	0.371975	5.26025e-06	compensatory	PREDICTED: similar to zinc finger protein; putative
tetur21g00450		chromosome_1	7304127	7307184	123.298	0.664773	4.67907e-06	0.608483	0.000572206	0.0562906	0.912437	cis	107.071	-0.417833	0.00284421	0.604232	0.00060638	-1.02207	1.29019e-15	antagonism	65.063	-0.167279	0.300242	0.0432971	0.786053	-0.210576	0.267476	conserved	65.4624	-0.128628	0.385646	0.444162	0.0078055	-0.57279	5.67917e-05	compensatory	Golgi-associated plant pathogenesis-related protein 1
tetur21g00440		chromosome_1	7307256	7308630	132.482	-0.0583397	0.598022	-0.0337788	0.76555	-0.0245609	0.985638	conserved	133.734	-0.199278	0.0710654	0.160727	0.157519	-0.360005	4.29882e-05	trans	105.758	0.00557706	0.969594	0.0487718	0.688492	-0.0431947	0.421262	conserved	95.6755	0.18117	0.1179	-0.0157347	0.900696	0.196904	0.132474	conserved	unnamed protein product
tetur21g00430		chromosome_1	7309556	7314154	461.12	-0.24407	0.00169451	-0.270942	0.00208473	0.026872	0.62725	cis	578.975	0.0695181	0.423905	-0.223976	0.00727631	0.293495	1.73085e-07	compensatory	500.13	-0.161988	0.243747	-0.276826	0.0173636	0.114838	0.00621155	compensatory	353.05	-0.254124	0.00265621	-0.265988	0.00293137	0.0118641	0.418231	cis	cation efflux protein/ zinc transporter
tetur21g00410	MFS	chromosome_1	7319138	7320700	171.982	4.45242	6.59931e-104	3.74618	4.75772e-60	0.706242	0.00451393	synergism	116.586	3.80492	8.24579e-109	5.35991	1.12624e-44	-1.55499	8.64583e-06	antagonism	50.3349	3.26616	1.38293e-43	1.9546	3.86791e-14	1.31157	5.86102e-06	synergism	73.6125	3.8839	5.36088e-88	4.26993	3.3774e-36	-0.386031	0.0794656	antagonism	sodium-dependent glucose transporter 1
tetur21g00390		chromosome_1	7326463	7330133	300.287	0.0205345	0.838597	0.0645997	0.456053	-0.0440652	0.441128	conserved																	165.844	-0.193236	0.0611383	-0.00536328	0.964527	-0.187873	0.0663084	trans	eukaryotic translation initiation factor 5B
tetur21g00380		chromosome_1	7330730	7332292	67.6686	0.280758	0.068975	-0.104814	0.463526	0.385572	0.000316967	trans	21.7933	-1.11834	5.8172e-06	-0.0725218	0.700258	-1.04582	0.00830724	trans									44.8844	-0.124518	0.47058	-0.0015368	0.992745	-0.122981	0.475518	conserved	Cation/H+ exchanger
tetur21g00370		chromosome_1	7332426	7333717																	148.225	-0.0878571	0.491911	-0.161642	0.132061	0.0737849	0.306445	conserved	125.769	-0.409891	0.000182966	-0.102278	0.356676	-0.307613	0.0169486	trans	3-demethylubiquinone-9 3-methyltransferase
tetur21g00360		chromosome_1	7334209	7349610	133.207	0.0324989	0.849531	0.0697976	0.615622	-0.0372987	0.382061	conserved	102.912	0.72238	5.91806e-05	0.0244728	0.884058	0.697907	1.99949e-06	trans	113.975	0.28312	0.118896	-0.097269	0.487454	0.380389	4.25239e-05	ambiguous	104.991	-0.101271	0.575119	0.0761428	0.561655	-0.177413	0.0746336	ambiguous	Myc-type, basic helix-loop-helix (bHLH) domain
tetur21g00330		chromosome_1	7373263	7375409	247.889	-0.025572	0.767793	-0.0762484	0.351916	0.0506764	0.462423	conserved	259.315	-0.162792	0.046888	-0.0351898	0.735146	-0.127602	0.205129	ambiguous	269.894	0.0109989	0.934077	-0.0623573	0.5457	0.0733562	0.476493	conserved	275.393	0.113897	0.197631	0.00640872	0.948363	0.107488	0.286435	conserved	Transmembrane BAX inhibitor motif-containing protein 1
tetur21g00320		chromosome_1	7376207	7377864	200.472	-0.302444	0.000187671	-0.0277413	0.772582	-0.274703	0.00594738	trans	194.763	-0.44557	6.33505e-08	0.162331	0.103757	-0.607901	8.04042e-10	trans	153.658	-0.0805653	0.413852	0.473911	8.79488e-06	-0.554477	1.29885e-06	compensatory	113.105	-0.548581	7.07645e-09	0.178479	0.100905	-0.72706	2.06246e-11	trans	tRNA
tetur21g00310		chromosome_1	7377997	7379944	647.159	-0.0272849	0.747285	-0.029902	0.685675	0.00261705	0.86222	conserved	687.007	-0.102646	0.217833	-0.235985	0.0053195	0.133339	0.00703136	compensatory	540.814	-0.168327	0.0377974	-0.126491	0.0978372	-0.0418357	0.87876	cis	430.557	-0.0463767	0.547281	-0.122617	0.103392	0.0762403	0.169868	conserved	cell division protein kinase 7
tetur21g00280		chromosome_1	7380443	7391567	379.201	0.0115583	0.898196	0.0498624	0.524415	-0.0383041	0.269071	conserved	381.758	-0.263773	0.00116533	-0.207023	0.0246955	-0.0567504	0.847608	cis	362.448	-0.0151849	0.870273	0.121247	0.0990286	-0.136431	0.0381602	compensatory	223.877	-0.26059	0.00568131	-0.0488637	0.631419	-0.211726	0.0461468	trans	Rho GTPase activation protein
tetur21g03330		chromosome_1	7387815	7388177									66.4694	-0.36209	0.00912173	0.260899	0.0899915	-0.622989	8.87023e-05	antagonism	60.1673	-0.349074	0.0827964	0.220694	0.164325	-0.569767	2.86927e-06	trans	46.3662	-0.0285363	0.886328	0.0816439	0.571174	-0.11018	0.105637	conserved	n/a
tetur21g00270		chromosome_1	7395006	7399322									870.181	-0.0330052	0.656	-0.0811423	0.24381	0.0481371	0.236251	conserved	205.491	-0.579416	2.49177e-07	-0.306556	0.00658233	-0.272859	0.0371204	synergism	183.746	-0.419596	9.28564e-07	-0.354928	0.000369369	-0.0646679	0.847383	cis	Ect2 protein
tetur21g00260		chromosome_1	7401390	7402730									44.6929	0.801946	1.62053e-06	0.334575	0.0528438	0.467371	0.138346	cis																	Choline/ethanolamine kinase; putative
tetur21g00240		chromosome_1	7410650	7411539									294.464	-0.241618	0.00502941	0.0958126	0.32076	-0.337431	4.68039e-07	trans	330.386	-0.0594298	0.607316	0.45327	4.87098e-06	-0.512699	1.43023e-12	compensatory									AP-1 transcription factor
tetur21g00200		chromosome_1	7415321	7416556	754.315	-0.124853	0.0257757	-0.255277	5.37928e-05	0.130424	0.0062733	antagonism																									Transcription factor, Skn-1-like, DNA-binding domain
tetur21g00180		chromosome_1	7417994	7419044	790.645	-1.14394	6.51033e-23	-0.719271	4.68493e-09	-0.424666	1.51295e-16	synergism	242.201	0.0176558	0.887076	0.143742	0.143948	-0.126087	0.0310816	ambiguous	615.188	0.0698991	0.636778	-0.103834	0.332887	0.173734	1.83134e-05	ambiguous									Choline/ethanolamine kinase; pseudogene ?
tetur21g00170		chromosome_1	7419569	7420542	137.414	0.00617081	0.965982	0.0315741	0.800508	-0.0254032	0.685685	conserved	141.364	-0.361225	0.000441456	0.0027853	0.986705	-0.364011	0.0105426	trans									105.643	-0.347532	0.00268802	-0.058813	0.62433	-0.288719	0.0183845	trans	AP-1 transcription factor
tetur21g00150		chromosome_1	7430422	7436317	1395.26	0.142236	0.182294	-0.0605806	0.539365	0.202817	2.67463e-16	ambiguous	1140.32	0.202133	0.0166874	0.0834913	0.337401	0.118642	0.0572975	trans	1352.11	0.1521	0.0607696	-0.0364306	0.688239	0.18853	1.38326e-07	trans	1025.95	0.176277	0.0259779	0.234244	0.00326412	-0.0579668	0.0210089	antagonism	FAS1 domain
tetur21g00140		chromosome_1	7437844	7440761	2171.29	-0.0284209	0.781934	-0.0421232	0.609156	0.0137023	0.199842	conserved	2818.44	0.47149	4.08439e-45	0.0153733	0.802103	0.456117	2.81071e-62	trans	1998.23	0.252983	0.00026149	-0.0770554	0.28107	0.330038	8.22457e-31	trans	1469.34	0.0201536	0.770987	-0.0117914	0.844341	0.0319449	0.220626	conserved	SUN domain
tetur21g00120		chromosome_1	7449171	7450348									20.6279	0.663448	0.0146215	0.0297799	0.886603	0.633668	0.0718434	trans																	Hypothetical protein
tetur21g00090		chromosome_1	7462131	7463467	410.564	-0.217078	0.000641363	-0.0128878	0.872592	-0.20419	0.00236996	trans																									SGT1; suppressor of G2 allele of SKP1
tetur21g00080	MFS	chromosome_1	7463996	7467370	550.803	0.0257938	0.760142	0.0934862	0.212243	-0.0676924	0.146467	conserved									245.371	0.000237771	0.998932	0.185159	0.0374002	-0.184922	0.00621612	compensatory									PREDICTED: solute carrier family 37
tetur21g00070		chromosome_1	7467740	7468558	177.07	0.505302	1.77392e-09	-0.00960742	0.92842	0.514909	3.0415e-07	trans	82.8304	0.665735	7.02455e-08	0.255626	0.0731471	0.410109	0.140781	cis	131.642	0.41815	2.33132e-05	0.630027	5.75373e-08	-0.211877	0.0678644	antagonism	56.9044	0.644353	8.76588e-06	0.305157	0.0449882	0.339196	0.116003	cis	UDP-N-acetylglucosamine transferase subunit ALG14 homolog
tetur21g00060		chromosome_1	7468815	7470038	677.268	0.109532	0.0927314	-0.00574273	0.944659	0.115275	0.021301	trans	607.551	0.0213275	0.794677	-0.00791709	0.93819	0.0292445	0.525451	conserved	533.09	-0.0524192	0.608717	-0.120374	0.140472	0.0679551	0.113254	conserved	416.68	0.134594	0.0525997	0.00423696	0.960819	0.130357	0.057695	trans	lethal
tetur15g00050		chromosome_1	7518109	7523290	304.103	-0.0376495	0.706103	0.0855411	0.333694	-0.123191	0.0334082	ambiguous	382.239	0.459809	3.2145e-05	-0.00247742	0.988626	0.462287	1.10414e-10	trans	278.588	0.228257	0.124952	0.0485943	0.711363	0.179663	0.0621564	ambiguous	236.17	-0.0151267	0.918509	0.0455606	0.674331	-0.0606873	0.341225	conserved	SRI, Set2 Rpb1 interacting
tetur15g00060		chromosome_1	7523568	7525470	123.94	0.0756757	0.53791	0.228644	0.0689586	-0.152968	0.0899509	compensatory	119.263	-0.0794608	0.563459	0.341608	0.014047	-0.421069	0.000142958	compensatory	95.6354	-0.0385605	0.805249	-0.00467346	0.979153	-0.033887	0.763349	conserved	85.9739	0.0563237	0.705252	0.162567	0.187918	-0.106243	0.352192	conserved	Protein of unknown function DUF2358
tetur15g00080		chromosome_1	7528805	7532365	197.329	-0.0702761	0.455493	-0.178216	0.071221	0.107939	0.109946	ambiguous	293.757	0.736894	4.56753e-08	-0.0614545	0.627518	0.798348	2.5923e-26	trans	193.49	0.45195	3.92434e-07	-0.142033	0.129887	0.593983	1.64861e-11	trans	152.685	-0.197819	0.0515176	-0.0991739	0.315868	-0.0986447	0.5153	ambiguous	Blimp-1
tetur15g00140		chromosome_1	7577448	7579479	853.097	0.189659	3.64732e-05	0.0649882	0.233371	0.124671	0.0236427	trans	886.655	0.135509	0.0826864	-0.00488729	0.964789	0.140396	0.0051305	trans	661.595	0.0707109	0.371806	-0.000319036	0.997758	0.0710299	0.317114	conserved	459.889	-0.0233088	0.766146	-0.00641729	0.932845	-0.0168915	0.871015	conserved	zinc finger protein
tetur15g00220	MFS	chromosome_1	7651652	7653291									35.5342	-0.553652	0.0287472	0.349185	0.129159	-0.902838	1.50464e-08	trans	24.3903	0.559682	0.0228129	0.986542	0.00510986	-0.42686	0.133852	cis	24.6109	-0.65414	0.00916486	0.0668991	0.704394	-0.721039	0.000216469	trans	Major facilitator superfamily domain
tetur15g00240		chromosome_1	7660731	7666194	782.198	0.290454	2.1939e-09	0.101341	0.0917082	0.189113	0.000593817	synergism	1185.11	0.738152	1.08432e-52	0.29749	4.20618e-07	0.440661	2.36702e-24	synergism	711.844	0.503543	6.13615e-13	0.0372166	0.676669	0.466326	2.25029e-17	trans	850.304	0.761849	1.46435e-70	0.272209	5.25742e-08	0.48964	1.81301e-26	synergism	PREDICTED: phosphorylase kinase; alpha 1
tetur15g00300	host	chromosome_1	7700558	7703725									181.676	5.09229	3.82787e-190	4.96613	2.1387e-70	0.12616	0.802204	cis	50.3007	5.22991	1.42289e-67	5.09786	1.78245e-24	0.132056	1	cis	126.901	5.29402	3.52381e-181	5.3768	1.4076e-51	-0.0827766	0.847383	cis	Beta;beta-carotene 9';10'-oxygenase; CMO-II
tetur15g00330		chromosome_1	7707311	7730077	816.637	0.0823696	0.318007	-0.00528774	0.957983	0.0876573	0.0420949	ambiguous	1125.03	0.467971	1.51205e-16	0.0764473	0.263138	0.391523	3.62921e-16	trans	1191.7	0.49449	5.16147e-08	0.0850275	0.33908	0.409463	7.68419e-22	trans	654.694	0.0714467	0.321547	0.226462	0.000831145	-0.155015	0.000211613	compensatory	Zinc finger; LIM-type
tetur15g00340	UGT(UGT202A1)	chromosome_1	7735721	7737103	21.4554	5.17342	2.35759e-17	4.96682	1.76194e-08	0.206597	1	cis	34.5204	5.82287	3.6604e-27	5.27568	1.12838e-12	0.547195	0.468417	cis	65.7902	7.26383	1.09025e-40	6.20436	7.5371e-21	1.05947	0.30335	cis	36.1565	6.31668	2.11387e-31	5.54694	3.91982e-17	0.769742	1	cis	UDP-glycosyltransferase; teturUGT55
tetur15g00370		chromosome_1	7739447	7739936	25.5806	-0.238385	0.154589	-0.0482654	0.779497	-0.19012	0.706223	conserved	42.5379	-0.383276	0.0339967	0.0277175	0.871333	-0.410994	0.013364	trans	30.3964	-0.357475	0.0523345	-0.51023	0.0130128	0.152756	0.516498	cis	25.2805	-0.319446	0.111757	-0.210748	0.213695	-0.108698	0.90113	conserved	PDZ/DHR/GLGF
tetur15g00390		chromosome_1	7746756	7750405	44.793	-0.204235	0.159782	0.351317	0.0475448	-0.555552	5.03033e-05	compensatory	43.6863	-0.199609	0.265719	0.0907322	0.553615	-0.290341	0.123317	conserved	37.582	-0.0279584	0.902164	0.140868	0.342026	-0.168826	0.324601	conserved	31.4441	-0.126967	0.547269	0.109707	0.474599	-0.236674	0.282997	conserved	intraflagellar transport 88 homolog
tetur15g00410		chromosome_1	7754382	7757227									206.572	1.11953	1.6896e-33	0.606466	1.25307e-07	0.513063	3.88408e-06	synergism																	PREDICTED: congenital dyserythropoietic anemia; type I
tetur15g00460		chromosome_1	7764843	7766815	950.973	-0.683585	1.54312e-14	-0.13166	0.137759	-0.551925	8.81309e-32	trans									944.822	-0.282358	6.82983e-05	-0.157079	0.0241647	-0.125279	0.0330103	synergism	731.399	-0.571434	1.53876e-29	-0.272518	5.20943e-06	-0.298916	1.0945e-07	synergism	viral A-type inclusion protein
tetur15g00550	MFS	chromosome_1	7788441	7791127	960.737	-0.39612	3.66383e-08	-0.0214052	0.784396	-0.374715	1.02975e-17	trans	1014.85	-0.408384	2.6e-06	0.0232566	0.831806	-0.431641	2.55244e-23	trans	829.69	-0.366099	6.05766e-08	-0.150275	0.0296018	-0.215824	8.35932e-05	synergism	727.906	-0.212	0.000182978	0.00279274	0.969845	-0.214793	1.59643e-05	trans	PREDICTED: similar to F55A4.8a
tetur15g00560		chromosome_1	7791383	7797456	43.0816	0.600689	0.000586773	0.461961	0.0194464	0.138728	0.889428	cis	33.3865	-0.168518	0.4013	0.03887	0.822897	-0.207388	0.0899351	ambiguous	20.9913	-1.109	3.47609e-06	-0.312567	0.109237	-0.796432	0.15607	ambiguous									Serine/threonine-protein kinase, active site
tetur15g00570		chromosome_1	7798408	7798667	84.7555	-0.236955	0.0686546	0.253353	0.0735572	-0.490308	2.1262e-06	antagonism									99.7807	-0.17176	0.301802	0.143351	0.268706	-0.315111	0.00561423	ambiguous									Hypothetical protein
tetur15g00600		chromosome_1	7808502	7810861	800.159	-0.0141533	0.857218	0.0114631	0.872926	-0.0256164	0.454559	conserved	946.766	0.179588	0.00612001	0.160163	0.0275194	0.0194241	0.547735	cis	477.447	-0.0608758	0.5497	0.0700656	0.426782	-0.130941	0.0102778	ambiguous	359.207	-0.104612	0.210081	0.0287058	0.741888	-0.133317	0.086188	ambiguous	methionine aminopeptidase 2
tetur15g00610		chromosome_1	7811446	7812373	117.918	0.20827	0.0779946	0.014388	0.914947	0.193882	0.141295	ambiguous									61.7836	0.0169033	0.93367	-0.0663041	0.63732	0.0832074	0.590216	conserved	54.9079	-0.0147976	0.936078	-0.197955	0.12988	0.183157	0.128657	conserved	exosome complex RNA-binding protein Rrp42
tetur15g00640		chromosome_1	7854877	7855520									24.1606	-0.563238	0.0078703	0.26748	0.184097	-0.830718	0.000307059	trans	20.3788	-0.211705	0.378466	0.859492	0.00473564	-1.0712	1.43228e-06	compensatory									Protein of unknown function DUF1358
tetur15g00650		chromosome_1	7855740	7856818	239.155	0.248132	0.00493336	0.189748	0.0554643	0.0583836	0.847089	cis	164.403	-0.126408	0.351086	-0.0290539	0.830397	-0.0973541	0.433503	conserved									174.304	0.268358	0.000755147	0.379708	8.81026e-05	-0.111349	0.234002	cis	cell cycle checkpoint protein RAD1
tetur15g00660		chromosome_1	7856968	7859853	116.644	0.0702905	0.55109	-0.0567755	0.617927	0.127066	0.173717	conserved	139.288	-0.64234	4.27966e-08	-0.0419611	0.756236	-0.600379	3.63626e-05	trans	36.0191	-1.19913	3.49621e-09	-0.0256716	0.883322	-1.17346	1.81359e-06	trans	85.5934	-0.375068	0.000751122	-0.219773	0.0759776	-0.155294	0.442576	cis	optic atrophy 3 protein homolog
tetur15g00680	MFS	chromosome_1	7864064	7867032	530.769	-0.130247	0.0690739	0.480836	2.35554e-09	-0.611082	1.37616e-29	antagonism	619.118	-0.567219	2.48999e-18	0.258299	0.000912346	-0.825518	6.88887e-50	antagonism	457.255	-0.400267	1.61417e-08	0.277115	0.000321984	-0.677382	2.58715e-27	antagonism	351.264	-0.492821	1.44425e-13	0.0839787	0.289007	-0.5768	9.49229e-19	trans	PREDICTED: similar to F55A4.8a
tetur15g00690	MFS	chromosome_1	7867767	7869820	35.4985	-0.985621	0.000218758	-0.147826	0.390321	-0.837795	0.00360877	trans	61.1876	-0.102386	0.584298	0.0925602	0.513685	-0.194946	0.065613	ambiguous	32.0845	-0.920353	2.92199e-05	-0.145038	0.358393	-0.775315	0.00767489	trans	37.8301	0.1627	0.425429	0.0961306	0.53006	0.0665699	0.961588	conserved	PREDICTED: similar to F55A4.8a
tetur15g00700		chromosome_1	7869914	7877797	152.654	0.0268443	0.82464	-0.179371	0.108033	0.206215	0.0179209	ambiguous	211.97	-0.186063	0.0856339	-0.237709	0.036779	0.0516462	0.174308	cis	86.0691	-0.239838	0.0767781	-0.145258	0.232878	-0.0945798	0.847326	ambiguous	145.631	0.0977341	0.366832	-0.243253	0.0217842	0.340987	0.000151566	compensatory	Leucine rich repeat G-protein coupled receptor.
tetur15g00740		chromosome_1	7887927	7893700	206.978	-0.240429	0.00756903	-0.308729	0.00458792	0.0682999	0.411731	cis	251.541	-0.132333	0.1455	-0.112086	0.228504	-0.0202473	0.9102	conserved									169.628	-0.139274	0.168357	-0.075921	0.445101	-0.0633534	1	conserved	myelin transcription factor 1
tetur15g00800		chromosome_1	7929306	7933916																									56.6229	0.376069	0.0236085	-0.110959	0.408957	0.487029	0.000163923	trans	Armadillo-type fold
tetur15g00900		chromosome_1	7979465	7983385									737.031	0.25395	0.000131282	0.0284381	0.756519	0.225512	6.73316e-05	trans									526.087	0.183139	0.0053409	-0.0150141	0.84758	0.198153	0.000407709	trans	flotillin 2
tetur15g00910		chromosome_1	7984554	7996263	145.167	0.167375	0.147539	0.0511956	0.661174	0.116179	0.541126	conserved	152.012	-0.149931	0.371242	0.0418372	0.770674	-0.191768	0.0142717	ambiguous									118.575	-0.683466	5.8631e-08	-0.350533	0.00549742	-0.332932	0.0294786	synergism	Zinc finger, FYVE-related
tetur15g00980		chromosome_1	8012674	8014020	202.331	0.282509	0.00106896	0.26555	0.0102865	0.0169599	0.989194	cis																	114.919	0.0457649	0.756563	-0.219467	0.076097	0.265232	0.000742443	compensatory	Helix-turn-helix, base-excision DNA repair, C-terminal
tetur15g00990		chromosome_1	8014364	8016989	816.971	0.054996	0.399023	0.198104	0.00253168	-0.143108	0.00107828	compensatory									103.643	0.293538	0.0201572	0.106339	0.357936	0.187198	0.229143	ambiguous	573.588	0.0302971	0.626195	-0.0211078	0.730839	0.0514049	0.262285	conserved	integrator complex subunit 9
tetur15g01000		chromosome_1	8017443	8018333	115.94	-0.831541	1.26316e-11	-0.935215	9.87716e-10	0.103675	0.583724	cis																	140.59	0.0603402	0.590072	0.00975698	0.931943	0.0505832	0.916165	conserved	lipoate-protein ligase B
tetur15g01010		chromosome_1	8019794	8023568	91.5169	-0.311004	0.00436532	-0.22937	0.0678353	-0.0816339	0.876567	cis																	120.627	-0.158717	0.127656	0.0872492	0.409445	-0.245966	0.0121076	ambiguous	cationic amino acid transporter
tetur15g01020		chromosome_1	8026510	8027712																									91.1068	0.174896	0.178425	-0.178743	0.138993	0.353639	0.000318221	ambiguous	Hypothetical protein
tetur15g01030		chromosome_1	8027796	8029206	218.126	0.0055123	0.961087	0.0290756	0.770086	-0.0235633	0.593767	conserved																	148.389	0.144026	0.143349	-0.0570227	0.58541	0.201049	0.0875347	ambiguous	Hypothetical protein
tetur15g01040		chromosome_1	8029549	8031499	342.831	-0.300144	0.000119998	-0.301735	0.000827297	0.00159179	0.884512	cis																	181.989	0.376842	4.57371e-06	0.201163	0.0342374	0.175679	0.0597582	synergism	crossover junction endonuclease MUS81
tetur15g01050		chromosome_1	8032360	8033971																									76.9702	-0.805561	1.38352e-06	-0.512379	0.00382774	-0.293182	0.223067	cis	adenylate cyclase
tetur15g01400	PLAT	chromosome_1	8159276	8160413	381.828	-0.943692	1.14362e-19	-1.41063	9.63394e-32	0.466939	1.92281e-09	antagonism																	338.192	-0.272494	0.0618281	-1.05387	1.02024e-10	0.781381	7.73756e-24	antagonism	PLAT single domain protein
tetur15g01480		chromosome_1	8175534	8177211	47.7359	-0.838584	1.46689e-09	-0.431613	0.0153317	-0.406972	0.23131	cis																	40.4155	-0.803737	2.89772e-05	-0.373531	0.0559641	-0.430205	0.34184	cis	cuticular protein analogous to peritrophins 1-A
tetur15g01490		chromosome_1	8177682	8178791																									30.6765	4.01334	2.37578e-38	2.9911	3.54921e-20	1.02224	0.0942606	synergism	Hypothetical protein
tetur15g01510		chromosome_1	8181404	8183204									550.521	0.0829223	0.248777	0.187472	0.014485	-0.10455	0.0351956	compensatory									381.12	0.0347734	0.691158	0.0298741	0.720587	0.0048993	0.963964	conserved	replication factor C subunit 3
tetur15g01530		chromosome_1	8185263	8187895									761.021	0.134311	0.0168288	-0.0458113	0.537377	0.180123	0.000456916	trans									235.121	0.175798	0.0522735	-0.00170138	0.98732	0.1775	0.0180328	trans	Aftiphilin, clathrin-binding box
tetur15g01540		chromosome_1	8188294	8194942	368.246	0.161618	0.0365398	0.0620532	0.448046	0.0995651	0.374582	ambiguous																									Cortactin-binding protein-2, N-terminal
tetur15g01550		chromosome_1	8195125	8195868	184.953	-0.0379665	0.750075	-0.0366039	0.742936	-0.0013626	0.952842	conserved	169.641	-0.384528	1.9495e-05	-0.459534	0.00016766	0.0750059	0.283919	cis									116.782	-0.152154	0.1852	0.0234721	0.84832	-0.175626	0.141573	conserved	MTCP1
tetur15g01560		chromosome_1	8195893	8197851	125.232	0.898761	5.47686e-15	1.15546	2.75859e-15	-0.256697	0.0841437	antagonism	84.7104	-0.081268	0.599731	-0.000230468	1	-0.0810376	0.528204	conserved									78.2573	0.85694	1.75465e-13	1.01727	6.56953e-10	-0.160326	0.344157	cis	aspartyl/glutamyl-tRNA amidotransferase subunit B
tetur15g01570		chromosome_1	8198330	8200055	111.564	-0.0446469	0.688512	0.099277	0.345958	-0.143924	0.140092	conserved	492.149	0.0824255	0.307419	-0.0286896	0.769418	0.111115	0.0306386	ambiguous									395.243	-0.281336	1.75626e-05	-0.0695679	0.344634	-0.211768	0.00292852	trans	solute carrier family 4
tetur15g01580		chromosome_1	8200440	8201151	470.511	-0.146485	0.0395501	0.0168432	0.841121	-0.163328	0.00344624	trans	327.507	-0.125427	0.245419	0.0425444	0.703588	-0.167971	0.0613288	ambiguous									282.7	-0.10474	0.338088	0.00372179	0.974561	-0.108462	0.209558	conserved	Mitochondrial import inner membrane translocase subunit Tim8 A
tetur15g01600		chromosome_1	8219625	8221461	911.927	-0.287271	2.35208e-07	-0.171602	0.00811957	-0.115669	0.0406621	synergism									671.401	-0.342818	3.55992e-08	-0.147354	0.0240391	-0.195464	0.00598366	synergism									ras-related protein Rab-32
tetur15g01610		chromosome_1	8223079	8229517																	449.024	0.0818218	0.292415	-0.0736992	0.335936	0.155521	0.0075741	ambiguous									Hypothetical protein
tetur15g01630		chromosome_1	8229724	8230554	390.763	-0.0476559	0.61686	0.245475	0.00842695	-0.293131	6.27409e-07	compensatory									202.444	-0.00566252	0.962924	0.0843172	0.375464	-0.0899798	0.295594	conserved									Density-regulated protein
tetur15g01700		chromosome_1	8289299	8290606	283.803	-0.369693	1.27217e-06	-0.466073	4.24634e-07	0.0963806	0.307212	cis	292.855	-0.501947	1.23843e-11	-0.524567	4.36356e-08	0.0226201	0.439547	cis	232.845	-0.351383	0.000166653	-0.381915	0.000130116	0.0305324	0.929454	cis	152.935	0.0316732	0.781444	-0.094302	0.335056	0.125975	0.0811795	ambiguous	exosome complex exonuclease RRP4
tetur15g01710		chromosome_1	8290869	8292940	136.336	-0.145295	0.163553	-0.020162	0.868987	-0.125133	0.353035	conserved	153.034	-0.0165944	0.916892	0.0412165	0.738992	-0.0578108	0.622263	conserved	271.596	-0.0544835	0.655297	0.0172289	0.890953	-0.0717124	0.293297	conserved	92.3957	-0.388461	0.00413067	-0.105779	0.3906	-0.282682	0.517983	ambiguous	DDB1- and CUL4-associated factor 15
tetur15g01720		chromosome_1	8293283	8296107	457.637	-0.332791	5.44399e-06	-0.0529407	0.498024	-0.279851	3.44877e-05	trans	618.458	0.216502	0.00155417	-0.0367722	0.676916	0.253274	7.07095e-05	trans	506.762	0.0217249	0.820643	-0.0491455	0.568862	0.0708704	0.196601	conserved	373.094	0.0920603	0.1633	-0.0977309	0.169146	0.189791	0.00401717	ambiguous	Phox-like
tetur15g01730		chromosome_1	8296227	8297145	141.54	-0.243676	0.00363444	-0.00921851	0.939127	-0.234457	0.0490236	trans	158.174	-0.356626	0.000221193	-0.0232257	0.85378	-0.333401	0.0195703	trans	73.6937	-0.621282	1.6403e-05	-0.117695	0.368724	-0.503587	0.0068533	trans	99.8709	-0.329635	0.00278484	0.00924398	0.942352	-0.338879	0.00804929	trans	Histone H4 acetyltransferase, NuA4 complex, Eaf6
tetur15g01740		chromosome_1	8297800	8299930	64.3767	0.254892	0.0275264	0.810616	1.96132e-06	-0.555724	0.00327598	antagonism	88.4643	0.867146	7.46018e-13	0.67185	2.69984e-05	0.195296	0.329078	cis	43.0109	-0.363065	0.0428132	0.0431794	0.787724	-0.406244	0.0142469	trans	57.1736	0.967376	5.20397e-14	0.989426	1.18292e-08	-0.0220501	0.817036	cis	cuticle protein
tetur15g01750		chromosome_1	8301545	8305277	598.644	-0.10018	0.33468	0.00396207	0.97788	-0.104142	0.0328688	ambiguous	1175.14	0.273715	1.0671e-08	0.156722	0.0053624	0.116993	0.0395998	synergism	606.224	0.111352	0.244352	0.00788593	0.951067	0.103466	0.0821842	ambiguous	951.779	-0.0097122	0.921607	0.122275	0.101729	-0.131987	9.12938e-05	ambiguous	l
tetur15g01760		chromosome_1	8305472	8306717	28.6612	-0.285973	0.0470205	0.0878287	0.568142	-0.373802	0.0408733	trans									38.9002	-0.819609	5.04187e-07	0.0652545	0.667183	-0.884863	4.47925e-06	trans	37.503	-1.3526	3.91162e-13	0.26119	0.0963322	-1.61379	1.36749e-17	antagonism	Putative cuticle protein
tetur15g01780	host	chromosome_1	8308628	8311950	59.9433	0.57892	0.000178282	0.0405272	0.773416	0.538393	0.00699384	trans	57.1549	0.632422	0.000537649	-0.165892	0.292842	0.798315	3.36643e-07	trans	36.9951	0.940047	7.59363e-06	0.163032	0.30801	0.777016	0.00474638	trans	30.4995	0.132028	0.526432	-1.98925	1.48935e-11	2.12128	1.09739e-18	compensatory	viral A-type inclusion protein
tetur15g01860		chromosome_1	8334448	8335754									192.908	0.186785	0.035889	0.13094	0.191477	0.0558454	0.82729	ambiguous	156.443	0.0598124	0.623994	0.154246	0.121725	-0.0944333	0.33628	conserved	127.956	0.108567	0.264333	-0.0278939	0.79801	0.136461	0.211903	conserved	oxysterol-binding protein-related protein 11
tetur15g01880		chromosome_1	8336360	8337663	1066.93	-0.15703	0.0265934	0.0688627	0.338198	-0.225893	2.16815e-11	trans	948.308	-0.404142	2.11586e-06	0.0284573	0.791128	-0.432599	3.85918e-22	trans	694.885	-0.365791	4.50348e-06	0.0757648	0.369708	-0.441556	5.98239e-19	trans	666.019	-0.236158	0.0431093	0.0388738	0.731712	-0.275032	2.21784e-10	trans	Similar to Autophagy-specific gene 8a
tetur15g01890		chromosome_1	8340020	8342456	207.568	0.0760117	0.586636	0.0643844	0.59764	0.0116273	0.79855	conserved	256.341	0.321359	0.000205552	0.00846606	0.944887	0.312893	0.00116979	trans	149.745	0.208505	0.127921	-0.0754546	0.531983	0.283959	0.00431826	ambiguous	116.976	0.0971735	0.515227	0.120439	0.311582	-0.0232658	0.41271	conserved	Hypothetical protein
tetur15g01940		chromosome_1	8351034	8355307	612.634	-0.0628043	0.429677	0.375076	3.06496e-06	-0.43788	9.08998e-19	compensatory									431.982	-0.138225	0.160392	0.148856	0.0891261	-0.287081	2.24565e-07	compensatory	297.331	0.215225	0.00459302	0.289881	0.000747466	-0.0746557	0.337933	cis	upstream stimulatory factor 2
tetur15g01950		chromosome_1	8356204	8357927									46.3112	-1.93662	1.72195e-25	-0.14629	0.38235	-1.79033	1.4301e-10	trans									100.387	0.107644	0.481352	0.0664204	0.60288	0.0412233	0.978649	conserved	Hypothetical protein
tetur15g01970		chromosome_1	8361956	8363458	9548.67	-0.731775	0.00712433	0.0414396	0.825942	-0.773215	0	trans	10755	-0.902298	1.49086e-09	0.0511035	0.699348	-0.953401	0	trans									6812.85	-0.650855	5.89806e-06	0.0160949	0.90277	-0.66695	0	trans	conserved secreted protein 1
tetur15g01980		chromosome_1	8366218	8367531									4052.36	-1.00392	8.57386e-19	-0.271179	0.0179206	-0.732737	2.73078e-176	synergism	1613.44	-1.18681	0.00181156	-0.121406	0.533297	-1.06541	1.14257e-179	trans	1446.68	-4.62834	1.89815e-238	-3.2704	4.62298e-112	-1.35793	2.61214e-73	synergism	conserved secreted protein 1
tetur15g01990	ABC(TuABCA-06)	chromosome_1	8371398	8376828	315.066	0.371332	6.87293e-05	-0.197792	0.0492553	0.569125	3.61868e-19	antagonism	315.459	-0.190839	0.108798	-0.704587	5.31049e-08	0.513749	2.18101e-09	compensatory	227.311	0.352777	0.00072482	-0.119696	0.222363	0.472473	1.05311e-08	trans	159.062	-0.651274	4.75543e-07	-1.86786	2.04789e-33	1.21659	1.78014e-25	antagonism	ABC-transporter; class A;
tetur15g02000		chromosome_1	8390087	8391649																	584.87	-0.153454	0.0247884	0.0739349	0.317226	-0.227389	5.17382e-05	trans									DnaJ
tetur15g02010		chromosome_1	8392348	8395353									50.2789	0.259061	0.122457	-0.0335136	0.835748	0.292574	0.137924	conserved	131.144	0.737341	5.20745e-14	0.521198	2.9077e-06	0.216143	0.184861	cis	42.9931	0.318136	0.054541	-0.0437345	0.769909	0.36187	0.0939273	trans	Neuropeptide precursor.
tetur15g02020		chromosome_1	8397706	8398540	621.458	-0.254648	0.185782	-0.00742828	0.973551	-0.24722	7.87445e-13	ambiguous	441.574	-0.376253	1.19393e-05	-0.396634	4.41511e-05	0.0203801	0.591064	cis																	Hypothetical protein
tetur15g02030		chromosome_1	8400193	8402715	22.2523	-1.85615	1.01922e-12	-0.389325	0.0880451	-1.46682	0.00181142	synergism	22.9127	-1.34078	9.20708e-08	-0.518606	0.0450939	-0.822169	0.0623089	synergism	24.6806	-1.89757	1.5709e-11	-0.117165	0.471368	-1.7804	1.20003e-07	trans									conserved hypothetical protein
tetur15g02040		chromosome_1	8405045	8407109	147.375	-0.0172137	0.897201	0.0169413	0.893364	-0.034155	0.631337	conserved	110.178	-0.651027	1.00423e-05	-0.355725	0.0369048	-0.295301	0.236654	cis									72.558	-0.826215	2.50277e-10	-0.276839	0.0446044	-0.549376	0.00171129	synergism	ADP-ribosylation factor-like protein 2
tetur15g02050		chromosome_1	8407699	8408291	1711.54	-0.0363209	0.724871	-0.0496932	0.554535	0.0133723	0.246782	conserved	1486.5	-0.506498	7.4329e-09	-0.0433535	0.665785	-0.463144	4.47563e-31	trans									1088.63	-0.14571	0.0395102	-0.0559342	0.43412	-0.0897759	0.14971	ambiguous	ribosomal protein S10
tetur15g02060		chromosome_1	8408409	8411921	784.119	0.0522567	0.572823	0.0413417	0.612879	0.010915	0.848286	conserved	1263.25	0.196267	1.63326e-06	0.161977	0.00131454	0.0342902	0.912575	cis																	PREDICTED: similar to importin 9
tetur15g02110		chromosome_1	8428066	8431884	105.203	0.0174197	0.891883	-0.105287	0.336374	0.122706	0.147015	conserved	183.554	0.82745	3.85226e-18	0.816455	4.47244e-12	0.0109951	0.985441	cis									123.576	0.942309	4.98822e-14	0.235411	0.0501789	0.706897	9.59126e-07	synergism	Nose resistant-to-fluoxetine protein; N-terminal
tetur15g02120		chromosome_1	8433761	8436214	24.2437	1.29601	1.52344e-06	0.0729214	0.672183	1.22309	0.000148171	trans																	23.6697	0.727943	0.00240152	0.796762	0.0046497	-0.068819	0.52296	cis	ras-related protein Rab-23
tetur15g02130		chromosome_1	8436870	8440511	458.082	-0.268563	1.68048e-06	-0.271626	9.85516e-05	0.00306275	0.845302	cis	413.27	-0.0683212	0.425764	0.0629095	0.494186	-0.131231	0.0247384	ambiguous	327.365	-0.128174	0.106183	-0.0106438	0.926786	-0.11753	0.305834	conserved									AP-3 complex subunit delta-1
tetur15g02140		chromosome_1	8442618	8446186	225.823	-0.152547	0.0825408	-0.0410295	0.666886	-0.111517	0.33737	ambiguous	122.802	-0.493828	0.00013978	-0.0302901	0.83287	-0.463538	0.00257824	trans	168.869	-0.261168	0.0159249	-0.323831	0.00401943	0.0626629	0.488069	cis	150.474	-0.307694	0.00112398	-0.0543442	0.598826	-0.253349	0.0405766	trans	tumor suppressor candidate 4
tetur15g02150		chromosome_1	8446228	8448522	141.345	0.310008	0.000689514	0.0985213	0.325191	0.211487	0.293971	ambiguous	41.345	-0.0533639	0.815746	0.142806	0.369635	-0.19617	0.0493213	ambiguous	149.211	0.164371	0.241132	0.0926131	0.419011	0.0717577	0.54342	conserved	100.413	0.160652	0.198081	-0.0664999	0.566024	0.227152	0.110682	conserved	Hypothetical protein
tetur15g02170		chromosome_1	8451181	8451705	20.122	-0.890947	4.41838e-05	-0.967888	0.00114002	0.0769414	1	cis																									Hypothetical protein
tetur15g02200		chromosome_1	8482683	8486859	176.59	0.860022	9.12401e-15	-0.0146984	0.901869	0.87472	1.88198e-19	trans	192.156	0.505965	0.000201927	0.176409	0.164702	0.329557	0.0217521	trans	130.636	-0.0227178	0.8715	-0.234551	0.0312409	0.211833	0.0226037	compensatory	110.336	-0.0957472	0.498156	-0.263865	0.0349793	0.168118	0.0589273	compensatory	adiponectin receptor 2
tetur15g02290		chromosome_1	8609291	8613653									23.3011	1.01904	4.15399e-05	1.20227	0.000702405	-0.18323	0.648334	cis									24.9636	1.74432	1.41153e-13	1.95743	8.60508e-11	-0.213109	0.245799	cis	cys-loop ligand-gated ion channel
tetur15g02300		chromosome_1	8616925	8649389	20.9927	-0.00987629	0.960201	-0.283099	0.149875	0.273223	0.0960947	ambiguous																									G-protein coupled receptor.
tetur15g02320		chromosome_1	8673323	8673924	23.5724	-1.49535	8.25107e-12	-0.602481	0.0149109	-0.892867	0.0228437	synergism																									Hypothetical protein
tetur15g02340		chromosome_1	8675007	8676985	332.673	0.10203	0.223605	0.0792347	0.349243	0.0227952	0.80134	conserved	235.52	0.195259	0.0518045	0.314875	0.00671194	-0.119616	0.0589161	antagonism	200.616	0.281158	0.0188467	0.394799	0.00123009	-0.113641	0.213814	cis	265.45	0.260211	0.00139207	0.35464	0.000165879	-0.0944295	0.202239	cis	PREDICTED: similar to mitochondrial ribosomal protein L50
tetur15g02350		chromosome_1	8677250	8678528	413.744	-0.454208	9.09454e-11	-0.370443	6.45138e-06	-0.0837647	0.347056	cis	360.35	-0.42207	2.6169e-07	0.0986494	0.28793	-0.52072	1.69231e-15	trans	286.243	-0.285159	0.00206305	0.0120072	0.926451	-0.297166	0.000336313	trans	256.44	-0.227414	0.00843868	-0.0394133	0.689612	-0.188	0.0201085	trans	Ubiquitin fusion degradation protein 1 homolog
tetur15g02360		chromosome_1	8679993	8684583	173.623	0.087723	0.544116	0.0334834	0.814844	0.0542395	0.759423	conserved	173.686	-0.340685	0.00261855	-0.025184	0.850687	-0.315501	0.0104359	trans	151.248	-0.0650791	0.659065	0.0368211	0.778304	-0.1019	0.347012	conserved	117.456	-0.206432	0.0473087	-0.0196143	0.870308	-0.186818	0.314858	ambiguous	Hypothetical protein
tetur15g02370		chromosome_1	8685063	8688337									715.294	0.547764	9.02037e-21	-0.0341312	0.679444	0.581896	4.97512e-27	trans	489.161	0.340636	0.000389525	0.048876	0.6379	0.291761	2.31662e-05	trans	424.247	0.330382	7.06253e-07	-0.0488398	0.518339	0.379222	3.40851e-10	trans	histone-lysine N-methyltransferase EZH2
tetur15g02380		chromosome_1	8689168	8696029	614.753	-0.0745481	0.17057	0.0010103	0.993181	-0.0755584	0.201511	conserved	885.125	-0.72413	6.73385e-30	-0.982456	9.76712e-40	0.258326	8.89268e-07	antagonism	890.912	0.31097	1.00729e-06	0.140897	0.029126	0.170074	0.00315288	synergism	790.144	0.333302	1.55967e-08	0.0382446	0.572112	0.295057	1.20346e-09	trans	UNC93-like protein MFSD11
tetur15g02400		chromosome_1	8698649	8699599																									142.874	-0.233986	0.0267936	-0.0193542	0.872247	-0.214632	0.12613	ambiguous	choline transporter-like protein 4
tetur15g02410		chromosome_1	8699638	8702921																	69.4939	-0.331551	0.0180203	-0.219875	0.103564	-0.111676	0.968778	ambiguous	63.9488	-0.414103	0.000751971	-0.0107214	0.938021	-0.403382	0.00668869	trans	Choline transporter-like
tetur15g02530		chromosome_1	8746517	8748754									27.0986	0.0838438	0.731003	-0.336213	0.110527	0.420057	0.00569138	ambiguous	47.3927	0.326767	0.042262	0.037737	0.805846	0.28903	0.256031	ambiguous	39.7592	0.566597	0.00195624	-0.0022817	0.989015	0.568878	0.00775119	trans	7TM GPCR; rhodopsin-like
tetur15g02620		chromosome_1	8807174	8812000	304.405	-0.385286	4.45552e-05	-0.358642	0.000572206	-0.0266443	0.978127	cis	285.797	-0.553702	3.05182e-10	-0.0970073	0.320015	-0.456694	1.65312e-06	trans	309.17	-0.636441	1.41105e-14	-0.723555	2.60844e-16	0.0871147	0.441499	cis									hydrolase/acyltransferase; putative
tetur15g02690		chromosome_1	8832211	8832495	113.003	-0.362644	0.000941227	-0.380005	0.00494014	0.0173607	0.843134	cis	103.144	-0.832257	3.00069e-11	-0.262429	0.0634404	-0.569828	0.00324914	synergism	71.2788	-0.668079	0.0018444	-0.0821317	0.611331	-0.585948	0.00131535	trans									Protein of unknown function DUF543
tetur15g02700		chromosome_1	8833144	8834442	119.736	0.268628	0.0179881	0.170517	0.159559	0.0981115	0.891837	ambiguous	126.198	0.167909	0.191889	0.513693	0.000773782	-0.345784	0.00725576	compensatory	114.042	0.177362	0.270295	0.295763	0.0338443	-0.1184	0.116356	ambiguous									Hypothetical protein
tetur15g02710		chromosome_1	8834413	8835743	71.4846	-0.382142	0.00167175	-0.0198382	0.886774	-0.362304	0.0348116	trans	63.2172	-0.945605	3.47592e-09	0.115016	0.438096	-1.06062	2.00042e-10	trans	50.0112	-1.14167	1.81412e-08	-0.0753105	0.621979	-1.06636	5.98555e-05	trans	55.7003	-0.535064	0.000431623	-0.0558443	0.690621	-0.47922	0.0193818	trans	SAGA complex, Sgf11 subunit
tetur15g02720		chromosome_1	8836053	8836372	395.404	0.0899584	0.347281	-0.0261434	0.791413	0.116102	0.0360952	ambiguous	302.66	-0.540583	5.864e-14	0.264212	0.00783092	-0.804795	2.80991e-25	antagonism	226.447	-0.758568	3.42502e-06	-0.0697468	0.609176	-0.688821	1.3233e-12	trans									NADH dehydrogenase
tetur15g91268		chromosome_1	8883761	8890696	172.114	0.146488	0.13797	-0.257593	0.0203835	0.404081	1.58088e-06	compensatory	158.795	0.104964	0.373222	0.0219009	0.867684	0.0830631	0.884127	conserved	222.649	0.330856	0.000552171	-0.323438	0.000809933	0.654294	1.08432e-14	antagonism	160.14	0.127041	0.311974	-0.182	0.100723	0.309041	9.73019e-05	ambiguous	hypothetical protein
tetur15g02760		chromosome_1	8886159	8888346									164.449	6.28644	6.16155e-25	6.26916	4.33106e-20	0.0172727	1	cis																	Endoglin/CD105 antigen
tetur15g02770		chromosome_1	8891035	8892351	80.5856	0.192954	0.132119	-0.0838917	0.509825	0.276845	0.00541948	ambiguous	75.4971	0.131094	0.399428	0.0549753	0.701214	0.0761183	0.603502	conserved	72.1714	-0.0497403	0.802988	-0.0286313	0.854007	-0.021109	0.725025	conserved	34.1408	-0.815598	1.45642e-05	-0.0269584	0.873335	-0.788639	0.000141019	trans	S-adenosyl-L-methionine-dependent methyltransferase
tetur15g02790		chromosome_1	8893399	8896377	445.784	0.00544917	0.954909	-0.0220777	0.784396	0.0275269	0.583107	conserved	419.776	0.0134945	0.940692	-0.0152555	0.913358	0.02875	0.575215	conserved																	PREDICTED: similar to Chromosome 2 open reading frame 13
tetur15g02800		chromosome_1	8896494	8898496									457.105	0.236409	6.21182e-05	-0.0507963	0.56662	0.287205	2.13251e-06	trans	517.838	0.256902	2.32537e-06	-0.00921749	0.925937	0.266119	1.95481e-05	trans	453.494	0.344815	4.27998e-11	0.140772	0.03491	0.204043	0.0111286	synergism	histone acetyltransferase
tetur15g02830		chromosome_1	8901646	8902934	388.984	-0.0828652	0.207929	-0.12251	0.0970749	0.0396451	0.410584	ambiguous	412.039	-0.283795	3.12066e-05	-0.0576844	0.505938	-0.226111	0.00463083	trans	200.94	-0.310037	0.00103813	-0.0734988	0.47643	-0.236539	0.143341	ambiguous	164.428	-0.293692	0.00592714	-0.214754	0.0579681	-0.0789384	0.921176	cis	fat storage-inducing transmembrane protein 2
tetur15g02840		chromosome_1	8903261	8906618	273.969	-0.173659	0.0216612	0.238967	0.00876068	-0.412626	1.92281e-09	antagonism	292.296	-0.0184881	0.850338	0.155104	0.0782804	-0.173593	0.00360504	compensatory	164.038	-1.29456	5.13753e-35	-0.888782	1.07456e-15	-0.405778	0.00191094	synergism									PREDICTED: tyrosyl-DNA phosphodiesterase 1
tetur15g02850		chromosome_1	8907471	8909063									658.159	0.584508	4.91451e-21	0.0207428	0.826936	0.563765	1.48984e-21	trans									321.873	0.189475	0.011245	-0.0160163	0.856353	0.205492	0.0055829	trans	Caspase
tetur15g03010		chromosome_1	8955622	8962609	2005.74	-0.282858	7.90748e-06	0.0191818	0.778956	-0.30204	1.22139e-29	trans	2938.39	0.516671	8.08712e-09	-0.0536376	0.583654	0.570309	6.9181e-120	trans	1916.64	0.219656	0.00953315	-0.0465341	0.611331	0.26619	2.7928e-20	trans									E3 ubiquitin-protein ligase HUWE1
tetur15g03020		chromosome_1	8970869	8972460	79.9597	0.574845	0.000566245	0.00127652	0.995251	0.573569	7.13471e-05	trans	66.8755	-0.0792782	0.657494	0.358743	0.0369378	-0.438021	0.0012821	compensatory																	Lectin precursor
tetur15g03030		chromosome_1	8973297	8974844	179.082	-0.0372239	0.764041	-0.0857642	0.409597	0.0485403	0.354767	conserved	109.213	0.169449	0.154958	-0.0944283	0.430416	0.263878	0.00953074	ambiguous																	mitochondrial ribosomal protein L3
tetur15g04117		chromosome_1	8977754	8979319	412.33	0.478845	1.54281e-10	-0.0616744	0.43434	0.540519	6.44675e-20	trans																									Corticotropin-releasing factor conserved site
tetur15g03060		chromosome_1	8979705	8981316	21.3643	0.468869	0.0235515	0.676537	0.012826	-0.207669	0.497267	cis																									guanine nucleotide-binding protein G
tetur15g03070		chromosome_1	8981583	8982459	235.772	0.547587	1.01392e-12	0.399067	3.23285e-05	0.148519	0.290366	cis																									trafficking protein particle complex subunit 4
tetur15g03150		chromosome_1	9035541	9037828																	137.432	-0.626137	2.39784e-09	-0.0688118	0.523286	-0.557325	2.30446e-06	trans	130.605	-0.303803	0.00163189	-0.0440683	0.671591	-0.259735	0.0346174	trans	E3 ubiquitin-protein ligase RING1
tetur15g03190		chromosome_1	9041285	9044171	115.531	-0.0309161	0.790713	-0.0320577	0.778956	0.00114168	0.77464	conserved	137.891	0.326082	0.00322311	0.138729	0.222258	0.187353	0.52797	ambiguous	110.986	0.0976249	0.457157	-0.14086	0.182336	0.238484	0.0492102	ambiguous	83.8456	0.241562	0.0325515	-0.0231745	0.854714	0.264737	0.0461468	trans	PREDICTED: similar to Cat eye syndrome critical region protein 2
tetur15g03230		chromosome_1	9079727	9080766	153.301	-0.00668465	0.962343	-0.0845766	0.457223	0.0778919	0.243046	conserved	131.588	-0.121351	0.289674	-0.0204357	0.877058	-0.100916	0.788402	conserved	112.879	-0.460337	0.000396596	-0.481055	0.000807611	0.0207184	0.948754	cis	96.5945	-0.33936	0.00326517	-0.151599	0.197883	-0.187761	0.58256	ambiguous	Hypothetical protein
tetur15g03240		chromosome_1	9081163	9083505	874.904	-0.00366438	0.958243	-0.0277399	0.622058	0.0240756	0.363606	conserved									690.43	-0.123648	0.13831	0.00556708	0.965559	-0.129215	0.0192644	ambiguous	580.749	-0.0169671	0.821188	-0.017734	0.801525	0.000766936	0.939332	conserved	glucose-6-phosphate 1-dehydrogenase
tetur15g03250	host	chromosome_1	9084049	9086807	56.6265	-2.09364	7.06652e-34	-0.284984	0.0657572	-1.80866	3.18544e-17	synergism									63.7908	-0.203528	0.188986	0.0802368	0.556274	-0.283765	0.094494	ambiguous	55.2333	0.016191	0.929721	0.13195	0.323285	-0.115759	0.0586326	ambiguous	mutS protein homolog 4
tetur15g03300		chromosome_1	9120540	9121959									40.6073	0.453666	0.0167133	-0.160104	0.315705	0.61377	9.25846e-05	trans																	Putative Degenerin/Epithelial Sodium Channel (DEG/ENaC)
tetur15g03340		chromosome_1	9136289	9137807	356.508	-0.0402776	0.585951	-0.114882	0.13162	0.0746044	0.123307	conserved	380.413	-0.199157	0.00185688	-0.0361055	0.687172	-0.163052	0.0956868	trans	284.815	-0.00138711	0.993046	-0.0743886	0.459139	0.0730015	0.174389	conserved	246.971	-0.0316373	0.72815	-0.0775424	0.353577	0.045905	0.440415	conserved	Nonaspanin (TM9SF)
tetur15g03390		chromosome_1	9172877	9183468	183.482	-0.0251554	0.824242	-0.0345183	0.741667	0.00936291	0.80414	conserved	100.892	-0.0969	0.564379	-0.300885	0.0450069	0.203985	0.0293195	compensatory	169.724	0.468641	9.7771e-08	0.0921528	0.345649	0.376488	0.00538863	trans	132.191	2.29869e-05	1	-0.0220624	0.843864	0.0220854	0.867952	conserved	very low-density lipoprotein receptor precursor
tetur15g03400		chromosome_1	9184535	9185336									31.469	-0.56286	0.00714953	-0.0166732	0.932558	-0.546187	0.0478329	trans																	Hypothetical protein
tetur15g03410		chromosome_1	9186538	9189149									114.341	0.080247	0.544755	0.134397	0.256091	-0.0541501	0.538267	conserved																	GDP-L-galactose/GDP-D-glucose phosphorylase
tetur15g04104		chromosome_1	9187925	9189149									70.517	-0.518573	8.33782e-05	-0.0157836	0.920756	-0.502789	0.00877892	trans																	Superoxide dismutase (Cu/Zn) / superoxide dismutase copper chaperone
tetur15g03420		chromosome_1	9190041	9191949									684.264	0.668459	3.24802e-27	0.447236	3.9146e-09	0.221223	0.00175026	synergism																	P-loop containing nucleoside triphosphate hydrolase
tetur15g03440		chromosome_1	9197830	9200119									277.979	-0.411513	1.10567e-05	-0.0821069	0.428801	-0.329406	0.000351468	trans																	U4/U6 small nuclear ribonucleoprotein Prp31
tetur15g03470		chromosome_1	9202416	9204537	693.144	0.0603921	0.437768	-0.186367	0.0159628	0.246759	5.86347e-08	compensatory	774.611	0.300985	2.04719e-09	-0.0297488	0.703588	0.330733	1.04529e-11	trans	596.057	0.048695	0.531846	0.0013694	0.991978	0.0473256	0.481726	conserved	470.891	-0.0543222	0.598874	-0.0390438	0.673669	-0.0152785	0.675053	conserved	MYB-like
tetur15g03600		chromosome_1	9296573	9298019	273.504	-0.114763	0.187873	0.0261435	0.784298	-0.140906	0.0379073	ambiguous	279.02	-0.0688858	0.44142	0.0450163	0.650138	-0.113902	0.139952	conserved									269.22	-0.155486	0.0300864	-0.109427	0.179408	-0.0460593	0.940903	ambiguous	DNA primase small subunit
tetur15g03610		chromosome_1	9298191	9309803									711.632	0.254639	0.0107422	-0.110503	0.25274	0.365141	5.98936e-15	trans									459.72	0.179601	0.0484549	0.00508863	0.960023	0.174512	0.00700415	trans	PREDICTED: similar to transcriptional co-repressor Sin3A
tetur15g03670		chromosome_1	9316095	9317298									377.43	0.299551	5.34679e-05	-0.0913587	0.282706	0.39091	3.71649e-09	trans	293.504	0.446381	1.0935e-09	0.151295	0.0571331	0.295086	0.0024791	synergism	282.381	0.535286	5.04385e-11	0.125318	0.159623	0.409968	1.2009e-06	trans	origin recognition complex subunit 2
tetur15g03680		chromosome_1	9317420	9318410									26.5814	0.0389833	0.886879	0.091448	0.588681	-0.0524647	0.522199	conserved	24.1346	0.0423416	0.868973	0.043974	0.798997	-0.00163241	1	conserved	23.8346	0.291673	0.158395	0.00155312	0.992745	0.29012	0.121198	conserved	short coiled-coil protein
tetur15g03690		chromosome_1	9317420	9319539									54.0027	-0.382331	0.028401	-0.204428	0.204962	-0.177903	1	ambiguous	55.2585	-0.148284	0.491335	-0.138766	0.347933	-0.00951812	0.761357	conserved	49.7224	0.0911673	0.628263	0.182729	0.202875	-0.0915613	0.256143	conserved	adiponectin receptor protein 2
tetur15g03700		chromosome_1	9319946	9320639									182.33	0.371032	0.000251756	0.545888	3.24357e-05	-0.174856	0.192758	cis	140.557	0.055856	0.646511	0.404012	0.00019958	-0.348156	0.00119456	compensatory	85.5527	0.0188383	0.89809	0.181358	0.127995	-0.16252	0.142329	conserved	short coiled-coil protein
tetur15g03710		chromosome_1	9321004	9323549	219.597	0.589447	4.60721e-12	0.523841	5.74561e-07	0.0656065	0.886222	cis	262.526	0.370481	0.000257688	0.641752	2.34873e-07	-0.27127	0.00260125	antagonism	228.942	0.664468	3.48541e-15	0.775532	1.06633e-15	-0.111064	0.222853	cis	306.786	0.244238	0.00297314	0.12368	0.160111	0.120559	0.151199	ambiguous	Zinc finger; C2H2 type
tetur15g03720		chromosome_1	9324542	9325856									205.437	0.0143781	0.906195	-0.0140867	0.907413	0.0284647	0.507967	conserved	159.779	0.136736	0.238277	0.307939	0.00651765	-0.171203	0.0849243	compensatory	143.431	0.205406	0.0370448	-0.0109304	0.92301	0.216337	0.0112055	trans	GPN-loop GTPase 3
tetur15g03750		chromosome_1	9328353	9334302									1078	0.546718	6.73385e-30	0.177417	0.00242266	0.3693	1.75851e-14	synergism	687.291	0.186776	0.112106	-0.0292715	0.813561	0.216047	4.91899e-06	ambiguous	688.048	0.182045	0.00815712	0.178502	0.0155747	0.00354326	0.657956	cis	PREDICTED: similar to solute carrier family 20
tetur15g03760		chromosome_1	9335109	9336884	553.585	0.156772	0.035538	-0.0118356	0.889843	0.168608	0.000884204	trans	536.224	0.0892959	0.165829	0.0606544	0.434168	0.0286415	0.804804	conserved	433.056	0.0566506	0.477929	0.154152	0.02568	-0.0975018	0.089295	compensatory	388.155	0.321021	1.65089e-05	0.212624	0.0104227	0.108398	0.741788	cis	X-prolyl aminopeptidase
tetur15g03780		chromosome_1	9342616	9348576	407.47	-0.0782136	0.499198	-0.12317	0.242089	0.0449563	0.176306	conserved	525.237	-0.010708	0.946733	-0.0478042	0.672909	0.0370963	0.336517	conserved	350.112	-0.438918	2.78488e-05	-0.29722	0.00484925	-0.141699	0.296142	cis									myosin-Id
tetur15g03790		chromosome_1	9350080	9358327									119.706	0.0236832	0.892505	0.0185928	0.897986	0.00509041	0.688635	conserved	66.4352	0.251558	0.0988212	-0.0500269	0.732798	0.301585	0.016255	trans	80.8668	0.43428	0.00210815	-0.0359997	0.795405	0.47028	0.00153594	trans	viral complement control protein
tetur15g03810		chromosome_1	9364646	9365966																	42.6189	-0.156344	0.418576	0.419228	0.0235224	-0.575572	0.000786276	compensatory									RNA-binding protein 7
tetur15g03840		chromosome_1	9375426	9379792	142.841	-0.0361186	0.805662	-0.0752785	0.541486	0.0391598	0.418266	conserved	199.145	0.548063	3.52093e-09	-0.208259	0.0450283	0.756322	3.46725e-16	antagonism	137.234	0.422919	0.000689438	-0.0621912	0.620453	0.48511	9.70862e-06	trans	124.278	0.106331	0.462979	-0.0334099	0.796237	0.139741	0.217208	conserved	WD40 repeat
tetur15g03850		chromosome_1	9380290	9381269	26.3822	-4.1389	2.50442e-42	-1.88292	2.16906e-07	-2.25599	2.8087e-07	synergism	38.703	-1.24369	8.36608e-13	-0.576265	0.0150556	-0.667423	0.0697466	synergism									22.0159	-1.37943	1.50701e-08	-1.05518	0.00206879	-0.32425	0.647554	cis	Hypothetical protein
tetur15g04100		chromosome_1	9460863	9461734	63.611	-0.175105	0.259709	0.0976896	0.498856	-0.272794	0.0044827	ambiguous																									RNA helicase
tetur37g00020		chromosome_1	9467424	9473487	347.786	-0.0631538	0.459195	-0.0729254	0.367581	0.00977166	0.737569	conserved	397.956	0.330988	9.48876e-06	-0.11635	0.170207	0.447338	2.49896e-12	trans	300.689	0.180572	0.0208643	-0.32492	8.19275e-05	0.505492	6.00388e-11	antagonism	259.559	0.290335	4.43697e-05	0.0462186	0.58081	0.244116	0.010083	trans	protein NDRG3
tetur37g00060		chromosome_1	9483684	9487162	175.072	0.189497	0.0649955	-0.0779094	0.448128	0.267406	0.000595757	trans	182.119	0.243499	0.0176664	-0.113422	0.281854	0.35692	3.78935e-05	trans	404.529	0.458225	4.36602e-13	-0.0594741	0.440352	0.517699	1.78334e-13	trans	306.569	0.289559	1.82751e-05	0.257593	0.000926909	0.031966	0.973813	cis	PREDICTED: similar to chondroitin synthase
tetur37g00070		chromosome_1	9487372	9488803																	452.521	0.542216	0.00120662	0.30798	0.0350737	0.234235	0.0122323	synergism	293.454	0.275112	0.00372216	0.23722	0.0163118	0.037892	0.913186	cis	5-formyltetrahydrofolate cyclo-ligase
tetur37g00080		chromosome_1	9490420	9492947	298.972	-0.0966181	0.216143	-0.0966234	0.241236	5.33965e-06	0.714808	conserved																	237.748	0.0740595	0.446245	-0.147452	0.1082	0.221512	0.00152944	ambiguous	Ankyrin repeat; sub-type
tetur37g00120		chromosome_1	9496093	9513166	201.295	0.0317872	0.799365	-0.408148	0.00179897	0.439935	9.44684e-08	compensatory	216.471	-0.0780789	0.471128	-0.0217626	0.857597	-0.0563163	0.838728	conserved	107.051	0.16477	0.345732	-0.0155861	0.925801	0.180356	0.221625	conserved									neuroendocrine convertase 2 precursor
tetur37g00130		chromosome_1	9514160	9516312	562.747	-0.0673962	0.287627	0.0125182	0.862884	-0.0799144	0.167413	conserved	550.048	-0.0273026	0.7752	-0.119615	0.142325	0.0923128	0.0318314	ambiguous																	conserved edge expressed protein
tetur37g00140		chromosome_1	9516637	9517796	165.657	-0.12914	0.215687	-0.0765578	0.464573	-0.0525821	0.96967	conserved	166.092	-0.0153514	0.917291	0.0274199	0.830223	-0.0427713	0.687228	conserved	154.405	0.111886	0.349338	0.107518	0.298475	0.00436745	0.791784	conserved	122.505	0.057334	0.621482	0.0168392	0.885036	0.0404948	0.786283	conserved	Uncharacterised protein C3orf38 (DUF4518)
tetur37g00150		chromosome_1	9518084	9540974	188.43	1.31312	6.41745e-29	0.575754	1.1964e-05	0.73737	7.06185e-12	synergism	243.173	1.10759	7.26747e-29	0.900935	2.41538e-13	0.20665	0.0420157	synergism	156.367	1.44552	6.4351e-32	0.805342	6.63187e-10	0.640174	3.16711e-06	synergism	102.815	0.995473	2.31493e-18	0.908507	2.96263e-10	0.0869662	1	cis	Sept2 protein
tetur37g00200		chromosome_1	9577449	9594230	36.4801	0.279441	0.0826448	-0.131904	0.379268	0.411345	0.00369051	trans	30.8825	-0.0200355	0.93721	-0.17437	0.31205	0.154334	0.177599	conserved									26.8954	0.0509875	0.825385	0.000588796	0.997641	0.0503987	0.525071	conserved	neuromusculin; putative
tetur37g00210		chromosome_1	9615981	9637459	360.505	-0.328699	8.32731e-05	-0.19711	0.0348379	-0.131589	0.271658	cis	273.074	-0.0602964	0.669972	-0.0777185	0.494394	0.0174221	0.433503	conserved	350.458	-0.0684033	0.583648	-0.315018	0.00237784	0.246615	0.000288828	compensatory	157.995	-0.154623	0.123721	-0.30017	0.00557688	0.145547	0.0294948	compensatory	Nitric oxide synthase
tetur37g01229		chromosome_1	9619110	9619500	22.5616	0.603695	0.00375641	0.0940366	0.558085	0.509658	0.247851	ambiguous	23.5354	0.753479	0.000273691	0.165483	0.350218	0.587996	0.483793	ambiguous																	n/a
tetur37g00220		chromosome_1	9638364	9642361	340.603	-0.491771	1.17179e-09	-0.29983	0.00117341	-0.191941	0.051246	synergism	563.794	0.454166	1.47732e-16	0.188618	0.00507044	0.265548	0.000266025	synergism	125.854	-0.180451	0.140309	-0.595704	2.34301e-06	0.415253	0.000275842	compensatory	224.712	-0.383381	1.42421e-05	-0.816214	7.52406e-15	0.432833	2.89063e-06	antagonism	fascin
tetur37g00280		chromosome_1	9660141	9664116	138.834	0.232413	0.00916951	0.0190377	0.864101	0.213375	0.110894	ambiguous	146.988	0.466916	3.16749e-06	-0.09003	0.412886	0.556946	2.21747e-08	trans	140.603	0.332565	0.0025905	-0.0311944	0.804679	0.363759	0.00484644	trans	111.284	0.287126	0.00460952	-0.215793	0.0453343	0.50292	5.31098e-06	antagonism	Nose resistant-to-fluoxetine protein; N-terminal
tetur37g00290		chromosome_1	9664324	9665967	482.657	0.105365	0.22625	-0.0904709	0.28149	0.195836	4.66183e-05	ambiguous	550.85	0.367133	8.08351e-06	-0.0230256	0.831117	0.390158	2.92187e-11	trans	398.641	0.15344	0.057786	-0.302775	0.000152128	0.456215	2.86031e-12	antagonism	356.279	0.369012	1.67027e-06	-0.218873	0.0114945	0.587885	6.24925e-19	antagonism	actin-related protein 6
tetur37g00300		chromosome_1	9668053	9669476	399.241	0.060545	0.435396	0.0133362	0.874611	0.0472088	0.574114	conserved	491.978	0.484068	2.00507e-11	0.12084	0.142302	0.363228	2.5563e-06	trans	340.182	0.414237	3.1984e-07	0.0748595	0.396007	0.339377	7.91666e-05	trans	291.128	0.401541	1.45991e-10	0.132824	0.0826744	0.268718	0.000605712	synergism	Protein of unknown function DUF1647
tetur37g00310		chromosome_1	9672366	9675068	22.6353	0.729096	0.00033528	0.00819381	0.971451	0.720902	0.0125714	trans																									cyclic nucleotide-gated cation channel beta-3
tetur37g00320		chromosome_1	9675374	9677110	28.9356	-1.26829	6.75666e-12	-0.652921	0.00600562	-0.615371	0.135361	cis	39.0846	-1.12412	1.14994e-09	-1.06207	1.32234e-05	-0.0620537	0.898869	cis																	receptor associated protein RIC-3
tetur37g00340	CCE(TuCCE68)	chromosome_1	9680351	9682423																	123.025	1.24806	1.13339e-32	1.73859	1.14436e-35	-0.49053	0.000915518	antagonism	49.2135	-0.666391	5.11285e-05	-0.0227292	0.884283	-0.643662	0.00151887	trans	Carboxyl/cholinesterase
tetur37g01210		chromosome_1	9682220	9683453	68.0508	-0.36122	0.00528943	-0.224698	0.104701	-0.136523	0.91507	ambiguous	74.5299	-0.297827	0.0918216	0.0146081	0.932457	-0.312435	0.0229026	trans	166.985	-1.13913	5.15443e-25	-0.892261	1.87752e-13	-0.246874	0.0316063	synergism	158.631	-0.503207	1.12012e-07	-0.0791797	0.437919	-0.424028	0.00110754	trans	Sirtuin family, catalytic core small domain
tetur37g00350		chromosome_1	9685998	9688315	406.307	0.388211	9.0059e-06	0.0661544	0.450799	0.322056	2.18168e-05	trans	331.064	-0.179947	0.0573993	0.0900833	0.362617	-0.27003	0.000132898	trans	112.417	0.343343	0.012573	0.0326424	0.818328	0.310701	0.00493724	trans	168.493	0.169758	0.0914728	0.29157	0.00579521	-0.121811	0.215325	cis	Calcium-binding mitochondrial aspartate-glutamate transporter; solute carrier family 25; member 12
tetur37g00360		chromosome_1	9688462	9689903	271.352	0.336662	8.70908e-05	0.0151173	0.881504	0.321544	0.000180547	trans	209.998	-0.194081	0.0677736	-0.0296701	0.814961	-0.164411	0.392729	ambiguous	190.902	-0.0980915	0.379699	-0.108413	0.266873	0.0103213	0.405995	conserved	257.029	0.0373917	0.770403	-0.00874929	0.937322	0.046141	0.856975	conserved	Haemolymph juvenile hormone binding
tetur37g00380		chromosome_1	9691953	9693345	564.534	0.101027	0.102513	-0.0566933	0.384941	0.15772	0.00115563	ambiguous	656.832	0.327474	4.6967e-06	-0.0598307	0.491879	0.387305	4.65217e-14	trans	398.102	0.184481	0.102286	-0.0606824	0.564301	0.245164	5.60771e-05	ambiguous	139.294	0.170207	0.084892	-0.125655	0.20866	0.295862	0.00722354	trans	nuclear receptor coactivator 6
tetur37g00390		chromosome_1	9694149	9696169																									126.621	-0.347529	0.000448596	-0.341708	0.00523524	-0.0058211	0.909997	cis	REST corepressor 1
tetur37g00400		chromosome_1	9696720	9698824	39.0106	0.299073	0.041286	0.0131289	0.941349	0.285944	0.173196	ambiguous	29.8391	-0.594796	0.00108001	-0.113196	0.494504	-0.4816	0.221378	ambiguous	27.4463	-0.193166	0.367709	-0.106117	0.49861	-0.0870495	0.948754	conserved	20.2761	-0.30033	0.138435	0.0425491	0.803736	-0.342879	0.316665	conserved	Leucine-rich repeat domain, L domain-like
tetur37g00410		chromosome_1	9699524	9700927	50.499	0.982553	1.53901e-08	-0.035153	0.825872	1.01771	6.43711e-09	trans	31.3255	-1.0136	1.14031e-06	-2.19529	1.63417e-11	1.18169	0.00358008	antagonism	29.7975	0.0503899	0.818285	-0.262552	0.109803	0.312942	0.106956	conserved									HMW kininogen
tetur37g00450		chromosome_1	9725465	9729595	89.7637	-0.0511891	0.729475	-0.200692	0.146542	0.149503	0.0707319	ambiguous	115.518	0.144505	0.341551	-0.502805	0.00166363	0.64731	3.27175e-08	compensatory	114.867	0.361485	0.0154128	-0.0139302	0.931413	0.375415	0.00112783	trans									discs large protein; putative
tetur37g00460		chromosome_1	9730695	9737114	191.874	-0.0696516	0.571218	0.0430883	0.707758	-0.11274	0.0753916	ambiguous	211.149	0.0524247	0.68732	-0.133917	0.214838	0.186342	0.0554964	ambiguous	193.188	0.08162	0.530158	0.0669716	0.537407	0.0146484	0.878415	conserved	193.425	0.0837305	0.461016	-0.0313511	0.764214	0.115082	0.269729	conserved	DNA topoisomerase 2-alpha
tetur37g00470		chromosome_1	9737739	9739775	89.9276	0.439108	3.85035e-05	0.0321573	0.804357	0.406951	0.0112396	trans	108.631	0.367909	0.00581562	0.0843131	0.513685	0.283596	0.0969523	trans	78.9075	0.468841	0.00028127	0.137206	0.273164	0.331635	0.163896	ambiguous	479.728	0.642836	1.23607e-35	-0.0201128	0.768747	0.662949	6.98468e-32	trans	von Willebrand factor; type A
tetur37g00500		chromosome_1	9763226	9765132																	301.563	0.697637	9.91435e-22	0.444829	4.05709e-08	0.252808	0.00567826	synergism	174.339	0.960429	5.55747e-30	0.865311	1.69054e-15	0.0951174	0.653907	cis	tRNA
tetur37g00510		chromosome_1	9765358	9766939	505.028	0.165162	0.00827472	-0.00591133	0.943202	0.171073	0.00373269	trans	557.562	0.485399	3.84016e-14	0.042805	0.62298	0.442594	4.24174e-11	trans	1066.74	0.272792	2.52723e-06	0.00117899	0.992222	0.271613	5.5314e-10	trans	494.147	0.495227	7.74429e-20	-0.0250155	0.713474	0.520242	1.12203e-20	trans	cyclin-L1
tetur37g00520		chromosome_1	9767303	9768952	362.567	-0.0914533	0.241633	-0.151467	0.0724737	0.0600134	0.39224	ambiguous	416.87	-0.0976536	0.195974	-0.122962	0.120549	0.0253081	0.254815	conserved									278.995	-0.0255189	0.812024	-0.153098	0.08742	0.127579	0.0207532	compensatory	Hypothetical protein
tetur37g00600		chromosome_1	9842548	9845885	607.465	-0.0739423	0.331938	-0.0396906	0.590804	-0.0342518	0.867163	conserved									229.01	0.32108	0.00530098	0.0211349	0.87277	0.299945	0.00110113	trans	389.059	0.434132	8.20652e-08	0.256795	0.00312616	0.177337	0.0402828	synergism	SCY1-like 2
tetur37g00620		chromosome_1	9857646	9858845																									323.953	0.412218	1.20102e-05	0.122332	0.200086	0.289886	0.00104661	trans	pre-mRNA-splicing factor cwc15
tetur37g00660	host	chromosome_1	9879714	9881348	38.5091	4.51348	1.43743e-40	3.53042	7.16781e-18	0.983056	0.0615263	synergism									55.8854	4.41891	2.11351e-49	4.58563	1.38629e-31	-0.166715	0.805304	cis									poly
tetur37g00670		chromosome_1	9883662	9885177	1491.33	0.208763	0.0472712	0.0990226	0.313123	0.10974	0.0253709	trans																									40S ribosomal protein S20
tetur37g00680		chromosome_1	9886036	9888688																	424.978	0.0973716	0.368892	-0.0727408	0.444426	0.170112	0.00258048	ambiguous	324.277	-0.383536	3.00513e-05	-0.19914	0.0400542	-0.184396	0.161635	cis	Serine proteases, trypsin family, serine active site
tetur37g00690		chromosome_1	9892479	9895390	32.6098	-0.531115	0.00446538	-0.0858579	0.576826	-0.445257	0.112378	ambiguous									32.9322	0.326896	0.0840766	0.133408	0.393807	0.193488	0.748156	ambiguous									Protein of unknown function DM4/12
tetur37g00740		chromosome_1	9902275	9903132	88.2154	-0.0370579	0.778073	0.178961	0.16155	-0.216019	0.0314154	ambiguous									29.2024	-1.72659	8.50915e-09	-0.0614582	0.742402	-1.66514	9.78715e-08	trans	38.89	-0.240194	0.205097	-0.10618	0.473804	-0.134015	0.878959	conserved	Hypothetical protein
tetur37g00810		chromosome_1	9928125	9929416																									378.382	-0.539197	2.01609e-12	-0.097794	0.245458	-0.441403	1.20638e-08	trans	PREDICTED: similar to CG11444-PA
tetur37g00820		chromosome_1	9929486	9930336	98.3306	0.11101	0.383121	-0.0663423	0.589452	0.177352	0.0722738	ambiguous									138.246	-0.162112	0.32141	0.0279334	0.849963	-0.190045	0.089295	ambiguous	100.747	-0.510299	0.000105269	-0.350146	0.011219	-0.160153	0.344157	cis	p53 and DNA damage-regulated protein 1
tetur37g00830		chromosome_1	9930401	9931723	239.102	0.389446	4.97273e-05	0.00991457	0.930473	0.379531	2.33354e-05	trans									514.165	0.473085	2.14571e-08	0.0538703	0.56276	0.419215	1.52359e-10	trans	190.288	0.538887	2.20913e-09	0.00907879	0.932268	0.529809	4.22464e-07	trans	RNA-binding protein NOB1
tetur37g00860		chromosome_1	9936010	9937451																									48.7608	0.224557	0.137396	0.252983	0.0804419	-0.0284265	0.426327	ambiguous	CDP-diacylglycerol-glycerol-3-phosphate 3-phosphatidyltransferase
tetur37g00870		chromosome_1	9938094	9947071																									64.1114	-0.0532475	0.719757	-0.0147479	0.912818	-0.0384996	0.971143	conserved	Cbl
tetur37g00880		chromosome_1	9947073	9949117																	634.882	0.423925	0.00251421	0.043529	0.74082	0.380396	3.61768e-12	trans	742.737	0.369344	7.04699e-05	0.110424	0.226634	0.25892	4.27538e-06	trans	PREDICTED: similar to Cas-Br-M
tetur37g00900		chromosome_1	9951961	9953581	147.354	-0.45086	2.25946e-06	-0.110191	0.281944	-0.340669	0.0165755	trans									502.832	-0.123803	0.111021	-0.17414	0.0168205	0.0503368	0.353133	ambiguous	523.397	-0.188241	0.00180982	-0.129288	0.0575768	-0.0589524	0.583083	cis	Lysosomal transcription factor, NCU-G1
tetur37g00910		chromosome_1	9953855	9959769	193.489	0.25866	0.0902524	0.0582865	0.671702	0.200373	0.0568176	trans									295.365	-0.178633	0.146148	-0.00162264	0.992222	-0.17701	0.0561265	ambiguous	189.807	-0.413274	0.000664206	0.0120056	0.926402	-0.42528	7.50693e-07	trans	cation efflux protein/ zinc transporter
tetur37g00950		chromosome_1	9972528	9974457	517.547	-0.1182	0.103809	0.0669753	0.369365	-0.185175	0.000122223	ambiguous									625.864	-0.0814333	0.209819	-0.0103708	0.915781	-0.0710624	0.156822	conserved	392.829	-0.183985	0.00355773	0.010913	0.890036	-0.194898	0.00583138	trans	autophagy-related protein 3
tetur37g00960		chromosome_1	9974801	9976723																	114.729	-0.164997	0.163957	0.0103922	0.943405	-0.17539	0.253678	conserved	78.897	-0.0844063	0.535226	-0.00952082	0.942767	-0.0748855	0.663491	conserved	S-adenosyl-L-methionine-dependent methyltransferase
tetur37g00970		chromosome_1	9977068	9978819	32.2631	0.0971971	0.548364	-0.183705	0.261882	0.280902	0.0186975	ambiguous									20.0776	0.108988	0.653475	0.00687546	0.976839	0.102112	1	conserved									tRNA modification GTPase TrmE
tetur37g00980		chromosome_1	9978723	9980294	375.786	-0.166193	0.0448039	-0.172822	0.0556989	0.00662874	0.747447	cis																	131.109	0.676758	6.86562e-09	-0.0243862	0.844728	0.701144	3.60628e-09	trans	TM2 domain
tetur37g00990		chromosome_1	9980347	9982698	129.17	0.0372212	0.722748	0.0126552	0.911695	0.024566	0.919093	conserved									102.993	0.112477	0.35974	0.168207	0.120955	-0.0557304	0.489211	conserved									A transmembrane protein.
tetur37g01010		chromosome_1	9985060	9987113																	114.029	0.873253	1.08734e-09	0.0333515	0.814805	0.839901	1.92356e-10	trans									Peptidase C48; SUMO/Sentrin/Ubl1
tetur37g01030		chromosome_1	9989790	9990089	107.227	3.08663	1.19343e-82	0.348658	0.00506559	2.73797	9.35462e-59	synergism																									Uncharacterised protein family UPF0224
tetur37g01040		chromosome_1	9991820	9995279	40.5776	0.163245	0.294584	-0.0154935	0.931829	0.178739	0.18188	conserved																									PREDICTED: laminin; beta 1
tetur37g01050		chromosome_1	9999854	10000567	152.677	0.266861	0.0114394	-0.0245608	0.835415	0.291422	0.00101374	trans																	71.5148	0.480476	0.000567494	0.0586201	0.664928	0.421856	0.00915413	trans	U6 snRNA-associated Sm-like protein LSm1
tetur37g01060		chromosome_1	10001552	10003200	694.553	0.592763	9.95106e-27	-0.0442015	0.463646	0.636965	9.32388e-40	trans									662.527	0.552344	9.23812e-24	0.130578	0.0270458	0.421766	2.82239e-13	synergism									Zinc finger; TAZ-type
tetur37g01130		chromosome_1	10027388	10035246	565.618	2.709	7.91285e-196	0.0124388	0.890156	2.69656	0	trans									110.141	2.93422	3.81093e-69	0.0265259	0.853858	2.9077	9.7126e-71	trans	374.593	2.45931	6.41295e-183	0.0254443	0.764445	2.43387	3.22784e-193	trans	GCN1 general control of amino-acid synthesis 1-like 1
tetur06g00240		chromosome_1	10258210	10268672	54.9723	0.376454	0.0525912	0.439699	0.0402378	-0.063245	0.479772	cis									167.666	1.01495	6.87011e-08	-0.197702	0.16903	1.21265	7.36251e-41	trans	24.1393	0.569855	0.00196356	0.485188	0.0301819	0.084667	0.714982	cis	PREDICTED: similar to Plasma membrane calcium-transporting ATPase 2
tetur06g00290		chromosome_1	10283472	10304685																									62.8583	-0.283799	0.106187	0.0498791	0.734467	-0.333679	0.00716904	ambiguous	titin
tetur06g00300		chromosome_1	10306526	10324747																									23.4721	-0.614404	0.00871637	0.0113581	0.948723	-0.625762	0.0172528	trans	Ryanodine receptor
tetur06g00310	MFS	chromosome_1	10326666	10331358	56.1507	0.820361	0.000152881	0.0129688	0.945565	0.807392	2.90074e-06	trans									68.0432	0.631082	0.000867702	0.0755234	0.615089	0.555559	0.00514647	trans	28.6945	0.616872	0.0147129	0.138256	0.425796	0.478616	0.120428	ambiguous	sodium-dependent phosphate transporter
tetur06g00350		chromosome_1	10337060	10337433																	33.3652	0.0901797	0.728351	-0.0124466	0.954738	0.102626	0.505485	conserved									Hypothetical protein
tetur06g00420		chromosome_1	10368305	10376441	121.575	1.19374	4.65798e-24	0.532968	0.000131896	0.660768	2.65601e-06	synergism																	700.085	0.954071	1.85992e-68	0.540952	1.75356e-19	0.413119	5.11762e-14	synergism	PREDICTED: similar to otoferlin
tetur06g00440		chromosome_1	10376757	10381560																	32.8222	-0.867656	1.07999e-05	-0.275627	0.114464	-0.592029	0.0770556	trans	20.0174	-0.620231	0.00250533	0.111588	0.500864	-0.731819	0.00191861	trans	sodium/solute symporter
tetur06g00500		chromosome_1	10422804	10425530	79.2616	0.634321	1.5149e-07	-0.0761425	0.535804	0.710463	1.2195e-07	trans									187.896	-0.0570261	0.679055	-0.0943971	0.368048	0.037371	0.552199	conserved	155.861	0.0783734	0.494014	-0.153098	0.140612	0.231471	0.00762192	ambiguous	PREDICTED: similar to npdc-1
tetur06g00510		chromosome_1	10428988	10429762	4603.61	0.324172	0.00529583	-0.148078	0.165167	0.47225	5.89452e-220	trans									4372.42	-0.0376292	0.823317	-0.00331974	0.984209	-0.0343095	0.114497	conserved	1675.99	-0.783663	2.09966e-30	-0.212627	0.00346331	-0.571036	1.42138e-63	synergism	Hypothetical protein
tetur06g00520		chromosome_1	10430457	10431541	1619.3	1.0087	4.1022e-16	0.161416	0.141486	0.84728	4.20161e-124	trans																	948.648	0.1382	0.201467	0.229708	0.0174729	-0.0915084	0.00480626	compensatory	Hypothetical protein
tetur06g00550		chromosome_1	10438113	10439917	31.0764	-2.74842	6.1461e-20	-3.09974	8.93763e-14	0.351323	0.488802	cis									28.5794	-1.60073	5.28611e-12	-1.67899	4.11844e-09	0.0782614	0.608207	cis	30.8868	-0.538929	0.00529842	-0.732446	0.00366408	0.193517	0.909309	cis	Homeobox protein SIX1, N-terminal SD domain
tetur06g00570		chromosome_1	10444369	10445759																	93.148	-0.234897	0.0655602	-0.141163	0.20817	-0.0937337	0.787962	ambiguous	110.846	0.0279826	0.873177	-0.00427136	0.975836	0.032254	0.929407	conserved	gem-associated protein; putative
tetur06g00580		chromosome_1	10450455	10456327	64.5505	0.0818881	0.55437	0.122153	0.343113	-0.0402651	0.411866	conserved									198.73	0.189193	0.146872	0.0475898	0.693716	0.141603	0.240366	conserved	246.577	0.567756	4.29206e-11	0.148145	0.0988875	0.419611	1.8298e-05	synergism	Domain of unknown function DUF4211
tetur06g00630		chromosome_1	10491263	10498188	91.6965	-0.174679	0.164634	0.0926116	0.451574	-0.26729	0.00558977	ambiguous									505.661	0.0724818	0.587271	0.0363206	0.757827	0.0361613	0.809995	conserved	438.151	-0.119585	0.111372	-0.0104049	0.897468	-0.10918	0.0866758	ambiguous	class V myosin
tetur06g00670		chromosome_1	10511238	10523693	158.37	0.171207	0.0813402	0.05409	0.603653	0.117117	0.541042	ambiguous	95.4905	0.228164	0.049019	0.049391	0.700117	0.178773	0.441369	ambiguous	61.171	0.312965	0.0433324	0.174512	0.200544	0.138453	0.485598	ambiguous	52.7366	0.377968	0.00419034	0.0798335	0.536969	0.298135	0.134373	ambiguous	Immunoglobulin E-set
tetur06g00690		chromosome_1	10524458	10526176	21.3938	0.0160319	0.932271	0.200913	0.236776	-0.184881	0.207908	conserved																									zinc finger
tetur06g06741		chromosome_1	10525801	10527515	141.006	-0.308644	0.0402502	0.00744103	0.969309	-0.316085	0.000837392	trans	133.732	-1.49485	2.32283e-27	0.0301622	0.832577	-1.52501	3.02907e-33	trans	127.055	-0.26392	0.0442672	0.0844756	0.483487	-0.348395	0.000459329	trans	96.8954	-0.735863	3.89955e-09	-0.0304975	0.8176	-0.705365	2.19167e-07	trans	Rossmann-like alpha/beta/alpha sandwich fold
tetur06g00700		chromosome_1	10527957	10533744	130.319	0.0113556	0.922504	-0.160161	0.129198	0.171516	0.0361187	ambiguous	151.313	0.174178	0.182795	-0.114049	0.332577	0.288228	0.00116628	ambiguous	179.058	0.195857	0.0334765	-0.0912632	0.328176	0.28712	0.00370506	trans	177.623	0.439012	1.85353e-07	0.0848592	0.354173	0.354153	0.00107535	trans	Quinoprotein amine dehydrogenase; beta chain-like
tetur06g00720		chromosome_1	10536797	10540048	531.818	-0.284679	1.57414e-06	-0.199016	0.00494092	-0.0856637	0.325605	cis	669.78	0.266636	0.0322187	-0.0500841	0.671101	0.31672	1.63488e-11	trans	337.02	0.159828	0.107254	-0.0209789	0.857627	0.180807	0.0144771	ambiguous	282.277	-0.011073	0.938991	-0.036623	0.733815	0.02555	0.692336	conserved	Protein of unknown function DUF3338
tetur06g00730		chromosome_1	10541303	10544612									716.439	-0.133233	0.0660931	-0.0729318	0.359388	-0.0603007	0.845413	ambiguous																	serine palmitoyltransferase 2
tetur06g00740		chromosome_1	10545449	10547431	258.758	0.162659	0.0648702	0.0263395	0.796418	0.13632	0.145042	ambiguous	399.458	0.0639706	0.51561	0.0377808	0.710836	0.0261898	0.883687	conserved	271.799	0.0221968	0.842453	-0.207025	0.0161177	0.229221	0.00336635	compensatory	200.688	-0.060819	0.558898	-0.123809	0.199051	0.0629896	0.502669	conserved	mannose-6-phosphate isomerase
tetur06g00760		chromosome_1	10550853	10560408									351.692	0.30567	5.29222e-05	-0.119064	0.167066	0.424734	3.16246e-09	trans	172.481	0.0898475	0.463743	-0.0131636	0.92534	0.103011	0.254782	conserved	153.421	-0.124734	0.341389	-0.0270701	0.825394	-0.0976635	0.43834	conserved	MIF4-like; type 1/2/3
tetur06g00780		chromosome_1	10568765	10570296									40.3246	-0.147596	0.429592	-0.0591665	0.713147	-0.08843	1	conserved																	PREDICTED: filamin B; beta
tetur06g00790		chromosome_1	10571421	10572026									35.432	-0.014856	0.954301	0.0497144	0.772301	-0.0645705	0.531993	conserved	30.7379	0.0362735	0.873766	-0.0466403	0.778946	0.0829138	0.58019	conserved	28.3951	-0.0626376	0.788351	-0.151606	0.332133	0.0889685	0.248961	conserved	PREDICTED: filamin B; beta
tetur06g00800		chromosome_1	10575279	10584946									49.3547	-0.380281	0.0123924	0.0391523	0.801921	-0.419433	0.0460366	trans																	BTB
tetur06g91351		chromosome_1	10591339	10593895																	23.881	0.86093	0.00023093	1.89857	4.95652e-10	-1.03764	0.0143693	antagonism	20.4832	1.14331	9.65616e-06	1.70035	1.0704e-06	-0.55704	0.212087	cis	hypothetical protein
tetur06g00830		chromosome_1	10594470	10602063									71.6965	-0.101642	0.486045	0.0590148	0.664491	-0.160657	0.161296	conserved	58.8919	0.169262	0.257784	0.407553	0.010619	-0.23829	0.102017	ambiguous	46.9422	-0.275007	0.0694973	0.138155	0.302379	-0.413161	0.00227673	trans	P-loop containing nucleoside triphosphate hydrolase
tetur06g00840		chromosome_1	10596021	10597029																	636.936	-0.408197	0.00443807	-0.415173	0.00237539	0.00697556	0.621686	cis									Hypothetical protein
tetur06g00870		chromosome_1	10608959	10610049									44.2477	-0.590197	0.00465042	-0.0121068	0.952064	-0.57809	0.00340771	trans									35.1262	-0.92184	2.33213e-07	-0.182144	0.232238	-0.739696	0.0246554	trans	Neuropeptide precursor
tetur06g00890		chromosome_1	10639147	10641948									30.8278	-0.331609	0.133117	0.113246	0.473301	-0.444855	0.0342079	ambiguous	64.6802	2.85126	4.58435e-63	2.59755	3.10037e-31	0.253709	0.526708	cis									Tetraspanin/Peripherin
tetur06g00900		chromosome_1	10643865	10645057	1323.14	-0.189955	0.00113143	-0.213064	0.000885188	0.0231083	0.543476	cis	1501.28	0.0440145	0.402399	-0.220854	2.73271e-05	0.264868	9.42119e-14	compensatory	1088.58	-0.206434	1.3552e-05	-0.174466	0.000412113	-0.0319682	0.665521	cis	490.362	0.0405095	0.604666	-0.0210524	0.786983	0.0615619	0.283592	conserved	Polyubiqutin 1
tetur06g00920		chromosome_1	10648303	10652169									64.5799	-0.0048624	0.982552	-0.0145231	0.927414	0.00966066	0.93167	conserved	67.2475	0.379902	0.00327583	0.250767	0.0591363	0.129135	1	cis	62.8309	0.511979	6.01817e-05	-0.0779497	0.53886	0.589929	1.09966e-05	trans	unnamed protein product
tetur06g00940		chromosome_1	10649792	10661105									189.345	0.067623	0.580903	-0.0968217	0.361454	0.164445	0.0169706	ambiguous	220.985	0.450508	9.92192e-07	-0.0562603	0.581598	0.506768	9.80127e-09	trans	94.4903	0.913069	1.7867e-10	0.103971	0.394971	0.809098	1.09384e-06	trans	Zinc finger; CCCH-type
tetur06g00930		chromosome_1	10652200	10654116	25.2257	0.989284	0.000159617	0.0468764	0.799714	0.942408	0.00100469	trans																									Neuropeptide Precursor.
tetur06g00980		chromosome_1	10679247	10680314	290.982	0.0446058	0.598507	0.0509874	0.532344	-0.00638161	0.696892	conserved									270.925	-0.0383134	0.738849	0.162717	0.0654336	-0.20103	0.00472587	compensatory	214.095	0.034926	0.724552	0.111773	0.206721	-0.0768471	0.291945	conserved	Dysbindin
tetur06g01000		chromosome_1	10681189	10683697	490.563	-0.034962	0.735689	-0.0547047	0.53422	0.0197427	0.439536	conserved									664.732	0.274742	0.0332957	-0.106322	0.327425	0.381064	2.53296e-18	trans	323.353	0.260142	0.0780484	-0.0985995	0.413347	0.358742	1.65423e-10	trans	cleavage and polyadenylation specificity factor subunit 6
tetur06g01010		chromosome_1	10685809	10687058	23.0525	-0.110855	0.529889	0.0420621	0.82205	-0.152917	0.378463	conserved																									Protein quiver
tetur06g01040		chromosome_1	10731878	10764619	25.6956	0.0437647	0.806838	0.217604	0.210524	-0.173839	0.192771	conserved	24.3863	0.0401972	0.886539	0.0648865	0.721656	-0.0246893	0.68351	conserved																	Probable G-protein coupled receptor 158 precursor
tetur06g06610		chromosome_1	10765916	10766746																	2700.92	-0.240131	0.0422475	0.0583386	0.595706	-0.29847	1.47491e-39	trans									Cystatin
tetur06g06620	host	chromosome_1	10767771	10768884																	178.164	-0.491273	4.66839e-07	-0.202601	0.0442472	-0.288672	0.0286457	synergism									Cystatin domain
tetur06g01060		chromosome_1	10769857	10770333																	546.421	0.0761265	0.811467	-0.26041	0.20999	0.336536	1.83014e-39	ambiguous									Cystatin
tetur06g01080		chromosome_1	10800129	10802131																	36.0854	-0.025173	0.918518	-0.0294352	0.865231	0.0042622	0.752798	conserved	59.3289	0.544322	0.000131163	0.111269	0.410904	0.433053	0.0425951	trans	PREDICTED: similar to DnaJ
tetur06g01100		chromosome_1	10812150	10812390	30.5008	-0.173848	0.298014	0.0576368	0.721474	-0.231485	0.120435	conserved																									Hypothetical protein
tetur06g01190		chromosome_1	10902110	10902302									30.931	0.715515	0.000279438	-0.276904	0.140795	0.992418	1.00408e-05	trans																	Hypothetical protein
tetur06g01310	host	chromosome_1	11011130	11011348	45.6159	-0.941737	4.99252e-08	-0.329204	0.056511	-0.612533	0.0388168	synergism																									Hypothetical protein
tetur06g01340		chromosome_1	11034239	11039902	111.223	-0.0403184	0.782476	0.0324942	0.817513	-0.0728127	0.39359	conserved									89.1228	-0.190102	0.193216	-0.0196641	0.897222	-0.170438	0.375485	conserved	39.8879	0.318503	0.115244	0.138457	0.376006	0.180046	0.485959	conserved	Villin headpiece
tetur06g01350		chromosome_1	11051910	11054553	476.861	-0.311347	3.06149e-08	-0.332646	1.73358e-06	0.021299	0.620819	cis									272.128	0.342195	0.000559947	0.0709206	0.484356	0.271275	0.00246124	trans	187.893	-0.51808	1.16564e-05	-0.538322	7.47676e-05	0.020242	0.86826	cis	PREDICTED: similar to Stretchin-Mlck CG18255-PA; isoform A
tetur06g01370		chromosome_1	11058040	11060849	1405.35	0.247957	2.11018e-05	0.161605	0.014351	0.0863518	0.0605466	synergism	1230.91	-0.18015	0.0110218	-0.0693578	0.38235	-0.110792	0.0681621	trans	949.894	-0.0928473	0.48491	0.0535301	0.632508	-0.146377	6.37979e-05	ambiguous	898.922	-0.0901718	0.314719	0.121699	0.139437	-0.21187	4.09871e-09	ambiguous	probable carboxypeptidase PM20D1 precursor
tetur06g01380		chromosome_1	11061393	11062922	21.1611	4.44953	5.65906e-17	0.830335	0.0212537	3.61919	6.40992e-11	synergism																									Hypothetical protein
tetur06g01420		chromosome_1	11069230	11072149	621.827	-0.0331898	0.623194	0.0141516	0.836143	-0.0473414	0.268184	conserved	832.082	0.376567	9.88309e-11	0.0821852	0.249411	0.294382	6.57622e-07	trans									610.228	0.382759	1.03398e-14	0.0626642	0.302883	0.320095	9.87613e-10	trans	WD40 repeat
tetur06g01430		chromosome_1	11073029	11074700									274.13	0.209321	0.00908395	0.0858661	0.35421	0.123455	0.330565	ambiguous	239.65	-0.169951	0.132917	0.0720107	0.488114	-0.241961	0.00223821	ambiguous									Hypothetical protein
tetur06g01440		chromosome_1	11074896	11076000	66.8202	-0.227424	0.0613724	-0.0104878	0.946533	-0.216936	0.213577	ambiguous	132.815	-0.121203	0.336307	0.128909	0.27162	-0.250112	0.00102438	ambiguous	50.6547	-0.619143	0.000754839	-0.0614645	0.695333	-0.557679	0.0171037	trans	68.7593	-0.384384	0.00318211	-0.0347084	0.800796	-0.349675	0.0871357	trans	Zinc finger; C2H2-type matrin
tetur06g01450		chromosome_1	11076196	11077019									92.2274	0.292589	0.0278466	-0.120887	0.346517	0.413476	0.000468482	trans	74.5966	0.115306	0.473578	-0.00794332	0.96491	0.123249	0.49308	conserved	84.3062	0.695142	2.13693e-07	-0.0193854	0.888342	0.714527	7.2342e-07	trans	Alpha-tubulin N-acetyltransferase
tetur06g01460		chromosome_1	11077041	11078156									92.6949	0.101997	0.469151	0.143151	0.251886	-0.0411549	0.189929	conserved																	Repeat Protein (PLQQQ)n
tetur06g01490		chromosome_1	11083632	11085761	105.71	-0.989726	6.65358e-18	-0.05279	0.652791	-0.936936	1.44414e-11	trans	111.086	-0.380701	0.00114062	0.211374	0.0986217	-0.592075	1.99411e-07	antagonism	85.8773	-0.901336	5.54905e-11	-0.145435	0.245793	-0.755902	8.96875e-06	trans									Immunoglobulin Family Cell Adhesion Molecule; putative Lachesin
tetur06g06480		chromosome_1	11086136	11087635	208.528	-0.389216	5.96316e-08	-0.118423	0.169898	-0.270793	0.0213774	trans	465.728	-0.01338	0.888768	0.0963663	0.231921	-0.109746	0.0237535	ambiguous	183.987	-0.109506	0.339824	-0.0561121	0.616559	-0.0533937	0.876991	conserved	270.449	-0.0994177	0.215295	-0.0125097	0.89187	-0.086908	0.337804	conserved	Serine/threonine-protein kinase, active site
tetur06g01500		chromosome_1	11089037	11100153	39.1166	0.908287	8.94852e-06	-0.0771418	0.609325	0.985429	1.26277e-07	trans	22.8498	-0.077686	0.7701	0.0371814	0.851077	-0.114867	0.42417	conserved																	likely ortholog of Dm pannier transcription factor
tetur06g01510		chromosome_1	11101252	11102093	197.674	0.017154	0.893444	0.0106701	0.934309	0.00648389	0.972608	conserved	196.238	-0.0327593	0.771454	0.194472	0.0641341	-0.227232	0.0111817	compensatory	153.086	-0.303265	0.0260249	0.0762385	0.529646	-0.379503	5.68166e-05	trans	179.228	0.0848527	0.342237	0.199664	0.0348304	-0.114812	0.268306	ambiguous	Gemin-8 orthologue
tetur06g01520		chromosome_1	11101932	11104061	453.472	0.0663759	0.48832	-0.0207129	0.833093	0.0870888	0.0821803	ambiguous	414.865	-0.157759	0.0484652	-0.0622166	0.50321	-0.0955424	0.384366	ambiguous	327.615	-0.331926	0.000247899	-0.0141757	0.907588	-0.31775	9.27249e-05	trans	274.04	-0.248951	0.002957	-0.0725207	0.41782	-0.17643	0.147469	ambiguous	Pleckstrin homology-type
tetur06g01540		chromosome_1	11111728	11115790	687.23	1.5255	1.78386e-100	0.480399	6.00896e-10	1.04511	1.02359e-81	synergism	471.534	0.667574	1.46334e-19	-0.0442097	0.634101	0.711784	2.62783e-29	trans	314.393	0.0405019	0.796622	0.197546	0.0688505	-0.157044	0.00768437	compensatory	340.034	0.753083	2.44703e-27	0.252711	0.00157024	0.500372	6.28256e-11	synergism	Nose resistant-to-fluoxetine protein; N-terminal
tetur06g01550		chromosome_1	11120895	11123941	46.572	-0.0610652	0.677612	0.101517	0.477321	-0.162582	0.121924	conserved	39.4984	-0.823321	9.12574e-06	-0.00238388	0.991506	-0.820937	0.00078986	trans	32.5595	-1.00742	3.79188e-06	-0.109295	0.488372	-0.89812	0.000415985	trans	23.2823	-1.0811	1.94463e-06	0.0392257	0.820538	-1.12033	1.79944e-05	trans	cuticular protein analogous to peritrophins 1-A
tetur06g01560		chromosome_1	11125230	11131221	73.8801	0.965275	5.98398e-08	0.368564	0.0369596	0.596711	0.00799277	synergism	61.3468	0.197589	0.172672	0.672986	0.0003921	-0.475396	0.0074157	compensatory	61.1953	0.320339	0.038415	0.069245	0.613655	0.251094	0.324968	ambiguous	35.0168	-0.169235	0.320875	0.532349	0.00780542	-0.701584	5.44936e-05	compensatory	Vitellinogen, superhelical
tetur06g01620		chromosome_1	11148108	11151836	5048.23	-0.07382	0.745431	0.0999179	0.577798	-0.173738	1.87704e-165	ambiguous	6196.46	-0.29141	0.200163	0.0757064	0.638282	-0.367117	1.70121e-212	ambiguous									3199.69	-0.665857	2.72418e-06	0.152187	0.199291	-0.818044	0	trans	PREDICTED: similar to acid alpha glucosidase
tetur06g01640	lipocalins	chromosome_1	11153491	11154577	1947.03	-0.75383	0.00334321	-0.422558	0.0506976	-0.331272	4.72346e-12	synergism	2032.05	-0.848833	7.94178e-05	-0.0761031	0.629235	-0.77273	3.34632e-116	trans	2388.25	0.281755	0.0520714	-0.0254812	0.856035	0.307236	7.73742e-39	trans	1913.3	-0.230325	0.13764	-0.0192235	0.887134	-0.211101	5.50093e-14	ambiguous	outer membrane lipoprotein Blc
tetur06g01790		chromosome_1	11295482	11296428																									1578.75	-0.289469	1.23972e-08	-0.265679	1.4504e-06	-0.0237895	0.872258	cis	survival motor neuron protein
tetur06g01820		chromosome_1	11322164	11331170	81.5566	0.146551	0.344059	0.265021	0.0949689	-0.11847	0.225832	ambiguous	61.2855	-0.770473	6.96248e-06	0.815631	0.000369382	-1.5861	1.56316e-19	antagonism	61.3379	-0.0527547	0.778098	0.135216	0.316162	-0.187971	0.0607079	ambiguous	54.3018	-0.881951	2.19449e-08	0.134242	0.321771	-1.01619	1.98709e-11	trans	Alpha/Beta hydrolase fold
tetur06g01850		chromosome_1	11352484	11353799	256.468	0.0613328	0.592164	0.0623918	0.549894	-0.00105896	0.707467	conserved									206.019	0.326464	0.00146917	0.137729	0.165069	0.188735	0.24604	ambiguous	152.124	0.0786364	0.45155	0.124092	0.207636	-0.0454556	0.255399	conserved	gamma-glutamyl hydrolase
tetur06g01860		chromosome_1	11356946	11359201	51.1005	0.542001	0.00178669	-0.0690965	0.626753	0.611097	3.19446e-05	trans	44.6675	0.310558	0.10995	-1.03141	6.11659e-05	1.34197	8.70246e-12	compensatory	42.0126	0.273985	0.136784	-0.830047	0.00013551	1.10403	3.1414e-10	compensatory									PREDICTED: similar to mKIAA0952 protein
tetur06g01880		chromosome_1	11363315	11376992	124.759	0.405765	1.27004e-05	-0.000448658	0.998235	0.406213	0.00101345	trans	226.441	0.474863	8.29287e-06	0.0460876	0.693526	0.428776	9.1907e-05	trans									103.148	-0.257215	0.0433934	-0.0202959	0.87285	-0.236919	0.189677	ambiguous	hypothetical protein IscW_ISCW017229
tetur06g01900		chromosome_1	11379510	11382206																									170.85	-0.232321	0.0239168	0.0477355	0.661364	-0.280057	0.00233276	trans	protein kinase C substrate 80K-H
tetur06g01910		chromosome_1	11382418	11384091	418.056	-0.00942308	0.908603	-0.0492307	0.482323	0.0398077	0.488041	conserved																									serine/threonine-protein kinase RIO1
tetur06g01930		chromosome_1	11384737	11386534																									71.2493	-0.185702	0.216861	-0.629245	0.000472275	0.443543	0.00315326	compensatory	serine/threonine-protein kinase RIO1
tetur06g01960		chromosome_1	11444500	11446227	36.4784	0.449456	0.010396	0.0647691	0.675496	0.384687	0.15503	ambiguous	34.0282	0.0384997	0.876406	0.261442	0.156274	-0.222942	0.0430376	ambiguous	31.2986	-0.10213	0.633586	-0.0407688	0.80874	-0.0613617	0.95225	conserved									G-protein coupled receptor.
tetur06g01990		chromosome_1	11481736	11485415	983.696	0.0952297	0.421138	0.120448	0.254404	-0.0252185	0.106528	conserved	2204.25	0.262907	0.0223422	0.0735573	0.496231	0.18935	1.93214e-06	trans	998.127	0.357562	0.000100999	-0.0264262	0.813148	0.383989	1.44995e-20	trans	767.901	0.257041	0.00249383	0.0926333	0.278481	0.164407	0.019132	trans	MAP kinase-interacting serine/threonine-protein kinase 1
tetur06g02020		chromosome_1	11495990	11496879	784.436	-0.536196	0.000399981	-0.0124272	0.932104	-0.523769	9.45022e-33	trans	620.352	-0.846235	6.32097e-18	-0.166265	0.103018	-0.67997	1.87922e-24	trans	645.512	-0.702932	0.000148181	-0.0408184	0.791067	-0.662113	4.79609e-36	trans	461.618	-0.764148	7.91099e-12	-0.0602966	0.578909	-0.703852	2.5944e-27	trans	Hypothetical protein
tetur06g02030		chromosome_1	11497237	11498262	82.7263	-1.05966	2.20889e-12	-0.669033	0.000419254	-0.390625	0.053754	synergism	82.7197	-1.52799	3.70999e-17	-0.956616	4.10818e-05	-0.571371	0.0284974	synergism	93.0535	0.177755	0.239587	0.175244	0.185971	0.00251181	0.489429	conserved	75.6178	0.0440744	0.813016	0.276218	0.0752951	-0.232144	0.0335677	compensatory	SLIT-ROBO Rho GTPase activating protein 2
tetur06g02040		chromosome_1	11499075	11499901									33.8683	0.46861	0.0314863	0.138352	0.429459	0.330258	0.677367	ambiguous																	Hypothetical protein
tetur06g02100		chromosome_1	11518955	11521219	675.933	-0.0725131	0.447427	0.110726	0.206547	-0.183239	3.67038e-06	ambiguous	1104.3	0.512882	3.64422e-17	0.0129528	0.892169	0.499929	1.8698e-29	trans	631.875	0.330123	0.000324479	-0.0946925	0.285711	0.424815	2.46776e-18	trans	551.3	0.51415	2.08721e-17	0.0108039	0.885735	0.503346	2.66445e-18	trans	exonuclease
tetur06g02120		chromosome_1	11523254	11524173									237.678	0.19839	0.0478711	0.223147	0.0366344	-0.0247575	0.558833	cis																	AP-1 complex subunit sigma-2
tetur06g02160		chromosome_1	11533930	11535486									293.099	-0.534854	1.82526e-10	-0.762962	2.12823e-12	0.228108	0.00578372	antagonism	129.846	-1.19994	2.60424e-22	-0.900132	7.68071e-11	-0.299811	0.0334691	synergism	113.553	-1.04462	1.1361e-22	-0.664862	3.87375e-07	-0.379753	0.00399066	synergism	SMC domain-containing protein
tetur06g02170		chromosome_1	11535357	11536118									562.266	-1.04635	1.63334e-14	-0.225149	0.0852393	-0.821198	7.23077e-29	synergism																	Cytochrome c oxidase subunit VIc
tetur06g02180		chromosome_1	11537179	11548606	20.8764	-0.797536	0.000260175	-0.0177184	0.9273	-0.779817	0.0243454	trans	58.3433	-0.37612	0.00743302	-0.263896	0.0733966	-0.112224	0.966294	cis									27.2346	-0.785179	7.83638e-05	-0.0510249	0.747548	-0.734154	0.00565839	trans	Serine proteases, trypsin family, histidine active site
tetur06g02190		chromosome_1	11551955	11552551									66.1037	0.266654	0.0674655	0.139142	0.302772	0.127512	0.694827	ambiguous	44.0826	-0.384844	0.0353099	-0.15687	0.270201	-0.227975	0.58912	ambiguous	32.9723	-0.0499881	0.811464	-0.0867461	0.556959	0.0367579	1	conserved	Hypothetical protein
tetur06g02230		chromosome_1	11564730	11573250	4068.01	0.0681667	0.305097	0.0639235	0.289259	0.00424326	0.48808	conserved	8317.54	0.252248	0.000495574	-0.0203637	0.831278	0.272612	7.25876e-74	trans	6706.73	0.307088	0.000289485	-0.0510681	0.571914	0.358156	6.38075e-122	trans	5116.03	0.0229807	0.807741	-0.04995	0.485469	0.0729307	1.42305e-07	ambiguous	fatty acid synthase
tetur06g02270		chromosome_1	11591836	11592941									25.7266	-0.541861	0.17979	-7.75638	3.68359e-14	7.21452	0.000738842	compensatory																	Hypothetical protein
tetur06g02280		chromosome_1	11593732	11595213	122.242	-0.00305497	0.981537	-0.227246	0.0545538	0.224191	0.0217938	compensatory	76.8549	-0.828815	1.31326e-08	0.0455594	0.761346	-0.874375	9.87016e-09	trans									121.918	0.0441008	0.760627	0.0290379	0.816167	0.0150629	0.655798	conserved	Zinc finger; C2H2-type
tetur06g02320		chromosome_1	11599514	11602151	305.116	0.140463	0.0482905	0.0441613	0.570612	0.096302	0.512673	ambiguous	139.173	0.346666	0.0114168	0.0280484	0.843686	0.318618	0.0231126	trans	46.5005	0.180239	0.338658	0.156412	0.277525	0.0238263	0.529267	conserved	49.1272	0.292242	0.0730272	0.0200643	0.891556	0.272178	0.162441	ambiguous	RNA-binding protein 4
tetur06g02330		chromosome_1	11602562	11603568	45.0519	-1.95658	3.67509e-27	-0.930574	3.3361e-05	-1.02601	5.14206e-05	synergism	75.9638	-0.652771	2.31702e-05	-0.31563	0.0469755	-0.337141	0.240971	cis																	Hypothetical protein
tetur06g02360		chromosome_1	11609737	11611050									305.831	-1.99108	3.25162e-60	-1.39068	5.55125e-21	-0.600394	4.52703e-08	synergism																	Diacylglycerol/phorbol-ester binding
tetur06g02400	CYP(CYP392E2)	chromosome_1	11622344	11623846									152.101	5.54271	5.65778e-104	4.5784	7.91264e-55	0.964307	0.0173981	synergism																	Cytochrome P450 - CYP392E2
tetur06g02530		chromosome_1	11675859	11680834	222.092	-0.069117	0.469556	-0.231362	0.0231371	0.162245	0.0382299	compensatory									29.2596	0.349513	0.111389	0.0508051	0.771756	0.298708	0.16856	conserved									PREDICTED: similar to CG14446-PA
tetur06g02560		chromosome_1	11687670	11687935	27.2942	0.092981	0.554168	0.138245	0.366817	-0.0452644	0.669597	conserved																									Hypothetical protein
tetur06g02640		chromosome_1	11708505	11713570									21.303	1.82661	4.90678e-16	1.171	0.00248006	0.65561	0.141175	cis																	Leucine-rich repeat domain, L domain-like
tetur06g02700		chromosome_1	11725617	11729524	549.509	0.230471	0.0890753	0.555802	0.000425817	-0.325332	3.56259e-08	antagonism	434.594	0.084767	0.623007	0.0802704	0.525637	0.00449656	0.512901	conserved									324.835	-0.201266	0.069758	-0.0430151	0.694501	-0.158251	0.0397895	trans	PREDICTED: similar to acid alpha glucosidase
tetur06g02710		chromosome_1	11731101	11753624	669.565	0.0102287	0.896183	-0.125361	0.0679609	0.13559	0.00222352	compensatory	224.098	0.160222	0.249018	0.0399064	0.760279	0.120316	0.402136	conserved	377.917	-0.227534	0.002321	-0.0916607	0.244074	-0.135873	0.257292	ambiguous	511.252	-0.2042	0.0528759	0.0200973	0.849545	-0.224297	1.57545e-05	trans	GA14843
tetur06g06658		chromosome_1	11748432	11749828	388.907	0.500757	2.39719e-06	0.637799	8.28334e-08	-0.137042	0.084783	antagonism	334.487	-0.0945594	0.478756	0.493884	0.000195456	-0.588443	1.15667e-15	compensatory	307.894	0.549378	9.94246e-09	0.512369	1.25212e-06	0.0370094	0.785672	cis	241.579	0.271249	0.0145452	0.59053	5.34571e-06	-0.319282	7.04584e-05	antagonism	6-phosphogluconate dehydrogenase C-terminal domain-like
tetur06g02720	SDR	chromosome_1	11755969	11757798	194.534	-0.421197	1.1595e-05	-0.193315	0.0624065	-0.227881	0.140211	cis	219.199	-0.403225	0.000100778	-0.0495107	0.666293	-0.353715	0.00176015	trans	113.218	-1.44103	1.03711e-23	-2.32805	1.73015e-41	0.88702	6.34926e-08	antagonism	143.794	-0.248471	0.0163598	-0.169809	0.110375	-0.0786624	0.916633	ambiguous	dehydrogenase/reductase SDR family member 7B
tetur06g02730		chromosome_1	11758282	11762755	246.923	0.0334992	0.712504	-0.0598766	0.481357	0.0933758	0.193236	conserved	240.237	0.244323	0.00876376	-0.0929496	0.35909	0.337272	0.000104855	trans	282.576	0.250883	0.00596898	-0.00259973	0.98587	0.253482	0.00100917	trans	113.088	-3.02405	2.81288e-69	-2.90066	3.26426e-74	-0.123393	0.549208	cis	Calpain-like
tetur06g02740		chromosome_1	11764841	11767559	1296.75	-0.115945	0.0284703	0.0169337	0.767878	-0.132878	5.42317e-05	trans	1531.68	0.222115	0.000499613	-0.0642174	0.388535	0.286332	8.68628e-16	trans	1077.94	-0.0485671	0.444253	-0.0626034	0.314103	0.0140362	0.628061	conserved	968.607	0.0690108	0.197538	-0.0125706	0.823172	0.0815814	0.018555	ambiguous	Intermediate filament protein
tetur06g02850		chromosome_1	11837663	11896414																	52.2828	0.478841	0.000740121	0.122863	0.356472	0.355978	0.237665	ambiguous									Semaphorin 2A (secreted)
tetur06g02820	CYP(CYP392E3)	chromosome_1	11848276	11849775									33.3054	-0.661409	0.00904895	-0.193237	0.331457	-0.468173	0.441402	ambiguous	25.1105	-0.352511	0.100547	-0.072751	0.682134	-0.27976	0.642415	conserved									Cytochrome P450 - CYP392E3
tetur06g02860		chromosome_1	11897913	11900152	130.601	0.275904	0.00210541	-0.141782	0.175919	0.417686	3.31679e-06	trans									114.546	0.387805	0.000161086	0.164999	0.121462	0.222806	0.193032	ambiguous									PREDICTED: similar to F-box/LRR-repeat protein 10
tetur06g02870		chromosome_1	11901940	11902682	220.266	-0.126863	0.123839	0.0551361	0.539304	-0.181999	0.0130099	ambiguous									157.794	-0.29842	0.00554906	-0.00617582	0.969997	-0.292244	0.0207028	trans									RNA-binding protein 8A
tetur06g02880		chromosome_1	11902813	11905022	663.271	-0.0629027	0.538032	-0.106362	0.244022	0.0434589	0.109928	conserved									562.449	0.100558	0.258261	-0.026332	0.801996	0.12689	0.0340398	ambiguous									homogentisate 1;2-dioxygenase
tetur06g02890		chromosome_1	11905467	11908174	558.078	0.141237	0.0179334	0.245045	0.000490517	-0.103808	0.097428	antagonism									426.865	-0.206692	0.00129527	0.021103	0.827751	-0.227795	0.00323581	trans									BSD domain
tetur06g02900		chromosome_1	11914024	11916315																	1228.42	-0.569613	1.17634e-13	-0.428285	2.31019e-08	-0.141328	0.000638251	synergism									phosphoglucomutase
tetur06g03020	lipocalins	chromosome_1	11940802	11944897									63.0531	4.10465	8.73615e-41	6.97388	6.89193e-18	-2.86922	0.000308052	antagonism																	Lipocalin family conserved site
tetur06g03060		chromosome_1	11956259	11957870									178.36	0.034891	0.822789	0.0833189	0.48242	-0.0484279	0.192365	conserved																	p21-activated protein kinase-interacting protein 1-like
tetur06g03100	lipocalins	chromosome_1	11970966	11972060	23.9521	-8.27447	5.03103e-19	-5.47431	3.72239e-09	-2.80016	0.149321	cis	25.215	-3.77648	1.0933e-14	-2.14187	7.28752e-05	-1.63461	0.00262285	synergism	23.5793	-4.97407	1.11779e-05	-6.19592	2.46544e-07	1.22186	0.0729777	antagonism									Apolipoprotein D
tetur06g03140		chromosome_1	11985405	11986138	29.2969	0.574317	0.0069994	-0.0314118	0.861035	0.605729	0.00219597	trans									22.4437	-0.045913	0.869826	0.0385724	0.833381	-0.0844853	0.942623	conserved	21.8746	0.938383	0.000251775	0.128863	0.446193	0.80952	0.0993871	trans	Hypothetical protein
tetur06g03150		chromosome_1	11986794	11987053	22.9883	0.184279	0.356743	-0.125016	0.474829	0.309295	0.0144947	ambiguous																									Hypothetical protein
tetur06g03160		chromosome_1	11987488	11989022	22.2634	0.282629	0.142242	0.98068	0.00104114	-0.698051	0.0396803	compensatory																									Hypothetical protein
tetur06g03170		chromosome_1	11989064	11995103	77.9874	0.017586	0.90442	-0.00634918	0.971846	0.0239352	0.92312	conserved	115.762	0.186723	0.142393	-0.00874975	0.953818	0.195473	0.196482	conserved	57.6335	-0.214696	0.170555	-0.421799	0.00885738	0.207103	0.279178	ambiguous	56.1868	-0.391498	0.00963434	-0.120895	0.357237	-0.270603	0.105415	ambiguous	Chitin binding protein; peritrophin-A
tetur06g03180		chromosome_1	11995095	11996226	321.081	0.79321	8.66968e-21	0.762419	2.98497e-14	0.0307917	0.906112	cis	196.537	-0.309185	0.0014398	-0.0395119	0.736599	-0.269673	0.0310298	trans	81.8877	-9.42209	3.12609e-22	-8.11097	4.70373e-20	-1.31113	1	cis	116.898	-0.0669539	0.641411	0.0777241	0.515878	-0.144678	0.0597176	ambiguous	AP-1 complex subunit sigma-2
tetur06g03190		chromosome_1	11997956	12000539	798.416	0.0435178	0.435976	0.00224077	0.977713	0.0412771	0.538614	conserved	929.037	0.125155	0.0334369	-0.0937509	0.16055	0.218906	1.85864e-07	trans	656.727	0.0324201	0.648513	-0.0275923	0.73612	0.0600124	0.184105	conserved	574.845	0.11881	0.0472039	-0.000593799	0.993636	0.119404	0.0227571	trans	fizzy-related protein homolog
tetur06g03200		chromosome_1	12001985	12002542									36.5984	-0.416138	0.0342964	0.211146	0.237473	-0.627283	0.000753656	trans									55.8472	1.60162	2.73573e-28	1.81969	5.51436e-18	-0.218079	0.219741	cis	Hypothetical protein
tetur06g03210		chromosome_1	12002994	12005408	599.676	-0.36377	0.000637807	-0.0493076	0.621892	-0.314463	5.94412e-08	trans	773.439	-0.0361188	0.671228	0.0223707	0.816963	-0.0584895	0.238073	conserved	477.397	-0.326917	3.64689e-06	-0.0695107	0.391892	-0.257406	9.7846e-05	trans	314.648	-0.0990378	0.197538	0.0556631	0.490008	-0.154701	0.0129223	ambiguous	DNA replication licensing factor mcm5
tetur06g03220		chromosome_1	12006078	12012259	117.854	-0.661871	6.53228e-10	-0.0456112	0.68665	-0.616259	1.9718e-06	trans	249.294	-0.462312	0.000106024	0.0710827	0.551361	-0.533394	1.18125e-11	trans	82.5434	-0.645405	0.000125498	0.0137185	0.937428	-0.659123	9.58502e-07	trans	135.634	-0.809088	7.43084e-12	-0.0854533	0.446193	-0.723634	3.68795e-09	trans	fasciclin ii
tetur06g91386		chromosome_1	12016009	12016206									40.1282	1.48083	7.16933e-10	0.16788	0.333362	1.31295	1.30537e-06	trans																	hypothetical protein
tetur06g03250		chromosome_1	12021249	12022427									33.8997	0.33867	0.0647472	0.0208315	0.906917	0.317839	0.270191	ambiguous																	Transmembrane protein 65
tetur06g03270		chromosome_1	12026036	12027684	36.1064	1.25605	1.28999e-10	0.676525	0.00579766	0.579527	0.0992271	synergism									34.0164	1.12551	3.13684e-06	1.63193	1.70695e-08	-0.506421	0.0878618	antagonism									ectonucleotide pyrophosphatase/phosphodiesterase family member 4 precursor
tetur06g03280		chromosome_1	12029067	12030432	58.3438	1.07952	2.08111e-10	0.56916	0.00467928	0.510356	0.0637156	synergism																									Uncharacterised domain KxDL
tetur06g03300		chromosome_1	12034332	12037927	719.198	-0.932565	1.11304e-28	-0.0205713	0.825872	-0.911994	2.67906e-74	trans	923.674	-0.225246	0.00957881	0.0181935	0.868951	-0.24344	2.74444e-07	trans	710.71	-0.269172	0.000183133	-0.0297419	0.75233	-0.23943	1.52846e-05	trans	543.244	-0.215157	0.00386468	-0.0468574	0.56395	-0.1683	0.0236895	trans	ortholog of Argonaut-3 (Drosophila melanogaster)
tetur06g03470		chromosome_1	12098827	12100759																									58.8101	0.371916	0.00639798	0.344103	0.0333472	0.027813	0.933932	cis	Leucine-rich repeat domain, L domain-like
tetur06g03480		chromosome_1	12101435	12102481									430.854	0.733582	1.23602e-24	0.645988	1.31032e-12	0.0875943	0.147797	cis									165.832	0.213693	0.0272562	0.343064	0.00261344	-0.129371	0.194033	cis	phosphoethanolamine transferase PIGF
tetur06g03640		chromosome_1	12161846	12166893									332.6	0.707166	8.28284e-14	0.00327824	0.982279	0.703888	4.27237e-20	trans	484.428	0.690379	1.20327e-11	0.299865	0.00293218	0.390514	2.63313e-08	synergism	110.391	0.428361	0.00335205	0.0991094	0.426348	0.329252	0.0190245	trans	CD151 antigen; putative
tetur06g03650		chromosome_1	12168170	12172744	378.116	0.243231	0.000156141	0.112018	0.144861	0.131213	0.179339	ambiguous	339.348	0.186737	0.0221134	0.0203924	0.851344	0.166344	0.0287534	trans	331.88	0.221569	0.0284265	-0.0218208	0.855649	0.243389	0.00249223	trans	232.527	0.148713	0.0721716	0.111379	0.195245	0.0373345	0.935715	ambiguous	UBA-like
tetur06g03670		chromosome_1	12174678	12185046	1873.16	0.00357901	0.975027	-0.0656252	0.44162	0.0692042	0.000329385	ambiguous																									DNA polymerase kappa
tetur06g03700		chromosome_1	12191652	12192121	59.597	-0.147246	0.231765	-0.241384	0.0854065	0.0941381	0.512839	ambiguous	52.5803	-0.277225	0.0526743	-0.0353863	0.821795	-0.241838	0.311132	ambiguous	41.8521	-0.381899	0.079017	0.147262	0.364329	-0.529161	0.000234009	trans	35.8978	-0.265792	0.124278	-0.0036696	0.982796	-0.262122	0.282935	conserved	transcription initiation factor TFIID subunit 11
tetur06g03710		chromosome_1	12192338	12196509	190.758	-0.167245	0.0570122	-0.00491862	0.971451	-0.162326	0.0971318	trans	298.185	0.39545	1.23533e-07	0.0967494	0.266579	0.298701	0.00496699	trans	140.734	0.248296	0.0216897	0.184641	0.080668	0.0636558	0.955267	cis	115.609	0.361513	0.000365757	0.035118	0.758289	0.326395	0.00888913	trans	Armadillo-type fold
tetur06g06721		chromosome_1	12204510	12206960	1762.17	0.102991	0.429677	-0.00497568	0.976965	0.107967	3.05329e-06	ambiguous	1722.96	-0.189501	0.0993543	-0.0225573	0.853033	-0.166944	1.38373e-05	trans	1505.27	-0.0967555	0.410664	-0.00360622	0.980503	-0.0931493	0.0104472	ambiguous									Cysteine synthase/cystathionine beta-synthase, pyridoxal-phosphate attachment site
tetur06g03760		chromosome_1	12208325	12213772																	48.1283	0.241357	0.147558	-0.01267	0.942349	0.254027	0.153879	conserved									Periplasmic binding protein-like I
tetur06g03780		chromosome_1	12218508	12219318									3903.95	-0.259894	8.72856e-11	-0.0166252	0.808013	-0.243268	6.79003e-25	trans																	ATP synthase lipid-binding protein; mitochondrial precursor
tetur06g03800		chromosome_1	12221130	12222263	408.764	0.0617654	0.447009	0.00261474	0.983012	0.0591506	0.435289	conserved	418.669	0.0292042	0.791802	0.00272436	0.985106	0.0264798	0.667118	conserved									273.163	-0.18628	0.0195722	-0.0116322	0.901742	-0.174648	0.0622727	trans	BAG family molecular chaperone regulator 4
tetur06g03810		chromosome_1	12222985	12226522	70.7591	0.840944	3.88725e-08	0.111331	0.41113	0.729612	0.000232043	trans	57.715	-0.0702526	0.719701	0.235627	0.140949	-0.30588	0.030648	ambiguous									49.7078	0.60333	3.61029e-05	0.0539958	0.709064	0.549334	0.00682759	trans	ATPase-like; ATP-binding domain
tetur06g03830		chromosome_1	12227308	12231398	231.275	0.387499	4.10183e-07	0.167005	0.06284	0.220494	0.0624874	synergism	230.238	0.223371	0.00948014	0.0487312	0.634913	0.17464	0.116335	ambiguous									164.687	0.361646	1.09108e-05	0.0626017	0.512028	0.299044	0.0113211	trans	Pseudouridine synthase, catalytic domain
tetur06g03840		chromosome_1	12231890	12232723	223.763	-0.270439	0.000740935	-0.167478	0.0697655	-0.102961	0.481477	cis	196.479	-0.681194	3.99083e-14	-0.091874	0.379367	-0.58932	1.1853e-06	trans									264.733	0.190383	0.0108467	0.138593	0.0940802	0.0517904	0.923229	cis	Probable ribosome biogenesis protein RLP24
tetur06g03860	lipocalins	chromosome_1	12234185	12236622	89.0055	1.01589	2.16592e-06	0.137666	0.366862	0.878226	7.23806e-07	trans	63.898	0.00655201	0.979539	0.343038	0.0661028	-0.336486	0.0281334	compensatory									103.035	0.750788	2.2704e-07	0.621082	0.000539657	0.129706	0.692707	cis	Lipocalin family protein
tetur06g06662		chromosome_1	12234773	12235414																									147.539	0.140935	0.290005	0.0037959	0.977147	0.137139	0.356952	conserved	Potassium channel tetramerisation-type BTB domain
tetur06g03890		chromosome_1	12239224	12255210	25.6384	0.500559	0.00931458	0.122688	0.449601	0.377871	0.360894	ambiguous																									Prefoldin
tetur06g03920		chromosome_1	12275498	12279106	130.54	0.0979496	0.288428	0.168471	0.108889	-0.0705213	0.455106	conserved	122.048	-0.155952	0.186531	0.21026	0.0893351	-0.366212	0.000932556	compensatory	87.5612	0.0239943	0.874899	0.0847319	0.465776	-0.0607375	0.300501	conserved	88.1352	0.00297798	0.985001	0.436859	0.000906585	-0.433881	0.000467686	compensatory	Low-density lipoprotein (LDL) receptor class A repeat
tetur06g03930		chromosome_1	12279323	12283207	629.053	-0.792328	1.13742e-12	-0.00758088	0.953674	-0.784747	9.43216e-52	trans	627.339	-0.879891	2.26175e-10	0.00340674	0.985106	-0.883297	3.84641e-55	trans	579.537	-0.690891	1.6027e-12	0.0635457	0.524474	-0.754436	9.76948e-44	trans	419.814	-0.978476	4.08243e-29	0.106278	0.235485	-1.08475	3.12026e-70	trans	Nucleotide-binding alpha-beta plait domain
tetur06g03940		chromosome_1	12283384	12286127	920.082	-0.513621	4.3775e-11	-0.059885	0.435485	-0.453736	5.98e-22	trans	2246.02	0.0134314	0.838187	-0.0439894	0.492166	0.0574208	0.0368617	ambiguous	1289.48	-0.151844	0.154432	-0.0896813	0.330832	-0.0621623	0.53927	conserved	1258.97	-0.224774	1.03074e-08	-0.105958	0.0314662	-0.118816	0.00224799	synergism	arg methyltransferase
tetur06g03960		chromosome_1	12290418	12308066	151.016	-0.0323599	0.850019	0.0279738	0.858467	-0.0603337	0.342937	conserved	149.258	-0.132626	0.306038	-0.441672	0.000786893	0.309046	0.00758677	compensatory	75.2418	-0.859502	2.76025e-06	-1.20635	7.29759e-09	0.346845	0.120552	cis	40.0215	-0.0745758	0.732596	-0.212464	0.183492	0.137888	0.252213	conserved	Endoglin/CD105 antigen
tetur06g03980		chromosome_1	12309929	12313355	1498.18	-0.182838	0.00151169	-0.0902829	0.150228	-0.0925546	0.0614252	trans	2296.75	-0.192137	0.00128153	-0.137316	0.0308662	-0.0548213	0.394366	cis	1087.39	-0.0476725	0.480403	-0.0792154	0.203247	0.0315429	0.471354	conserved	951.553	-0.157061	0.00273077	-0.0523158	0.373839	-0.104745	0.0860481	trans	Glycoside hydrolase; catalytic core
tetur06g04010		chromosome_1	12330363	12331676	31.2336	-0.0348286	0.851109	-0.175626	0.275772	0.140797	0.306771	conserved	42.7169	0.213032	0.305143	-1.02453	4.08867e-05	1.23756	1.08444e-08	compensatory	31.7292	-0.0485178	0.850519	-0.174027	0.270082	0.125509	0.20088	conserved									Hypothetical protein
tetur06g04030		chromosome_1	12340241	12345115	687.531	-0.0944726	0.0937273	0.0271021	0.655837	-0.121575	0.00371819	trans	359.284	-0.0448071	0.655634	-0.162973	0.06761	0.118166	0.0170259	compensatory	491.268	-0.111321	0.11788	-0.175173	0.0106723	0.0638518	0.144894	ambiguous	412.451	-0.143476	0.0401436	-0.194779	0.0105597	0.0513026	0.0932466	antagonism	SFRS protein kinase 1
tetur06g04050		chromosome_1	12347464	12367322	34.81	-0.251684	0.097241	-0.498743	0.016138	0.247059	0.211116	cis	29.821	-0.729922	0.000362982	-0.791253	0.00493554	0.0613316	0.886362	cis	30.4346	-0.300336	0.107242	-0.257351	0.127269	-0.0429851	0.525944	conserved									Toll-7
tetur06g04100		chromosome_1	12403980	12409571	699.865	0.0781422	0.181166	0.0522672	0.383152	0.025875	0.931487	conserved	649.789	-0.154931	0.0316979	0.0585946	0.494261	-0.213526	6.57912e-05	trans	482.525	-0.207761	0.0137248	-0.121186	0.137378	-0.0865752	0.576834	ambiguous	446.28	0.00610743	0.962545	0.0629194	0.495797	-0.056812	0.143037	conserved	NEDD8-activating enzyme E1 catalytic subunit
tetur06g04150		chromosome_1	12411194	12439550									61.5353	3.30287	2.12719e-60	2.53093	1.24634e-22	0.771947	0.015184	synergism																	G-protein coupled neuropeptide receptor
tetur06g04160		chromosome_1	12441536	12443874	26.0864	-0.588219	0.00451943	-0.137456	0.392916	-0.450763	0.325679	ambiguous	28.4428	-0.175287	0.408837	-0.0250231	0.893187	-0.150264	0.534059	conserved	27.1914	0.611644	0.000559145	0.0465431	0.785148	0.565101	0.0520204	trans	22.9035	0.159787	0.437198	0.0671104	0.677911	0.092677	0.779273	conserved	transmembrane protein 20
tetur06g04180		chromosome_1	12446848	12457518	318.83	-0.0539569	0.463767	0.0103231	0.902588	-0.06428	0.484121	conserved	521.031	0.314421	4.14573e-08	-0.0147168	0.876744	0.329138	9.69831e-08	trans	319.309	0.328638	5.60934e-06	-0.00717674	0.953781	0.335815	1.4147e-05	trans	305.829	-0.0541989	0.577833	-0.0741834	0.390221	0.0199846	0.723781	conserved	vacuolar protein sorting 39
tetur06g04190		chromosome_1	12457519	12459178	410.477	0.110601	0.174684	-0.117809	0.161561	0.22841	2.36049e-05	ambiguous	509.959	0.479914	9.3364e-15	-0.0453588	0.589131	0.525273	1.92112e-17	trans	408.246	0.377877	3.08919e-07	-0.0716343	0.374619	0.449511	2.81232e-11	trans	316.862	0.282741	3.19861e-05	-0.0958706	0.215156	0.378611	2.23828e-07	trans	galactosyltransferase; putative
tetur06g04210		chromosome_1	12466139	12471159	96.4163	0.00130387	0.993538	-0.32328	0.0323906	0.324584	0.00158884	compensatory	90.3643	0.164143	0.28096	0.0430603	0.761021	0.121082	0.877846	conserved	115.922	0.267683	0.0745513	-0.0406462	0.771756	0.30833	0.0124143	trans	69.8274	-0.085305	0.688957	0.0378393	0.807031	-0.123144	0.310443	conserved	CCAAT/enhancer binding protein alpha
tetur06g04220		chromosome_1	12482823	12486157	111.038	0.513366	0.00112561	0.249584	0.0834585	0.263783	0.268453	cis	173.211	1.23767	5.73312e-23	0.633326	2.48751e-05	0.604343	6.1164e-06	synergism	118.843	1.10083	4.95727e-11	0.399735	0.0107345	0.701094	6.71208e-06	synergism	109.177	0.882145	7.45395e-13	0.337706	0.00807409	0.544438	0.000295686	synergism	SRY sex determining region Y-box 9
tetur06g04240		chromosome_1	12486885	12487901	148.784	-0.614499	1.94636e-10	-0.867927	4.59841e-13	0.253427	0.0598922	antagonism									116.527	-0.490883	1.57951e-05	-0.742676	1.99173e-08	0.251792	0.0931013	antagonism	99.435	-0.208728	0.0784937	-0.524204	0.000247805	0.315477	0.00235244	antagonism	mitochondrial import inner membrane translocase subunit Tim23
tetur06g04260		chromosome_1	12491807	12492007	233.891	0.180172	0.015761	0.0761904	0.367252	0.103981	0.493453	ambiguous	225.904	0.570762	1.70635e-06	0.200007	0.0994999	0.370754	0.00266056	synergism	177.898	0.292776	0.0121424	-0.0725343	0.505301	0.36531	0.000210148	trans	132.873	0.173828	0.227288	-0.116956	0.329005	0.290783	0.000315693	ambiguous	Hypothetical protein
tetur06g04290		chromosome_1	12499235	12504103	427.861	-0.0426508	0.605308	-0.0825035	0.281189	0.0398527	0.313124	conserved	780.564	0.440254	1.3341e-14	-0.0107569	0.909741	0.45101	3.25359e-19	trans	351.288	0.127042	0.303644	-0.202438	0.0467979	0.32948	1.43784e-07	compensatory	230.098	0.259707	0.00113682	0.104774	0.235572	0.154933	0.227	ambiguous	fermitin family homolog 2
tetur06g04300		chromosome_1	12504468	12507401	611.073	-0.165943	0.0104621	-0.14996	0.0425851	-0.0159828	0.997405	cis									590.721	-0.282702	0.000152123	-0.000821949	0.993723	-0.28188	7.38394e-06	trans	420.442	-0.261039	0.001987	-0.0515973	0.561633	-0.209442	0.0135932	trans	Letm1 ribosome-binding domain
tetur06g04370		chromosome_1	12541170	12541674	295.201	-0.254672	0.00048782	-0.286558	0.00102855	0.0318867	0.757509	cis	227.706	-0.47184	1.19413e-05	-0.249259	0.037064	-0.222581	0.315428	cis	236.639	-0.167546	0.197636	0.0220837	0.870204	-0.189629	0.0199285	ambiguous	150.597	-0.144586	0.279636	-0.142389	0.225639	-0.00219663	0.470439	conserved	transcription initiation factor TFIID subunit 11
tetur06g04400		chromosome_1	12549974	12557810	26.5089	0.822576	0.000243586	0.133011	0.410662	0.689565	0.0841437	trans	22.2207	-0.486989	0.033291	0.0217068	0.91567	-0.508696	0.0168334	trans	32.4225	0.246747	0.210835	0.0149588	0.935805	0.231788	0.28538	conserved									similar to wingless-type MMTV integration site family; member 7B
tetur06g04440		chromosome_1	12570627	12598987																									57.6264	-0.0324028	0.85621	-0.0427411	0.758029	0.0103383	0.969998	conserved	muscleblind-like 1
tetur06g04450		chromosome_1	12600779	12604726									21.5006	0.330487	0.187742	-0.0508733	0.804186	0.38136	0.0969523	ambiguous																	Glycine-rich secreted protein
tetur06g04470		chromosome_1	12612311	12613627	322.369	0.192855	0.0152589	0.0752036	0.373518	0.117651	0.336643	ambiguous	277.232	-0.0605224	0.613413	-0.129454	0.202912	0.0689315	0.0449505	ambiguous	241.706	0.0842018	0.391074	0.0334666	0.756208	0.0507352	0.96663	conserved	209.448	0.229914	0.00305107	0.0685367	0.445318	0.161378	0.13353	ambiguous	aryl hydrocarbon receptor interacting protein
tetur06g04480		chromosome_1	12613855	12616003									220.259	-0.489448	0.000341526	-0.169008	0.186399	-0.32044	0.0232014	trans																	mRNA-decapping enzyme 2
tetur06g04490		chromosome_1	12616111	12616512	24.2751	-0.165167	0.354488	0.138663	0.410761	-0.303831	0.0276635	ambiguous									82.681	0.0751099	0.738141	0.199763	0.183035	-0.124653	0.0848047	ambiguous	60.5887	0.327384	0.0251288	0.141931	0.302883	0.185453	0.535829	ambiguous	GSK3-beta interaction protein
tetur06g91401		chromosome_1	12616797	12618952	1104.22	0.11704	0.0558493	0.220208	0.000687859	-0.103168	0.00887341	antagonism	1339.92	0.374274	9.39909e-22	0.370536	9.59725e-15	0.00373809	0.965276	cis	1153.93	0.717892	1.84393e-40	0.569754	2.29707e-24	0.148138	0.00270895	synergism	1014.36	0.78948	1.20138e-94	0.559226	2.44506e-33	0.230255	2.01723e-07	synergism	hypothetical protein
tetur06g04520	CYP(CYP392A16)	chromosome_1	12622105	12623636	558.432	0.348657	0.0355893	-0.0190555	0.90031	0.367713	2.05894e-19	trans	1607.91	2.61352	1.21828e-51	-0.0114875	0.944641	2.62501	0	trans	2648.08	3.80869	1.83611e-141	0.724753	5.99738e-07	3.08393	0	synergism	2596.21	3.87722	2.54463e-234	0.601165	1.01578e-06	3.27605	0	synergism	Cytochrome P450 - CYP392A16
tetur06g04530		chromosome_1	12627990	12629241	309.067	0.516007	0.00481045	0.125358	0.364755	0.390648	2.46732e-05	trans	290.048	0.0646367	0.748156	-0.524691	0.00315777	0.589328	4.4604e-16	compensatory									309.824	1.39315	1.93585e-40	0.0847878	0.40608	1.30836	5.18087e-61	trans	Hypothetical protein
tetur06g04580	host	chromosome_1	12644418	12645419									96.7423	10.0839	3.28369e-29	6.3104	4.45595e-12	3.77351	0.0176587	synergism																	Hypothetical protein
tetur06g04600		chromosome_1	12659156	12660329	373.504	0.251877	0.0996642	-0.644351	0.000493989	0.896228	3.21455e-57	antagonism	327.193	-0.6491	3.87996e-05	-0.66673	0.000218529	0.01763	0.846816	cis																	Hypothetical protein
tetur06g04610		chromosome_1	12662196	12664045																									54.085	0.260868	0.0637484	0.254218	0.0761371	0.00665068	0.899463	cis	PREDICTED: similar to lactation elevated 1
tetur06g04620		chromosome_1	12664744	12674467	385.677	-0.145177	0.150707	-0.108028	0.271123	-0.037149	0.981598	conserved	438.527	0.339939	9.97207e-05	-0.281907	0.00402955	0.621846	6.61292e-22	antagonism	464.245	0.384751	0.000192261	0.10708	0.267723	0.277672	0.00028291	trans	442.509	0.344233	2.24564e-07	0.236663	0.00160993	0.10757	0.332883	cis	PREDICTED: similar to Solute carrier family 12; member 1
tetur06g04630		chromosome_1	12675243	12676793	366.885	0.0165978	0.873879	-0.0380711	0.664511	0.0546689	0.340175	conserved	359.697	0.267817	0.039965	0.132402	0.256802	0.135415	0.559943	ambiguous	308.333	0.33077	0.000112479	0.156827	0.0701396	0.173943	0.136934	cis	268.198	0.553625	6.15158e-06	0.130564	0.2518	0.423061	1.46634e-05	trans	protein LZIC
tetur06g04660		chromosome_1	12683325	12756997	20.0736	0.773595	0.000646903	0.351328	0.107067	0.422267	0.707876	ambiguous	20.7242	0.0157193	0.959475	0.0464153	0.811384	-0.030696	0.52716	conserved																	PREDICTED: sialoadhesin-like
tetur06g04680		chromosome_1	12757580	12758830	316.524	0.21697	0.0113811	-0.0396896	0.660796	0.256659	0.000135047	trans	283.06	0.064756	0.529999	-0.0565024	0.585235	0.121258	0.0307118	ambiguous	228.44	-0.210738	0.108885	-0.060078	0.614026	-0.15066	0.143006	conserved	205.077	-0.0245225	0.83829	-0.0761213	0.425506	0.0515988	0.347137	conserved	PREDICTED: URB1 ribosome biogenesis 1 homolog
tetur06g04690		chromosome_1	12759667	12762492	537.852	0.0470906	0.482357	-0.0164114	0.821	0.063502	0.230399	conserved	561.861	-0.102475	0.0861129	-0.0233509	0.800088	-0.0791238	0.456628	ambiguous	501.814	0.02905	0.753668	0.0653909	0.417104	-0.0363408	0.325306	conserved	424.937	-0.0958959	0.220971	0.0634367	0.410256	-0.159333	0.025233	ambiguous	ATP-dependent metalloprotease FtsH
tetur06g04700		chromosome_1	12763556	12775532	739.597	-0.0784159	0.309567	0.0132092	0.872592	-0.0916252	0.0251167	ambiguous	839.199	0.359449	8.4487e-06	0.0474998	0.614628	0.311949	3.39319e-08	trans	644.728	0.0960729	0.336103	-0.0664356	0.462341	0.162508	0.000903981	ambiguous	555.223	-0.209821	0.00257131	-0.0663953	0.363657	-0.143426	0.0469885	trans	PREDICTED: similar to ubiquitin specific peptidase 9; X-linked; isoform 2
tetur06g04780		chromosome_1	12919353	12921796	417.925	0.0689342	0.344602	0.0311619	0.67222	0.0377723	0.909819	conserved	387.011	-0.239379	0.000292923	0.0715576	0.395816	-0.310937	1.93108e-05	trans	300.66	-0.19925	0.0127815	0.0535916	0.561372	-0.252842	0.00135759	trans	274.117	0.505881	1.89758e-16	0.384015	1.46551e-06	0.121866	0.267121	cis	Membrane insertion protein; OxaA/YidC
tetur06g04790		chromosome_1	12922301	12926432	203.213	-0.131416	0.152011	-0.0503386	0.604488	-0.0810775	0.671533	conserved	118.346	0.305122	0.0205552	-0.0274521	0.847385	0.332574	0.0011719	trans	327.627	0.124296	0.446953	-0.0282634	0.842686	0.152559	0.0144771	ambiguous	99.2312	-0.148018	0.374408	-0.0124227	0.930886	-0.135595	0.436439	conserved	Hypothetical protein
tetur06g04820		chromosome_1	12929335	12930824	349.089	-0.0431668	0.602566	-0.210473	0.0115486	0.167307	0.0122744	compensatory	616.955	0.656329	9.37608e-28	0.0502199	0.53695	0.606109	1.9204e-25	trans	319.523	0.130388	0.0983955	-0.0421324	0.654022	0.172521	0.0418126	trans	299.783	0.215092	0.00372661	-0.0194863	0.824224	0.234578	0.00280336	trans	origin recognition complex subunit 5
tetur06g04850		chromosome_1	12934943	12941078	1140.95	-0.178665	6.60383e-06	0.0779832	0.116036	-0.256648	7.23525e-13	trans									586.8	-0.320546	1.81021e-06	0.0341031	0.708119	-0.354649	2.10245e-10	trans	518.468	-0.234286	0.00114577	-0.0164964	0.84832	-0.217789	0.000875289	trans	solute carrier family 2; facilitated glucose transporter member 4
tetur06g04860		chromosome_1	12942054	12944342	470.828	-0.0236002	0.766134	0.0305658	0.672521	-0.054166	0.26139	conserved									307.19	-0.198087	0.00608535	0.19955	0.00710952	-0.397637	1.28e-07	antagonism	245.105	-0.189762	0.0226995	0.100743	0.254376	-0.290505	0.000289231	trans	Small GTPase
tetur06g04900	SDR	chromosome_1	12951415	12952626	274.57	0.870448	1.56343e-05	-0.242471	0.124805	1.11292	4.43671e-67	trans																									3-oxoacyl-acyl-carrier-protein reductase
tetur06g04970	SDR	chromosome_1	12969425	12970698									20.659	3.30096	1.77502e-08	-0.527557	0.114724	3.82851	1.31802e-34	trans	510.246	8.66022	3.90727e-57	-4.01461	2.09716e-16	12.6748	0	antagonism	252.823	6.955	1.5436e-82	-4.16341	1.71688e-45	11.1184	0	antagonism	3-oxoacyl-acyl-carrier-protein reductase
tetur06g05050		chromosome_1	12982963	12992998	102.888	-0.115805	0.267075	-0.289663	0.0208705	0.173858	0.166321	ambiguous	131.907	-0.171863	0.290007	-0.0877995	0.510714	-0.0840635	0.701868	conserved	69.1403	-0.316819	0.0305817	-0.393271	0.00885738	0.0764525	0.353053	cis	73.98	-0.478312	0.000411305	-0.605123	0.000187298	0.126811	0.61233	cis	Sox developmental protein N-terminal
tetur06g05090	SDR	chromosome_1	13000728	13001920	173.417	3.04704	1.0242e-19	0.0179199	0.930469	3.02912	4.13309e-141	trans	109.605	2.50111	7.38579e-21	0.0614722	0.732423	2.43964	1.23259e-43	trans	34.5543	0.986974	0.00180597	-1.76742	5.12726e-05	2.75439	3.10429e-31	antagonism									short chain dehydrogenase
tetur06g05100	SDR	chromosome_1	13004177	13005006	548.043	0.093433	0.449748	-1.01666	3.5434e-13	1.1101	7.52143e-93	compensatory	440.373	-0.549537	5.48298e-08	-0.19205	0.0802574	-0.357487	0.000102154	synergism	274.789	-1.49858	4.36864e-26	-1.67618	2.15653e-28	0.177608	0.15573	cis	309.475	-0.170354	0.489046	-0.389794	0.0671292	0.21944	5.8143e-08	compensatory	3-oxoacyl-acyl-carrier-protein reductase
tetur06g05110	SDR	chromosome_1	13013418	13014516	1132.27	-0.520952	3.35549e-06	-1.71212	2.99106e-48	1.19117	5.45116e-171	antagonism	525.318	-2.27525	4.74607e-71	-2.74828	4.40553e-65	0.473029	2.57701e-05	antagonism	381.635	-1.22645	4.87287e-09	-0.386658	0.0280013	-0.839793	1.02604e-19	synergism	440.178	-2.44919	5.26513e-22	-1.96953	2.00987e-13	-0.479664	1.84803e-06	synergism	3-oxoacyl-acyl-carrier-protein reductase
tetur06g05130		chromosome_1	13016864	13017244	111.513	-1.21427	8.4447e-30	-1.17201	3.18759e-17	-0.0422668	0.929387	cis	117.581	-1.08996	6.71112e-24	-0.82283	2.56509e-08	-0.267128	0.212918	cis	81.5227	-1.6597	3.17118e-30	-1.2397	2.45059e-14	-0.420006	0.0102613	synergism	59.474	-1.96727	4.7925e-33	-1.43521	3.91003e-14	-0.532059	0.0134003	synergism	Hypothetical protein
tetur06g05140		chromosome_1	13017916	13026828																									387.4	0.258705	4.83891e-05	0.028365	0.705328	0.23034	0.00041603	trans	furry homolog
tetur06g05150		chromosome_1	13032114	13051196	1210.53	0.807451	2.11463e-12	0.0395727	0.706413	0.767879	1.24306e-85	trans																									myosin heavy chain
tetur06g05200		chromosome_1	13165121	13208728	23.3489	0.102908	0.570398	0.0153724	0.93849	0.0875357	0.747293	conserved									20.157	0.243658	0.304172	0.0895313	0.612294	0.154127	0.432796	conserved									sidestep protein; putative
tetur06g05250		chromosome_1	13252558	13254919	65.2697	0.0564123	0.742742	0.157549	0.302056	-0.101136	0.184086	conserved									71.3813	0.138197	0.468464	-0.055903	0.705243	0.1941	0.141763	conserved	34.8235	-0.0703946	0.728169	0.0611341	0.697584	-0.131529	0.675063	conserved	adenylate cyclase
tetur06g05260	MFS	chromosome_1	13256606	13259301	476.414	-0.756298	5.76511e-19	-0.21195	0.022613	-0.544347	4.15512e-15	synergism	678.671	-0.691961	3.00991e-16	-0.345539	0.000422833	-0.346421	4.50746e-08	synergism	389.477	-0.323575	0.000497841	-0.26847	0.00485773	-0.0551047	0.675212	cis	222.898	-0.341366	0.00109212	-0.0444724	0.694912	-0.296894	0.000779434	trans	regulatory protein UhpC
tetur06g05270		chromosome_1	13259301	13263455	792.332	-0.181633	0.000564405	0.0183235	0.768616	-0.199957	3.71821e-06	trans	970.953	0.125122	0.411486	-0.000488504	0.999658	0.125611	0.00682087	ambiguous	699.269	-0.286265	0.00528824	-0.0865802	0.363357	-0.199685	0.00231051	trans	476.436	-0.318712	0.0063836	0.0285307	0.807031	-0.347242	7.23136e-11	trans	RNA polymerase-associated protein CTR9 homolog
tetur06g05280		chromosome_1	13264456	13267929	581.163	0.0921029	0.166691	0.16243	0.0250753	-0.0703269	0.164373	ambiguous	555.268	0.0636833	0.422104	0.0076572	0.944949	0.0560261	0.554051	conserved	436.33	-0.0609306	0.471905	-0.0506344	0.553992	-0.0102963	0.87876	conserved	418.661	0.105364	0.0958399	0.0806848	0.245891	0.0246791	0.891012	ambiguous	Tetratricopeptide repeat-containing
tetur06g05300		chromosome_1	13268304	13271520	28.1418	-0.0999942	0.550233	-0.0127092	0.948085	-0.087285	0.624929	conserved																									hypothetical protein
tetur06g05290		chromosome_1	13268349	13269191	28.6611	0.120463	0.456383	0.184817	0.257081	-0.0643536	0.440792	conserved	30.9571	-0.0180585	0.947309	-0.0940374	0.568997	0.0759789	0.408772	conserved	24.2607	0.399996	0.0416557	0.342083	0.0824498	0.0579131	0.702233	cis	25.6423	0.0768861	0.726024	0.124215	0.409445	-0.0473284	0.566196	conserved	Hypothetical protein
tetur06g05310		chromosome_1	13272839	13273429	51.5598	0.00986212	0.957867	0.0916051	0.532674	-0.0817429	0.299231	conserved	59.3975	0.414391	0.00582266	0.0217852	0.890296	0.392606	0.107766	ambiguous	47.601	0.394957	0.0392287	0.132795	0.372952	0.262162	0.497695	ambiguous	43.7975	0.17117	0.390944	0.190517	0.218112	-0.0193467	0.544365	conserved	Hypothetical protein
tetur06g05320		chromosome_1	13281744	13282931	404.62	0.290963	0.0508177	-0.0790365	0.53772	0.37	4.25046e-17	trans	479.198	-0.538988	0.00172588	-0.0502608	0.731679	-0.488728	3.47672e-12	trans	490.334	-0.0302533	0.858867	-0.107322	0.332916	0.0770686	0.0339999	ambiguous	151.713	-0.528903	5.86065e-05	-0.0265499	0.842511	-0.502353	9.95375e-07	trans	Hypothetical protein
tetur06g05330		chromosome_1	13284575	13285805	196.02	0.117392	0.302065	0.0373307	0.749603	0.0800612	0.665368	conserved	167.95	-0.623881	5.97206e-12	0.00423106	0.979065	-0.628112	6.88343e-08	trans	84.2983	-0.593052	2.95364e-05	-0.0322593	0.830032	-0.560793	0.000148063	trans	156.455	1.37215	1.4328e-50	1.47033	2.16511e-28	-0.0981766	0.623486	cis	N-acetyltransferase 5;
tetur06g05340		chromosome_1	13285943	13289185	902.794	0.282098	1.37917e-06	-0.0521906	0.404545	0.334289	4.52614e-17	trans	629.768	0.298305	1.29681e-06	-0.143996	0.048941	0.442301	1.63765e-16	antagonism	231.962	0.191739	0.0604573	0.0272019	0.816023	0.164537	0.103929	ambiguous	265.888	0.355695	1.58842e-06	-0.0594493	0.473647	0.415144	9.14861e-08	trans	transcriptional repressor CTCF
tetur06g05350		chromosome_1	13289688	13291749	343.278	-0.182679	0.00726951	-0.0112996	0.896209	-0.171379	0.0352924	trans	516.457	-0.191851	0.00789014	-0.0646899	0.451889	-0.127162	0.135156	ambiguous	124.918	0.0361593	0.809057	0.0876429	0.442322	-0.0514837	0.665274	conserved	313.86	-0.126916	0.0429957	-0.0271299	0.723811	-0.0997864	0.442576	ambiguous	probable dolichyl pyrophosphate Glc1Man9GlcNAc2 alpha-1;3-glucosyltransferase
tetur06g05360		chromosome_1	13292935	13296782	95.8812	-0.0691861	0.558026	-0.187703	0.119299	0.118517	0.175739	conserved									33.8854	-0.0349821	0.895304	-0.0114331	0.956476	-0.023549	0.953979	conserved	30.133	-0.409348	0.0560964	-0.242025	0.179655	-0.167322	0.909262	ambiguous	Hypothetical protein
tetur06g91417		chromosome_1	13297156	13298025	104.77	0.150034	0.122283	-0.136094	0.205172	0.286128	0.00453583	ambiguous	107.762	0.00935691	0.95508	-0.499841	0.000481808	0.509198	2.98904e-05	compensatory	117.387	0.655947	9.83536e-09	0.0540627	0.648534	0.601884	8.55015e-05	trans	93.1122	0.50565	4.75379e-06	-0.105566	0.334461	0.611215	2.2103e-08	trans	hypothetical protein
tetur06g05370		chromosome_1	13298638	13299034									48.3312	0.297709	0.0593285	0.0551428	0.706068	0.242567	0.329357	ambiguous	35.0001	0.248208	0.194935	0.14665	0.335102	0.101558	0.70626	conserved									Hypothetical protein
tetur06g05380		chromosome_1	13301085	13301447																									44.9921	0.633802	0.000120107	0.0211469	0.889489	0.612656	0.0247195	trans	Hypothetical protein
tetur06g05390		chromosome_1	13301538	13303024	62.571	0.401503	0.00150737	0.334412	0.0222098	0.0670913	0.911164	cis																									Hypothetical protein
tetur06g05400		chromosome_1	13304356	13306759	419.006	-0.0725397	0.329036	-0.0254258	0.749076	-0.047114	0.789728	conserved	454.139	-0.170581	0.00888567	0.012614	0.903117	-0.183195	0.0293517	trans	350.14	-0.13315	0.0830687	0.127865	0.0987751	-0.261015	0.000251464	antagonism	266.913	-0.277165	4.52344e-05	0.0190278	0.8293	-0.296192	6.00218e-05	trans	Tetratricopeptide-like helical
tetur06g05440		chromosome_1	13312512	13314360	31.5267	0.670674	8.74523e-05	0.706242	0.00345006	-0.035568	0.62818	cis	44.9434	1.06653	2.23195e-09	1.26198	4.12631e-07	-0.195448	0.457537	cis	33.0508	0.636634	0.00178899	0.749913	0.00130181	-0.113279	0.573745	cis	20.1536	0.0552855	0.817153	0.027095	0.875109	0.0281905	0.889567	conserved	Chemosensory Receptor; Gustatory receptor family
tetur06g05460		chromosome_1	13314580	13323178	1239.29	0.0927423	0.17301	0.0929926	0.170427	-0.000250351	0.67843	conserved	1392.13	0.145243	0.0011536	0.0411089	0.518427	0.104135	0.0376326	trans	1272.79	0.220474	0.00233636	0.112768	0.106139	0.107707	0.0697388	trans	1189.6	0.0634524	0.254187	0.0885793	0.119554	-0.0251269	0.290031	conserved	prune; DHH phosphoesterase
tetur06g05470	MFS	chromosome_1	13323818	13328191	696.887	-0.315657	0.00720824	0.0814995	0.440991	-0.397157	2.78604e-25	trans	1204.36	-0.203108	0.00133861	0.0182559	0.841275	-0.221364	1.21423e-07	trans	794.966	-0.268084	2.29244e-05	0.066612	0.36459	-0.334696	4.26815e-13	trans	692.182	-0.329361	5.40535e-10	-0.0280058	0.66873	-0.301356	2.31195e-08	trans	monocarboxylate transporter
tetur06g05480		chromosome_1	13329505	13332084	636.137	-0.0662933	0.545588	-0.060761	0.526153	-0.0055323	0.707316	conserved	713.722	0.0765951	0.479496	0.083109	0.384138	-0.00651398	0.407131	conserved	400.948	0.201355	0.113349	0.137604	0.19434	0.0637502	0.860445	conserved	387.649	0.260708	0.00418913	0.232234	0.0146344	0.0284739	0.814715	cis	PREDICTED: similar to wurst CG9089-PA
tetur06g05510		chromosome_1	13332398	13335791									148.989	-0.562007	3.4856e-07	-0.0920929	0.42462	-0.469915	0.000881443	trans	125.981	-0.611452	5.70423e-06	-0.454724	0.0008326	-0.156728	0.568	cis	104.206	-0.214438	0.0902683	-0.157086	0.180585	-0.057352	0.822057	ambiguous	Tubby C-terminal-like domain
tetur06g91418		chromosome_1	13359149	13361938	32.7709	0.0433249	0.788755	0.458379	0.0202575	-0.415054	0.0608871	compensatory	36.6468	-0.0298395	0.897426	0.190591	0.251823	-0.22043	0.0868145	ambiguous	23.2786	0.101997	0.667005	1.39998	3.81107e-06	-1.29798	3.71104e-06	compensatory	20.8194	0.23337	0.232637	0.28342	0.124228	-0.05005	0.414442	conserved	hypothetical protein
tetur06g05560		chromosome_1	13363734	13369123									144.92	-0.211619	0.126129	-0.00782658	0.960453	-0.203792	0.165098	conserved	246.011	1.9629	8.29073e-84	2.15269	2.12387e-75	-0.189792	0.157912	cis	157.82	-0.279924	0.046527	0.0144906	0.914935	-0.294414	0.00149939	trans	sarcalumenin
tetur06g05570		chromosome_1	13366474	13373436									593.027	0.448118	0.000226945	0.0381424	0.758699	0.409975	5.69613e-11	trans	344.613	0.152175	0.360993	-0.114489	0.35282	0.266663	5.12553e-07	ambiguous	169.964	0.589392	5.01928e-11	0.396753	0.000254963	0.192639	0.0409734	synergism	RNA binding
tetur06g05580		chromosome_1	13374242	13377274									29.6653	-0.315786	0.102442	-0.901526	0.000980644	0.58574	0.0607712	compensatory																	PIWI-related; RNA binding
tetur06g06460		chromosome_1	13377715	13379442									54.6487	-0.247838	0.10963	0.493096	0.0114403	-0.740934	1.35655e-06	compensatory	73.7124	0.312591	0.120561	-0.18845	0.211201	0.501041	5.45167e-06	ambiguous	109.39	0.976364	1.03038e-06	0.139686	0.322452	0.836678	1.5677e-07	trans	Ribosomal protein S5 domain 2-type fold, subgroup
tetur06g05590		chromosome_1	13379303	13380803	379.24	-0.177844	0.00151325	0.0520195	0.451216	-0.229864	0.000100926	trans	413.344	-0.182171	0.0286338	0.139418	0.120753	-0.321589	4.36055e-08	trans	299.119	-0.272137	0.000354582	0.195966	0.0189932	-0.468102	1.29651e-09	antagonism	280.105	-0.064321	0.394721	0.384254	2.1478e-06	-0.448575	4.02502e-10	compensatory	Ribosome maturation protein SBDS, C-terminal
tetur06g05600		chromosome_1	13381119	13384148									7206.22	-0.804408	4.72492e-12	0.0364784	0.761194	-0.840886	0	trans	5510.6	-0.155125	0.421097	-0.0767743	0.576395	-0.0783506	0.176093	conserved	3313.75	-0.556707	2.01816e-17	0.0971686	0.163243	-0.653876	1.4329e-205	trans	PIWI-related; RNA binding
tetur06g05610		chromosome_1	13384271	13389197	205.232	0.348407	8.83692e-05	0.0750692	0.42079	0.273338	0.0204905	trans	225.448	0.456584	2.03633e-07	0.197416	0.0564647	0.259168	0.0174269	synergism	185.192	0.0470675	0.708734	-0.0188121	0.880735	0.0658796	0.636939	conserved	191.324	0.15869	0.0845612	0.00615334	0.95369	0.152537	0.146443	ambiguous	DEAD box ATP-dependent RNA helicase
tetur06g05620	CYP(CYP315A1)	chromosome_1	13391568	13404572									420.194	0.00964858	0.933856	-0.164682	0.0624466	0.17433	0.00160849	compensatory	331.792	0.150871	0.192701	-0.00862793	0.952627	0.159499	0.0351467	ambiguous	175.64	0.0945111	0.418791	0.0323089	0.767272	0.0622022	0.735318	conserved	Cytochrome P450 - CYP315A1
tetur06g05630		chromosome_1	13404617	13405340	1784.33	-0.0702428	0.48832	-0.0277098	0.768986	-0.0425331	0.429596	conserved	2324.37	0.335019	1.69067e-08	0.214645	0.00104369	0.120374	0.00302373	synergism	1478.2	0.0947608	0.515965	0.170939	0.109361	-0.0761784	0.000144509	ambiguous	1359.23	0.287901	0.00151671	0.134248	0.133404	0.153653	0.0014902	trans	Hypothetical protein
tetur06g05640		chromosome_1	13406769	13407876	585.959	1.32981	4.44492e-05	2.59359	5.39769e-13	-1.26379	4.24795e-61	antagonism									546.571	2.21685	1.40514e-12	4.0692	1.41469e-36	-1.85235	2.94529e-67	antagonism	189.961	0.307883	0.198081	0.0938645	0.577677	0.214019	0.13895	conserved	Hypothetical protein
tetur06g05650		chromosome_1	13407956	13410572	637.58	0.700353	4.38261e-09	0.911108	6.7155e-13	-0.210755	0.00058834	antagonism	296.651	0.248156	0.000238044	0.110264	0.191653	0.137893	0.249061	ambiguous	214.936	-0.184294	0.0425966	0.0173654	0.885454	-0.20166	0.0275691	trans	273.324	-0.140843	0.0635008	0.199974	0.0177907	-0.340816	1.4729e-07	antagonism	nucleoside diphosphate-linked moiety X motif 19; mitochondrial precursor
tetur06g06470		chromosome_1	13410704	13413141									537.042	-0.669242	4.57329e-14	-0.415875	6.52975e-05	-0.253366	0.000544083	synergism									387.568	-0.463504	8.1949e-14	-0.315905	1.23021e-05	-0.147599	0.0414074	synergism	Armadillo-type fold
tetur06g05660		chromosome_1	13413164	13414570	630.854	-0.165998	0.0379593	-0.0539529	0.503836	-0.112045	0.167949	ambiguous	566.737	0.350403	9.14773e-05	0.0593271	0.548987	0.291076	3.40939e-05	trans									294.072	0.123133	0.0765431	0.0348599	0.676111	0.088273	0.509191	ambiguous	Pleckstrin-homology domain (PH domain)/Phosphotyrosine-binding domain (PTB)
tetur06g05680		chromosome_1	13418453	13418962									69.4969	-1.12584	1.11202e-12	0.0139769	0.935486	-1.13982	3.16525e-09	trans	50.7508	-1.4155	2.52302e-08	0.00456527	0.984006	-1.42006	8.82626e-13	trans	40.5935	-1.28229	3.30335e-11	-0.0424618	0.794317	-1.23983	6.50658e-08	trans	Nucleotide-binding; alpha-beta plait
tetur06g05690		chromosome_1	13419512	13421903																									515.002	1.05241	8.3056e-71	0.788508	8.48369e-29	0.263905	5.95664e-06	synergism	exostosin-2
tetur06g05700		chromosome_1	13422892	13425138	162.108	-1.64773	2.1552e-53	-1.92171	2.24348e-44	0.27398	0.0678651	antagonism	85.7947	-3.03191	3.09835e-67	-2.75442	1.3316e-31	-0.277487	0.523119	cis	127.579	-2.61192	1.12192e-77	-2.74837	5.23902e-63	0.136446	0.432796	cis	117.035	-1.6962	2.31202e-48	-2.38475	7.64977e-57	0.688543	4.90238e-06	antagonism	inositol 2-dehydrogenase
tetur06g05710		chromosome_1	13427021	13429498	477.898	-0.23737	0.000309767	-0.192519	0.0140054	-0.0448515	0.778587	cis	556.623	0.0463626	0.692051	0.016804	0.887132	0.0295586	0.671997	conserved	378.694	0.181441	0.0478971	0.278667	0.00230932	-0.0972259	0.0703065	antagonism	318.949	0.0142584	0.90718	0.0626808	0.507622	-0.0484225	0.232017	conserved	Integrin alpha beta-propellor
tetur06g05720		chromosome_1	13429817	13431461	520.736	-0.0957436	0.202459	-0.170707	0.0334715	0.0749631	0.0993339	compensatory																	141.269	-0.487132	0.00113651	-0.112722	0.391866	-0.37441	0.0167109	trans	adenylate kinase
tetur06g05730		chromosome_1	13435910	13437791	522.271	0.05793	0.357655	-0.0585681	0.348742	0.116498	0.0164094	ambiguous	160.633	0.366646	0.00011439	-0.0154491	0.902033	0.382095	0.00121222	trans	369.904	-0.211403	0.00479191	-0.67109	5.02482e-19	0.459687	3.8492e-10	antagonism	398	0.383229	1.05318e-10	-0.0784648	0.27285	0.461694	9.53999e-13	trans	ADP-specific phosphofructokinase/glucokinase
tetur06g05740		chromosome_1	13438619	13440592									232.973	0.427903	5.10251e-08	0.0642383	0.50799	0.363665	0.000689879	trans	165.185	0.245154	0.0235063	0.151813	0.136263	0.093341	0.590903	ambiguous	110.299	0.519918	6.42421e-08	-0.050636	0.647469	0.570554	6.98918e-06	trans	trimeric intracellular cation channel type A
tetur06g05750		chromosome_1	13448271	13451636									200.321	0.710399	2.6879e-13	-0.102587	0.327659	0.812986	2.56553e-17	trans	129.777	0.557159	3.99988e-05	-0.24527	0.0527903	0.802428	7.66814e-14	antagonism	146.581	0.129218	0.302066	-0.246955	0.0292054	0.376173	5.24013e-05	compensatory	Protein SCAI
tetur06g05820		chromosome_1	13482003	13484199									2104.13	-0.115751	0.0549519	0.10378	0.106769	-0.219531	3.43997e-15	trans																	Calycin-like
tetur06g05840		chromosome_1	13490039	13493138	2267.28	0.250546	0.203404	-0.0250994	0.886632	0.275645	5.00982e-72	ambiguous	2392.03	-0.203435	0.414019	-0.0375827	0.834572	-0.165853	4.19937e-07	ambiguous																	bifunctional purine biosynthesis protein PURH
tetur06g05850		chromosome_1	13493851	13496227									223.874	-0.21622	0.161345	0.0686244	0.599954	-0.284845	0.000232335	ambiguous	177.323	0.00825453	0.963939	0.145276	0.221866	-0.137022	0.0331946	ambiguous	173.834	-0.220077	0.0671668	0.238981	0.0409059	-0.459057	6.7142e-08	antagonism	Zinc finger, RING/FYVE/PHD-type
tetur06g91421		chromosome_1	13497504	13498575	187.048	-0.124845	0.155064	-0.0378298	0.698018	-0.0870148	0.524008	conserved	217.923	0.0328256	0.74503	-0.0784893	0.412446	0.111315	0.173583	conserved																	hypothetical protein
tetur06g05870		chromosome_1	13500906	13502854	336.72	0.166036	0.0236292	0.0673173	0.39885	0.0987183	0.456962	ambiguous	273.942	0.0465692	0.671684	-0.0346935	0.750882	0.0812627	0.230502	conserved	300.84	0.288233	9.0053e-05	0.0337623	0.732946	0.254471	0.00223821	trans	238.934	0.450245	1.88786e-08	0.0449729	0.631419	0.405272	2.98517e-06	trans	peroxisomal biogenesis factor 16
tetur06g05900		chromosome_1	13512966	13515287	1654.21	-0.0793423	0.326281	0.00687961	0.938297	-0.0862219	0.00336254	ambiguous	262.745	-0.266455	0.00204195	0.0110803	0.92756	-0.277535	0.000521066	trans	1144.25	-0.247103	0.000281548	-0.0548806	0.478781	-0.192222	1.57075e-05	trans	1108.77	0.0254225	0.6915	0.201975	0.000338202	-0.176552	6.68921e-06	compensatory	NOP5, N-terminal
tetur06g05950		chromosome_1	13525220	13568478	114.017	-0.0545636	0.646345	-0.153088	0.182758	0.0985246	0.207233	conserved	43.2701	-0.246332	0.197267	-1.11622	5.1201e-06	0.869885	0.000350192	compensatory	133.026	0.919228	3.98476e-13	0.56065	4.04155e-05	0.358578	0.00495562	synergism	113.682	1.11902	3.55698e-17	0.199574	0.105708	0.91945	2.55571e-08	trans	Immunoglobulin-like fold
tetur06g05990		chromosome_1	13619203	13621834	2461.4	-0.352781	6.21747e-07	-0.00281407	0.978247	-0.349967	8.69116e-43	trans									2218.35	-0.107075	0.362609	-0.0313859	0.784675	-0.0756896	0.0455101	ambiguous	2043.84	-0.0791026	0.262424	-0.114252	0.0854633	0.035149	0.0598362	compensatory	ATP-dependent RNA helicase DHH1
tetur06g06000		chromosome_1	13622322	13627187	1140.29	0.0528473	0.62185	-0.0728523	0.418403	0.1257	3.44242e-06	ambiguous	592.036	-0.327997	7.81241e-05	-0.188896	0.0390168	-0.139101	0.304289	cis	1029.34	0.123915	0.204477	-0.287058	0.000724552	0.410972	3.09935e-25	compensatory	669.625	0.0474861	0.596096	0.00968721	0.907279	0.0377989	0.753427	conserved	dihydropyrimidine dehydrogenase
tetur06g06010		chromosome_1	13628469	13654897	506.282	0.120131	0.305836	0.00545322	0.971846	0.114678	0.0297312	ambiguous	597.224	0.84434	3.88729e-24	-0.103925	0.243254	0.948265	7.41381e-64	trans	420.435	0.419659	0.000699566	-0.140793	0.189044	0.560453	1.25131e-22	trans	418.019	0.53198	4.17171e-13	0.0530794	0.495427	0.478901	2.17802e-11	trans	single-minded Transcription Factor
tetur06g06080		chromosome_1	13658458	13659829									462.179	-0.0672791	0.445984	-0.140376	0.096628	0.0730966	0.0849584	compensatory	361.811	-0.415579	7.76395e-08	-0.204772	0.0116836	-0.210807	0.016131	synergism	376.385	0.220496	0.00288441	-0.053116	0.51708	0.273612	2.80394e-06	trans	Cap-binding translation enhancer protein MCTS1
tetur06g06090		chromosome_1	13659920	13661327																	142.1	-0.00933472	0.956817	0.0358084	0.784679	-0.0451431	0.459758	conserved									YEATS
tetur06g06110		chromosome_1	13664363	13665246	257.291	-0.108539	0.271457	-0.163957	0.104942	0.0554187	0.309417	conserved	188.158	-0.331813	0.00208223	0.0475761	0.69236	-0.379389	1.8244e-05	trans	192.505	-0.0223795	0.870662	-0.0115889	0.933263	-0.0107906	0.667418	conserved	172.826	0.0288378	0.838363	-0.0339357	0.774324	0.0627735	0.365022	conserved	Hypothetical protein
tetur06g06120		chromosome_1	13666134	13667584	411.866	-0.183051	0.00237798	0.181648	0.0118145	-0.364699	5.32724e-10	antagonism	550.013	0.639546	2.22411e-24	0.0697518	0.380735	0.569794	4.76641e-17	trans	409.501	0.441717	2.43383e-09	0.227636	0.00337807	0.214082	0.00310439	synergism	309.068	0.324236	7.31314e-06	0.00177809	0.984453	0.322457	6.98918e-06	trans	RNA polymerase Rpb1 C-terminal repeat domain-containing protein
tetur06g06130		chromosome_1	13668748	13677005									634.324	0.197774	0.000938647	0.0916711	0.203899	0.106103	0.302043	ambiguous	478.58	0.103001	0.221452	0.138548	0.0705215	-0.0355472	0.227079	ambiguous	379.915	-0.11951	0.065808	0.0602516	0.395184	-0.179761	0.00212397	trans	vinculin
tetur06g06140		chromosome_1	13679039	13683460	146.067	-0.100769	0.296835	0.0175872	0.877366	-0.118357	0.219114	conserved	173.217	0.194786	0.0670579	-0.241167	0.0377962	0.435953	3.88408e-06	antagonism	149.696	0.200267	0.0684497	0.1453	0.146863	0.0549661	0.786464	ambiguous									Separase
tetur06g91428		chromosome_1	13679039	13683590	151.943	-0.0895738	0.376927	0.0763584	0.448846	-0.165932	0.0390072	ambiguous	165.442	0.281149	0.0080697	-0.020031	0.878933	0.30118	0.0104213	trans	129.209	0.272391	0.00636286	0.387448	0.000521036	-0.115057	0.399522	cis	102.74	0.129155	0.281395	0.0208216	0.867371	0.108333	0.281469	conserved	hypothetical protein
tetur06g06150		chromosome_1	13683590	13685280	303.929	-0.0923975	0.220224	0.0618054	0.429486	-0.154203	0.00995333	ambiguous	147.414	-0.0678924	0.7787	-0.0959978	0.530592	0.0281054	0.344084	conserved									93.9137	-0.193315	0.307182	-0.0386876	0.798088	-0.154627	0.343963	conserved	Yemanuclein
tetur06g06160		chromosome_1	13685634	13688233	674.097	-0.432915	0.000114223	-0.119918	0.239673	-0.312997	4.85493e-07	trans	730.424	0.240886	4.40603e-06	0.146987	0.0220956	0.0938989	0.244546	cis	410.425	-0.216955	0.0887831	-0.033746	0.793101	-0.183209	0.0132903	trans	369.214	-0.387949	5.0422e-08	0.0022828	0.979592	-0.390232	1.96197e-09	trans	spire homolog 1
tetur06g06180		chromosome_1	13697168	13699942	233.499	0.216495	0.0054733	0.00845249	0.936227	0.208043	0.0219124	trans	246.487	0.441684	5.1301e-09	0.062968	0.514284	0.378716	0.000707499	trans	132.029	0.129192	0.310705	0.088208	0.415198	0.0409837	0.669781	conserved	217.337	1.91398	1.37452e-112	1.61201	2.07312e-52	0.301964	0.00370108	synergism	DNA polymerase eta
tetur06g06190		chromosome_1	13700451	13708032	250.758	-0.107553	0.197584	-0.123796	0.167639	0.0162428	0.604945	conserved	467.937	0.499334	3.40162e-13	0.00226511	0.98657	0.497069	1.06051e-12	trans	297.654	0.473352	1.15924e-10	-0.0178689	0.869323	0.491221	4.93665e-09	trans	187.084	0.28352	0.00401513	-0.115553	0.243015	0.399073	8.71528e-06	trans	PREDICTED: protein kinase D1-like
tetur06g06200		chromosome_1	13709024	13710267	234.954	0.250198	0.00114384	0.235803	0.0113154	0.0143949	0.97459	cis	225.127	0.333494	0.00305831	0.261273	0.0344733	0.0722206	0.966209	cis	195.408	0.221845	0.0475194	0.433055	9.96176e-05	-0.21121	0.0419653	antagonism	141.608	0.445548	3.7492e-06	0.136877	0.18855	0.308671	0.0517988	trans	Protein of unknown function DUF947
tetur06g06210		chromosome_1	13711187	13713846	919.039	0.00650043	0.930068	-0.04025	0.487169	0.0467504	0.178023	conserved	767.729	-0.161262	0.247675	-0.112176	0.330278	-0.0490859	0.730834	conserved	509.612	-0.172587	0.0673651	-0.00648968	0.96224	-0.166098	0.0295473	trans	466.327	-0.1335	0.146815	0.0596269	0.488511	-0.193127	0.000218758	ambiguous	PREDICTED: nucleolar protein 1; 120kDa
tetur06g06220		chromosome_1	13714150	13714887	220.427	0.411943	1.32904e-07	0.660867	2.16059e-11	-0.248923	0.00948963	antagonism	189.506	0.192306	0.0376833	0.644939	7.74777e-08	-0.452633	0.000108694	antagonism	84.1799	-0.228348	0.110115	0.0851242	0.509799	-0.313472	0.0133037	ambiguous	123.026	0.0504754	0.679899	0.359758	0.00240472	-0.309282	0.0011902	compensatory	vacuolar protein-sorting-associated protein 36
tetur06g06260		chromosome_1	13752806	13754185	951.52	-0.166964	0.000267817	-0.0262548	0.614485	-0.140709	0.0029098	trans	1091.26	0.177657	0.0103584	-0.0357447	0.681883	0.213402	2.30776e-07	trans	513.407	-0.125258	0.0733833	0.0507389	0.532089	-0.175997	0.00575801	trans	625.498	-0.107811	0.106627	0.00151083	0.984151	-0.109321	0.0698556	ambiguous	stomatin family protein
tetur06g06270	host	chromosome_1	13754554	13757765	1074.75	0.209916	0.0213116	-0.0181084	0.856821	0.228025	1.4549e-11	trans	1528.29	-0.116976	0.312971	-0.128925	0.190662	0.0119493	0.111457	conserved	1334.66	-0.0512346	0.600514	-0.0634161	0.443372	0.0121815	0.51043	conserved	1011.99	-0.0342161	0.71847	-0.112311	0.14934	0.0780952	0.00753742	ambiguous	Zinc finger, MYND-type
tetur06g06280		chromosome_1	13758095	13760542	5214.78	0.004691	0.958053	0.0218759	0.743851	-0.0171849	0.0992543	ambiguous	7809.19	0.673442	5.55835e-48	0.253318	9.67655e-07	0.420125	2.04253e-135	synergism	6158.9	0.29719	5.69488e-07	0.16075	0.00462614	0.136439	3.75298e-11	synergism	5133.68	0.260164	3.37415e-11	0.179799	1.93578e-05	0.0803652	0.000432778	synergism	Tetratricopeptide-like helical
tetur06g06290		chromosome_1	13760884	13763361	219.967	-0.174637	0.0392047	0.226063	0.0236508	-0.400701	6.39957e-08	antagonism	395.019	0.0734172	0.335004	-0.154001	0.0529036	0.227418	4.95665e-05	compensatory	395.67	0.235942	0.0244048	-0.0340749	0.765733	0.270017	8.8149e-06	trans	362.138	0.0136185	0.889084	-0.203627	0.00968846	0.217246	0.000886777	compensatory	zinc finger protein 687
tetur06g06300		chromosome_1	13764076	13766792	93.9163	0.268883	0.0335153	0.306397	0.0331336	-0.0375137	0.55629	cis	112.873	-0.0465144	0.739552	-0.179714	0.140685	0.1332	0.0562835	ambiguous	146.427	0.0707136	0.641213	0.572224	1.367e-05	-0.501511	1.05683e-05	compensatory	92.4949	-0.273256	0.0250912	0.00636158	0.963794	-0.279618	0.00509305	trans	CUB
tetur06g06310		chromosome_1	13767699	13769847	317.946	-0.0666625	0.429754	0.13742	0.1122	-0.204083	0.00138763	ambiguous	538.437	-0.293841	0.00265501	0.0577551	0.578103	-0.351596	7.92743e-11	trans	398.201	-0.378623	1.7008e-07	0.0784794	0.335501	-0.457102	2.37288e-13	trans	331.125	-0.354783	7.40754e-08	-0.150836	0.0586624	-0.203947	0.0106709	synergism	developmentally regulated GTP-binding protein 1
tetur06g06320		chromosome_1	13770326	13771904	155.637	0.00213054	0.985047	0.0288956	0.785471	-0.0267651	0.724409	conserved	251.934	-0.0530818	0.656453	-0.104533	0.299323	0.0514516	0.254247	conserved	199.297	0.0765854	0.482948	-0.0320962	0.779559	0.108682	0.288159	conserved	167.698	-0.0597594	0.58469	-0.097001	0.309713	0.0372416	0.644657	conserved	2-C-methyl-D-erythritol 4-phosphate cytidylyltransferase
tetur06g06330		chromosome_1	13772739	13773727	91.9931	-0.14127	0.285469	-0.0315542	0.825872	-0.109716	0.454977	conserved	164.197	0.596522	9.56642e-08	0.925407	1.48224e-10	-0.328886	0.0288594	antagonism	107.708	0.146615	0.310705	0.289152	0.0262073	-0.142536	0.274261	ambiguous	72.9661	-0.163809	0.249249	-0.605013	0.000426257	0.441204	0.00794878	compensatory	PREDICTED: similar to DKFZP564K2062 protein
tetur06g06340		chromosome_1	13773824	13775839									367.168	0.198735	0.0571466	0.356176	0.00179119	-0.157442	0.00742328	antagonism	375.667	0.19294	0.0283753	0.204074	0.0171918	-0.0111333	0.455299	cis	234.089	0.200108	0.103428	-0.0119544	0.922896	0.212063	0.00410459	ambiguous	probable saccharopine dehydrogenase
tetur06g06350		chromosome_1	13778152	13781399									754.243	-0.399749	1.36296e-11	-0.513366	6.62668e-13	0.113617	0.058349	antagonism																	Na+/H+ exchanger, isoform 8
tetur06g06420	host	chromosome_1	13819492	13821627	202.083	-0.41641	0.000297305	-0.0698263	0.524781	-0.346584	0.00103441	trans	358.371	0.208856	0.0277391	0.483265	1.40771e-05	-0.274409	7.75286e-05	antagonism									225.146	0.0427631	0.650825	0.600759	6.06076e-10	-0.557996	2.84207e-12	compensatory	glutamyl-tRNA synthetase
tetur06g06430		chromosome_1	13822945	13825182	1078.16	-0.27076	9.80124e-10	-0.0630093	0.232045	-0.207751	1.09194e-05	trans	1549.49	-0.219701	1.07081e-05	-0.0895954	0.13735	-0.130106	0.00586403	trans									1027.13	-0.456801	4.79727e-19	-0.127185	0.0399224	-0.329616	1.73105e-14	synergism	26S proteasome non-ATPase regulatory subunit 12
tetur06g06440		chromosome_1	13825762	13828536	1295.81	0.271815	0.00321138	0.0466971	0.600025	0.225118	6.73457e-09	trans	2095.41	0.451195	4.8781e-21	0.0635546	0.299323	0.38764	9.63519e-32	trans									1167.47	0.0976013	0.140318	-0.00443536	0.95023	0.102037	0.00382482	ambiguous	Carotenoid oxygenase
tetur38g00020		chromosome_1	13892628	13917538	117.355	0.186158	0.0838913	-0.041868	0.720523	0.228026	0.019523	trans	79.0882	0.673244	5.24323e-05	0.0158305	0.924613	0.657414	1.26516e-05	trans	101.137	0.653046	1.72292e-08	-0.133599	0.227934	0.786645	9.7413e-10	trans	124.914	0.727171	3.31507e-11	0.231356	0.0404419	0.495816	0.00236349	synergism	Insulin-like growth factor binding protein, N-terminal
tetur38g00040		chromosome_1	13926418	13929810	681.045	-0.0361416	0.747748	0.044243	0.636191	-0.0803846	0.0217443	ambiguous	549.025	0.819271	9.27462e-13	0.00836175	0.952695	0.810909	8.28069e-40	trans	564.617	0.31481	0.00277994	-0.00918691	0.946663	0.323997	8.03626e-09	trans	340.268	0.00179821	0.991866	-0.153549	0.172696	0.155347	0.00130858	ambiguous	PREDICTED: similar to E1a binding protein P400
tetur38g91432		chromosome_1	13929840	13934495	904.202	-0.152162	0.101183	-0.0529774	0.551183	-0.0991849	0.104281	conserved	813.589	0.777583	1.00405e-19	0.191756	0.0370554	0.585828	4.90906e-25	synergism	854.858	0.352257	2.54681e-06	-0.0159406	0.877277	0.368198	9.00426e-16	trans	639.212	0.244043	7.12567e-05	0.0249208	0.715796	0.219122	0.000115526	trans	hypothetical protein
tetur38g00050		chromosome_1	13932722	13937045																	284.774	0.0632125	0.641897	0.00248017	0.98867	0.0607323	0.347206	conserved	227.8	-0.191787	0.155592	-0.0502086	0.673669	-0.141578	0.233134	conserved	PREDICTED: E1A binding protein p400
tetur38g00060		chromosome_1	13941753	13944775	110.55	-0.524544	0.00719542	-0.67287	0.00264297	0.148326	0.257809	cis	83.2009	-0.643018	2.23579e-05	-0.236982	0.12098	-0.406036	0.20231	ambiguous	106.251	0.311277	0.161084	-0.210875	0.201322	0.522152	1.55731e-09	ambiguous	100.599	0.653118	6.5007e-06	-0.224086	0.102424	0.877204	4.53645e-15	trans	Chitin binding protein; peritrophin-A
tetur38g00090		chromosome_1	13947018	13950416	203.475	0.233817	0.0961787	0.0502629	0.700644	0.183554	0.0697078	trans	141.803	-0.27707	0.0269936	0.232874	0.0772833	-0.509944	7.01741e-08	antagonism	137.887	0.309112	0.189881	0.0507506	0.773657	0.258362	0.0183829	ambiguous	131.402	0.68574	1.39595e-08	0.473846	0.00106261	0.211894	0.204043	cis	Granulin
tetur38g00150		chromosome_1	13977888	13985343	844.381	0.0383517	0.509921	-0.0554815	0.318107	0.0938331	0.0154954	ambiguous	961.513	0.508227	3.1996e-08	-0.0810577	0.3983	0.589285	6.27591e-44	trans	229.873	0.391297	2.13232e-06	0.0743821	0.417326	0.316915	0.00133495	trans									host cell factor 1
tetur38g00200		chromosome_1	13997267	13999193																	401.475	0.144311	0.0712127	0.279547	0.000393398	-0.135236	0.0337998	antagonism									Pleckstrin-homology domain (PH domain)/Phosphotyrosine-binding domain (PTB)
tetur38g00280		chromosome_1	14041233	14046439									670.685	0.547163	2.57676e-24	0.164563	0.0120851	0.382599	3.29268e-09	synergism	649.66	0.318837	3.07281e-08	-0.150946	0.0119139	0.469783	6.61797e-19	antagonism									Oxysterol-binding protein
tetur38g00290		chromosome_1	14050223	14054192									586.81	-0.278431	6.82375e-05	-0.0646744	0.442491	-0.213757	0.00169308	trans	331.872	-0.0765288	0.39784	-0.0146812	0.894479	-0.0618476	0.679367	conserved									Protein of unknown function DUF2045
tetur38g00300		chromosome_1	14055311	14056673																	30.6492	0.0398238	0.854891	0.370097	0.0473073	-0.330273	0.0816519	compensatory									Hypothetical protein
tetur38g00310		chromosome_1	14057131	14060541									269.754	-0.302272	0.0041039	0.554799	1.21564e-05	-0.857071	1.97629e-24	antagonism	289.856	-0.19335	0.0327452	0.384887	7.53835e-05	-0.578236	1.79159e-15	antagonism									asparagine synthetase B
tetur38g91436		chromosome_1	14060380	14062498	71.6296	0.394449	0.0122549	0.315508	0.0529201	0.0789407	0.917488	cis	101.173	0.600471	1.11014e-06	0.613826	0.000179865	-0.0133551	0.685546	cis	65.3972	0.279736	0.0764661	0.500369	0.00393669	-0.220633	0.203578	cis									hypothetical protein
tetur38g00330		chromosome_1	14063985	14065635	1577.38	-0.207784	0.000828302	-0.116975	0.0811564	-0.0908094	0.0414227	synergism	2427.82	0.530025	8.38684e-07	0.0705812	0.508262	0.459444	1.5826e-48	trans	1498.65	0.346339	0.000143322	-0.0221727	0.842925	0.368511	9.29771e-29	trans	1482.42	0.341904	0.00176255	0.0384124	0.720587	0.303492	1.30734e-17	trans	Hypothetical protein
tetur38g00340		chromosome_1	14066255	14070676	708.23	0.0161266	0.812849	0.192906	0.00255281	-0.17678	0.000139301	compensatory	501.542	0.0931564	0.511235	0.191619	0.101715	-0.0984625	0.00654185	ambiguous	229.975	-0.238745	0.0429505	0.296016	0.00817985	-0.534761	7.74313e-12	antagonism	274.284	-0.418956	3.46678e-09	0.0910633	0.258985	-0.510019	1.87284e-11	trans	Spectrin alpha chain, SH3 domain
tetur38g00350	host	chromosome_1	14072231	14074087	196.973	-0.0467916	0.800777	0.201332	0.204709	-0.248124	3.32968e-07	ambiguous	190.451	-0.345177	0.00183235	-0.349689	0.00625903	0.00451193	0.681714	cis	123.127	-0.299452	0.0517557	0.15809	0.229627	-0.457543	1.66915e-06	trans	124.829	-0.107132	0.400925	0.0593346	0.614535	-0.166466	0.078337	ambiguous	phospholipase A2 precursor; putative
tetur38g00370		chromosome_1	14079739	14084927	170.234	-0.583108	2.05079e-10	-0.662626	5.52678e-09	0.0795173	0.607587	cis	224.203	0.35791	0.00041852	0.0366162	0.759809	0.321294	0.0158434	trans	136.133	-0.215573	0.0816923	-0.538247	5.45233e-05	0.322675	0.00154995	antagonism	139.266	0.0391778	0.748197	-0.235147	0.0255436	0.274324	0.000681562	compensatory	Choline transporter-like
tetur38g00380		chromosome_1	14086320	14087521	488.298	-0.0135019	0.863717	-0.0276371	0.693122	0.0141352	0.677922	conserved	371.857	-0.0242152	0.795798	0.0773144	0.376894	-0.10153	0.0488272	ambiguous	353.143	-0.262991	0.00184502	0.0620399	0.507121	-0.325031	1.49768e-05	trans	334.033	0.0614065	0.502291	0.114785	0.181556	-0.0533788	0.185329	conserved	ras-related protein Rab-18
tetur38g00420		chromosome_1	14103574	14104679	1277.33	-0.004017	0.960898	0.218355	0.000726626	-0.222372	2.13279e-10	compensatory	1310.59	-0.174614	0.0367303	0.167411	0.0450289	-0.342025	7.47756e-22	antagonism	858.055	-0.159881	0.0667209	-0.00249903	0.985733	-0.157382	0.00134217	trans	833.361	0.0217874	0.783074	0.0881089	0.207075	-0.0663215	0.115386	conserved	peptidylprolyl isomerase B
tetur38g00490		chromosome_1	14153471	14170566	342.548	-0.13674	0.127953	-0.128144	0.168157	-0.00859607	0.747994	conserved	612.354	0.898601	1.40686e-30	0.0266819	0.798524	0.871919	4.40413e-47	trans	400.854	0.47111	4.52856e-13	-0.0729917	0.347933	0.544102	1.54944e-15	trans	354.393	0.274482	0.000127938	-0.0562423	0.475532	0.330724	2.31071e-08	trans	plexin A
tetur38g00540		chromosome_1	14172515	14226018									50.8422	-1.09166	8.29241e-12	-0.39761	0.0357718	-0.694047	0.0196487	synergism	35.2439	-1.26502	8.06119e-10	-0.578263	0.00505148	-0.686759	0.0215695	synergism									G-protein coupled neuropeptide receptor
tetur38g00520		chromosome_1	14216088	14216301									20.2223	0.654083	0.0174381	0.261245	0.227665	0.392839	0.791449	ambiguous																	Hypothetical protein
tetur38g00550		chromosome_1	14226849	14229374	409.254	-0.128932	0.0242147	0.319791	6.49117e-06	-0.448724	1.7323e-13	antagonism	579.835	0.117884	0.143663	0.240786	0.00484143	-0.122902	0.0221337	compensatory	370.887	0.316958	0.000142011	0.541306	5.92638e-10	-0.224348	0.00259758	antagonism	325.54	0.138366	0.0646322	0.327708	5.94792e-05	-0.189342	0.00361014	antagonism	Nucleic acid-binding; OB-fold-like
tetur38g00570		chromosome_1	14235891	14238500																	174.001	0.43467	0.000928543	0.490133	0.00039693	-0.0554632	0.689029	cis									Fatty acyl-CoA reductase
tetur38g00630		chromosome_1	14267238	14269938									117.396	-0.251492	0.159185	-0.303553	0.0677043	0.0520608	0.179526	ambiguous	81.5938	-0.17528	0.339488	-0.0111981	0.951379	-0.164082	0.25772	conserved									Serine/threonine-protein kinase, active site
tetur38g00650	CYP(CYP384A1)	chromosome_1	14276930	14279673									92.4331	-0.420644	0.00062029	0.0618437	0.634153	-0.482487	0.000500998	trans	73.6691	-0.339713	0.0583319	0.021377	0.900316	-0.36109	0.00189874	trans									Cytochrome P450 - CYP384A1
tetur38g00660		chromosome_1	14279829	14286857	558.198	0.359973	0.000236943	0.21293	0.0343716	0.147043	0.0730922	synergism	698.538	0.217138	0.000893383	0.211615	0.0044671	0.00552375	0.634165	cis	375.03	0.465465	2.61834e-06	0.345049	0.000528427	0.120415	0.267839	cis	431.895	0.727871	9.36734e-24	0.199244	0.0163843	0.528627	4.76758e-14	synergism	PREDICTED: titin
tetur38g00670		chromosome_1	14287706	14288596	186.873	0.0676781	0.594344	0.000734776	0.997338	0.0669433	0.47214	conserved																	133.386	0.0245554	0.867709	-0.0811428	0.46561	0.105698	0.184454	conserved	PREDICTED: similar to Zinc finger protein 366
tetur38g00680		chromosome_1	14289876	14290088	26.4296	0.0368334	0.846677	0.0323785	0.860647	0.00445493	0.910079	conserved																									Hypothetical protein
tetur38g00700		chromosome_1	14291326	14294192	90.1036	0.236454	0.124762	0.124237	0.366306	0.112217	0.712998	conserved	100.504	0.281106	0.0826864	-0.00681736	0.968222	0.287924	0.0210047	trans	93.7005	0.159725	0.344353	0.0467922	0.742005	0.112933	0.522621	conserved	76.6967	-0.109572	0.615243	0.0767343	0.604617	-0.186307	0.0607406	ambiguous	Pleckstrin homology
tetur38g00720		chromosome_1	14298635	14299756	21.3866	1.04431	9.29692e-06	1.23423	0.00014959	-0.189917	0.647995	cis																									Hypothetical protein
tetur23g02440		chromosome_1	14311124	14316372	700.217	-0.0685911	0.392008	0.0409862	0.586487	-0.109577	0.00455876	ambiguous	616.673	0.136317	0.0286428	0.0104706	0.913756	0.125847	0.0332898	trans	207.823	0.185875	0.070796	0.0656257	0.529592	0.120249	0.429625	ambiguous	538.143	0.083357	0.249388	0.0410764	0.572523	0.0422807	0.8934	conserved	P-loop containing nucleoside triphosphate hydrolase
tetur23g02430		chromosome_1	14319236	14323862	114.996	0.0637449	0.577536	0.0519969	0.642982	0.0117481	0.846484	conserved	84.6863	-0.127434	0.326341	0.0224189	0.877715	-0.149853	0.355457	conserved									72.1564	-0.0698714	0.623737	-0.0122906	0.927491	-0.0575808	0.355619	conserved	Aldo/keto reductase
tetur23g02420		chromosome_1	14320744	14323816	2676.2	-0.00812775	0.914062	0.0975837	0.0997373	-0.105711	8.23201e-07	compensatory	3186.95	0.6123	1.93734e-20	0.0404358	0.626126	0.571864	2.92617e-106	trans	2584.39	0.46854	2.18288e-12	0.0107759	0.914873	0.457764	9.9307e-64	trans	2417.52	0.621802	1.13237e-43	0.116464	0.0259992	0.505338	5.44685e-76	synergism	cell division cycle protein 20 homolog
[truncated: 6,406 more rows]
