# Supplementary material for: Trans-driven variation in expression is common among detoxification genes in the extreme generalist herbivore Tetranychus urticae
Source: PLoS Genet. 2022 Nov 14;18(11):e1010333. doi: 10.1371/journal.pgen.1010333 (PMC9704763; doi:10.1371/journal.pgen.1010333)
Supplement: S5 Table — (XLSX) [file pgen.1010333.s010.xlsx]

## Sheet: Sheet1
S5 Table. Assignments of genetic modes of control for trans and cis at two adjusted p-value cutoffs.
Number of genes assigned to trans and cis modes of genetic control by cross (indicated at top) using two adjusted p-value cutoffs (first column). For the adjusted p-values used for the analysis, see Table S4.
	ROX-ITi x SOL-BEi			JP-RRi x SOL-BEi			MAR-ABi x SOL-BEi			MR-VPi x SOL-BEi
Adjusted-p cutoff	# trans	# cis	trans/cis ratio	# trans	# cis	trans/cis ratio	# trans	# cis	trans/cis ratio	# trans	# cis	trans/cis ratio
0.1	1241	736	1.69	1970	609	3.23	1804	645	2.8	1810	627	2.89
0.001	576	440	1.31	1305	434	3.01	1026	417	2.46	1154	385	3
