# Supplementary material for: Trans-driven variation in expression is common among detoxification genes in the extreme generalist herbivore Tetranychus urticae
Source: PLoS Genet. 2022 Nov 14;18(11):e1010333. doi: 10.1371/journal.pgen.1010333 (PMC9704763; doi:10.1371/journal.pgen.1010333)
Supplement: S7 Table — (XLSX) [file pgen.1010333.s012.xlsx]

## Sheet: Sheet1
S7 Table. Enriched gene ontology (GO) terms for genes by strain comparison and genetic mode of control.
GO term enrichment analysis by genetic strain comparison (ROS-ITi, JP-RRi, MAR-ABi, or MR-VPi as compared to SOL-BEi, column “Comparison”) and genetic mode conditioned on the absolute value of log2 fold change between the respective parental strains [column “Abs. value log2FC (parents)”; note that fold change cutoffs are after Fig 4 and are given in descending order, with the no cutoff analysis a…
Abs. value log2FC (parents)	Comparison	GO type	Regulatory mode	GO term (description)	Adjusted p-value	Count	Gene IDs (name/family)
≥ 2	ROS-ITi vs. SOL-BEi	MF	cis	none
≥ 2			trans	none
≥ 2			synergism	none
≥ 2			antagonism	none
≥ 2			compensatory	none
≥ 2			conserved	none
≥ 2		BP	cis	none
≥ 2			trans	none
≥ 2			synergism	none
≥ 2			antagonism	none
≥ 2			compensatory	none
≥ 2			conserved	none
≥ 2	JR-RRi vs. SOL-BEi	MF	cis	none
≥ 2			trans	GO:0005506 (iron ion binding)	0.016903	3	tetur06g04520(CYP392A16)/tetur01g00490(TuDOG1)/tetur20g00290(CYP392B3)
≥ 2			trans	GO:0030246 (carbohydrate binding)	0.016903	2	tetur25g01550/tetur05g05030(UGT201B8)
≥ 2			trans	GO:0016705 (oxidoreductase activity, acting on paired donors, with incorporation or reduction of molecular oxygen)	0.030909	2	tetur06g04520(CYP392A16)/tetur20g00290(CYP392B3)
≥ 2			trans	GO:0016491 (oxidoreductase activity)	0.035444	3	tetur06g04970(SDR)/tetur06g05090(SDR)/tetur28g01140(SDR)
≥ 2			trans	GO:0020037 (heme binding)	0.036879	2	tetur06g04520(CYP392A16)/tetur20g00290(CYP392B3)
≥ 2			synergism	none
≥ 2			antagonism	none
≥ 2			compensatory	none
≥ 2			conserved	none
≥ 2		BP	cis	none
≥ 2			trans	GO:0008152 (metabolic process)	0.005954	5	tetur06g04970(SDR)/tetur06g05090(SDR)/tetur05g05030(UGT201B8)/tetur09g06130(SDR)/tetur28g01140(SDR)
≥ 2			synergism	none
≥ 2			antagonism	none
≥ 2			compensatory	none
≥ 2			conserved	none
≥ 2	MAR-ABi vs. SOL-BEi	MF	cis	none
≥ 2			trans	none
≥ 2			synergism	GO:0005506 (iron ion binding)	0.010352	4	tetur03g00830(CYP392A12)/tetur19g02300(TuDOG13)/tetur13g04550(TuDOG11)/tetur06g04520(CYP392A16)
≥ 2			synergism	GO:0016758 (transferase activity, transferring hexosyl groups)	0.010352	3	tetur04g02350(UGT203A2)/tetur01g07060(UGT203A1)/tetur05g09325(UGT201A4)
≥ 2			synergism	GO:0016702 (oxidoreductase activity, acting on single donors with incorporation of molecular oxygen, incorporation of two atoms of oxygen)	0.013622	2	tetur19g02300(TuDOG13)/tetur13g04550(TuDOG11)
≥ 2			antagonism	none
≥ 2			compensatory	none
≥ 2			conserved	none
≥ 2		BP	cis	none
≥ 2			trans	none
≥ 2			synergism	none
≥ 2			antagonism	none
≥ 2			compensatory	none
≥ 2			conserved	none
≥ 2	MR-VPi vs. SOL-BEi	MF	cis	GO:0016758 (transferase activity, transferring hexosyl groups)	0.029396	2	tetur15g00340(UGT202A1)/tetur04g02350(UGT203A2)
≥ 2			trans	none
≥ 2			synergism	GO:0005506 (iron ion binding)	0.013307	4	tetur03g00970(CYP392A11)/tetur06g04520(CYP392A16)/tetur03g00830(CYP392A12)/tetur07g05940(TuDOG8)
≥ 2			synergism	GO:0016705 (oxidoreductase activity, acting on paired donors, with incorporation or reduction of molecular oxygen)	0.013307	3	tetur03g00970(CYP392A11)/tetur06g04520(CYP392A16)/tetur03g00830(CYP392A12)
≥ 2			synergism	GO:0016758 (transferase activity, transferring hexosyl groups)	0.014715	3	tetur01g03820(UGT201A1)/tetur11g01230(UGT205A1)/tetur02g01310(UGT201F1)
≥ 2			synergism	GO:0003993 (acid phosphatase activity)	0.014715	2	tetur26g02390/tetur04g05830
≥ 2			synergism	GO:0020037 (heme binding)	0.015199	3	tetur03g00970(CYP392A11)/tetur06g04520(CYP392A16)/tetur03g00830(CYP392A12)
≥ 2			antagonism	none
≥ 2			compensatory	none
≥ 2			conserved	none
≥ 2		BP	cis	none
≥ 2			trans	none
≥ 2			synergism	GO:0008152 (metabolic process)	0.019549	5	tetur01g03820(UGT201A1)/tetur11g01230(UGT205A1)/tetur02g01310(UGT201F1)/tetur06g05110(SDR)/tetur05g05200(TuGSTm04)
≥ 2			antagonism	none
≥ 2			compensatory	none
≥ 2			conserved	none
≥ 1 & < 2	ROS-ITi vs. SOL-BEi	MF	cis	none
≥ 1 & < 2			trans	none
≥ 1 & < 2			synergism	none
≥ 1 & < 2			antagonism	GO:0008061 (chitin binding)	0.042286	2	tetur14g01780/tetur44g00060
≥ 1 & < 2			compensatory	none
≥ 1 & < 2			conserved	none
≥ 1 & < 2		BP	cis	none
≥ 1 & < 2			trans	none
≥ 1 & < 2			synergism	none
≥ 1 & < 2			antagonism	GO:0006030 (chitin metabolic process)	0.03023	2	tetur14g01780/tetur44g00060
≥ 1 & < 2			compensatory	none
≥ 1 & < 2			conserved	none
≥ 1 & < 2	JR-RRi vs. SOL-BEi	MF	cis	none
≥ 1 & < 2			trans	none
≥ 1 & < 2			synergism	none
≥ 1 & < 2			antagonism	none
≥ 1 & < 2			compensatory	none
≥ 1 & < 2			conserved	none
≥ 1 & < 2		BP	cis	none
≥ 1 & < 2			trans	GO:0055085 (transmembrane transport)	0.012037	10	tetur40g00030(MFS)/tetur25g01540/tetur02g12290/tetur01g09940(MFS)/tetur21g00380/tetur01g06570(MFS)/tetur07g04560(MFS)/tetur18g03687/tetur05g01130/tetur01g08670(MFS)
≥ 1 & < 2			synergism	none
≥ 1 & < 2			antagonism	none
≥ 1 & < 2			compensatory	none
≥ 1 & < 2			conserved	none
≥ 1 & < 2	MAR-ABi vs. SOL-BEi	MF	cis	none
≥ 1 & < 2			trans	none
≥ 1 & < 2			synergism	none
≥ 1 & < 2			antagonism	none
≥ 1 & < 2			compensatory	none
≥ 1 & < 2			conserved	none
≥ 1 & < 2		BP	cis	none
≥ 1 & < 2			trans	GO:0005975 (carbohydrate metabolic process)	0.043301	6	tetur04g00790/tetur17g03900/tetur30g02260/tetur02g00800(host)/tetur10g03200/tetur24g01930
≥ 1 & < 2			synergism	none
≥ 1 & < 2			antagonism	GO:0006979 (response to oxidative stress)	0.034127	2	tetur08g07420/tetur03g07740
≥ 1 & < 2			compensatory	none
≥ 1 & < 2			conserved	none
≥ 1 & < 2	MR-VPi vs. SOL-BEi	MF	cis	none
≥ 1 & < 2			trans	none
≥ 1 & < 2			synergism	none
≥ 1 & < 2			antagonism	none
≥ 1 & < 2			compensatory	none
≥ 1 & < 2			conserved	none
≥ 1 & < 2		BP	cis	none
≥ 1 & < 2			trans	none
≥ 1 & < 2			synergism	none
≥ 1 & < 2			antagonism	none
≥ 1 & < 2			compensatory	none
≥ 1 & < 2			conserved	none
≥ 0 & < 1	ROS-ITi vs. SOL-BEi	MF	cis	none
≥ 0 & < 1			trans	none
≥ 0 & < 1			synergism	none
≥ 0 & < 1			antagonism	none
≥ 0 & < 1			compensatory	none
≥ 0 & < 1			conserved	GO:0003700 (DNA-binding transcription factor activity)	0.049281	37	tetur01g00200/tetur01g05560/tetur01g08330/tetur01g16300/tetur02g05030/tetur02g05060/tetur02g09390/tetur04g02700/tetur04g07070/tetur07g00140/tetur08g01210/tetur08g06930/tetur08g07740/tetur09g01430/tetur10g00270/tetur10g01220/tetur11g04270/tetur11g04570/tetur13g92954/tetur14g02480/tetur16g01540/tetur16g02430/tetur17g02010/tetur21g00170/tetur25g00070/tetur25g01880/tetur26g01100/tetur29g00090/tetur29…
≥ 0 & < 1		BP	cis	none
≥ 0 & < 1			trans	none
≥ 0 & < 1			synergism	none
≥ 0 & < 1			antagonism	none
≥ 0 & < 1			compensatory	none
≥ 0 & < 1			conserved	GO:0006357 (regulation of transcription by RNA polymerase II)	2.87e-06	20	tetur01g00200/tetur01g03270/tetur01g14200/tetur02g00700/tetur02g04500/tetur02g05440/tetur02g13610/tetur06g91421/tetur07g02030/tetur07g03590/tetur07g06230/tetur09g01430/tetur10g03750/tetur10g04910/tetur11g00070/tetur11g04270/tetur13g04020/tetur16g02430/tetur21g00170/tetur22g01650
≥ 0 & < 1	JR-RRi vs. SOL-BEi	MF	cis	none
≥ 0 & < 1			trans	GO:0005488 (binding)	0.008901	88	tetur31g00220/tetur36g01340/tetur10g04580/tetur02g90617/tetur04g00770/tetur12g01540/tetur05g00400/tetur02g06310/tetur28g02040/tetur05g02840/tetur23g00360/tetur18g01630/tetur23g00630/tetur20g02680/tetur28g02280/tetur02g04890/tetur13g01990/tetur03g03640/tetur01g08780/tetur03g02630/tetur12g02910/tetur12g03250/tetur06g03710/tetur21g01010/tetur26g01770/tetur02g00520/tetur01g10530/tetur06g04700/tetur05…
≥ 0 & < 1			trans	GO:0036459 (thiol-dependent ubiquitinyl hydrolase activity)	0.048315	13	tetur05g00400/tetur13g03720/tetur01g05510/tetur07g06290/tetur03g06490/tetur05g03870/tetur06g04700/tetur05g06180/tetur08g00980/tetur13g01820/tetur09g02360/tetur12g04380/tetur01g14480
≥ 0 & < 1			synergism	none
≥ 0 & < 1			antagonism	none
≥ 0 & < 1			compensatory	GO:0030170 (pyridoxal phosphate binding)	0.022915	7	tetur18g02610/tetur04g03470/tetur02g04980/tetur02g02120/tetur26g01660/tetur19g01000/tetur10g04110
≥ 0 & < 1			conserved	none
≥ 0 & < 1		BP	cis	none
≥ 0 & < 1			trans	GO:0006511 (ubiquitin-dependent protein catabolic process)	0.008537	22	tetur05g00400/tetur13g03720/tetur01g05510/tetur07g06290/tetur14g03520/tetur03g06490/tetur05g03870/tetur06g04700/tetur01g13930/tetur05g06180/tetur08g00980/tetur10g02690/tetur13g01820/tetur09g02360/tetur05g04890/tetur05g00750/tetur16g00580/tetur12g04380/tetur01g14480/tetur22g02630/tetur15g02350/tetur04g02690
≥ 0 & < 1			synergism	none
≥ 0 & < 1			antagonism	none
≥ 0 & < 1			compensatory	none
≥ 0 & < 1			conserved	none
≥ 0 & < 1	MAR-ABi vs. SOL-BEi	MF	cis	none
≥ 0 & < 1			trans	GO:0003677 (DNA binding)	0.047373	87	tetur05g03220/tetur07g04810/tetur30g01210/tetur02g05990/tetur08g06490/tetur04g08320/tetur14g01510/tetur09g01840/tetur04g07150/tetur34g00900/tetur09g06060/tetur08g05060/tetur28g01660/tetur07g01520/tetur05g07120/tetur02g13540/tetur21g02800/tetur36g00600/tetur09g02370/tetur03g04660/tetur04g05340/tetur01g09220/tetur05g01540/tetur01g15360/tetur02g03250/tetur09g01430/tetur11g04570/tetur15g02370/tetur07…
≥ 0 & < 1			synergism	none
≥ 0 & < 1			antagonism	none
≥ 0 & < 1			compensatory	GO:0005215 (transporter activity)	0.016871	12	tetur02g12920/tetur21g00080(MFS)/tetur04g05930/tetur10g05190/tetur25g01640(TuABCA-07)/tetur08g05140/tetur29g00920/tetur32g01120/tetur12g03330(MFS)/tetur05g01110(TuABCC-16)/tetur13g04280/tetur16g03480(TuABCC-35)
≥ 0 & < 1			conserved	none
≥ 0 & < 1		BP	cis	none
≥ 0 & < 1			trans	none
≥ 0 & < 1			synergism	none
≥ 0 & < 1			antagonism	none
≥ 0 & < 1			compensatory	none
≥ 0 & < 1			conserved	none
≥ 0 & < 1	MR-VPi vs. SOL-BEi	MF	cis	none
≥ 0 & < 1			trans	none
≥ 0 & < 1			synergism	none
≥ 0 & < 1			antagonism	none
≥ 0 & < 1			compensatory	none
≥ 0 & < 1			conserved	none
≥ 0 & < 1		BP	cis	none
≥ 0 & < 1			trans	none
≥ 0 & < 1			synergism	none
≥ 0 & < 1			antagonism	none
≥ 0 & < 1			compensatory	none
≥ 0 & < 1			conserved	none
≥ 0 (all genes)	ROS-ITi vs. SOL-BEi	MF	cis	none
≥ 0 (all genes)			trans	none
≥ 0 (all genes)			synergism	none
≥ 0 (all genes)			antagonism	none
≥ 0 (all genes)			compensatory	none
≥ 0 (all genes)			conserved	GO:0003700 (DNA-binding transcription factor activity)	0.0492814	37	tetur01g00200/tetur01g05560/tetur01g08330/tetur01g16300/tetur02g05030/tetur02g05060/tetur02g09390/tetur04g02700/tetur04g07070/tetur07g00140/tetur08g01210/tetur08g06930/tetur08g07740/tetur09g01430/tetur10g00270/tetur10g01220/tetur11g04270/tetur11g04570/tetur13g92954/tetur14g02480/tetur16g01540/tetur16g02430/tetur17g02010/tetur21g00170/tetur25g00070/tetur25g01880/tetur26g01100/tetur29g00090/tetur29…
≥ 0 (all genes)		BP	cis	none
≥ 0 (all genes)			trans	none
≥ 0 (all genes)			synergism	none
≥ 0 (all genes)			antagonism	none
≥ 0 (all genes)			compensatory	none
≥ 0 (all genes)			conserved	GO:0006357 (regulation of transcription by RNA polymerase II)	2.87e-06	20	tetur01g00200/tetur01g03270/tetur01g14200/tetur02g00700/tetur02g04500/tetur02g05440/tetur02g13610/tetur06g91421/tetur07g02030/tetur07g03590/tetur07g06230/tetur09g01430/tetur10g03750/tetur10g04910/tetur11g00070/tetur11g04270/tetur13g04020/tetur16g02430/tetur21g00170/tetur22g01650
≥ 0 (all genes)	JR-RRi vs. SOL-BEi	MF	cis	none
≥ 0 (all genes)			trans	GO:0005488 (binding)	0.00588154	93	tetur23g00300/tetur31g00220/tetur36g01340/tetur10g04580/tetur02g90617/tetur04g00770/tetur12g01540/tetur05g00400/tetur02g06310/tetur28g02040/tetur05g02840/tetur23g00360/tetur18g01630/tetur23g00630/tetur20g02680/tetur28g02280/tetur02g04890/tetur13g01990/tetur03g03640/tetur01g08780/tetur03g02630/tetur12g02910/tetur12g03250/tetur06g03710/tetur21g01010/tetur26g01770/tetur02g00520/tetur01g10530/tetur06…
≥ 0 (all genes)			synergism	none
≥ 0 (all genes)			antagonism	none
≥ 0 (all genes)			compensatory	GO:0030170 (pyridoxal phosphate binding)	0.022915	7	tetur18g02610/tetur04g03470/tetur02g04980/tetur02g02120/tetur26g01660/tetur19g01000/tetur10g04110
≥ 0 (all genes)			conserved	none
≥ 0 (all genes)		BP	cis	none
≥ 0 (all genes)			trans	GO:0006511 (ubiquitin-dependent protein catabolic process)	0.006696	23	tetur05g00400/tetur13g03720/tetur01g05510/tetur07g06290/tetur14g03520/tetur03g06490/tetur05g03870/tetur06g04700/tetur01g13930/tetur05g06180/tetur08g00980/tetur10g02690/tetur13g01820/tetur09g02360/tetur05g04890/tetur05g00750/tetur16g00580/tetur12g04380/tetur01g14480/tetur22g02630/tetur15g02350/tetur04g02690/tetur05g01030
≥ 0 (all genes)			synergism	none
≥ 0 (all genes)			antagonism	none
≥ 0 (all genes)			compensatory	none
≥ 0 (all genes)			conserved	none
≥ 0 (all genes)	MAR-ABi vs. SOL-BEi	MF	cis	none
≥ 0 (all genes)			trans	none
≥ 0 (all genes)			synergism	none
≥ 0 (all genes)			antagonism	GO:0008234 (cysteine-type peptidase activity)	0.0304381	6	tetur04g08820/tetur23g01290(peptidase)/tetur12g01820(peptidase)/tetur01g05480(peptidase)/tetur08g05310(peptidase)/tetur08g05010(peptidase)
≥ 0 (all genes)			compensatory	GO:0005215 (transporter activity)	0.0168715	12	tetur02g12920/tetur21g00080(MFS)/tetur04g05930/tetur10g05190/tetur25g01640(TuABCA-07)/tetur08g05140/tetur29g00920/tetur32g01120/tetur12g03330(MFS)/tetur05g01110(TuABCC-16)/tetur13g04280/tetur16g03480(TuABCC-35)
≥ 0 (all genes)			conserved	none
≥ 0 (all genes)		BP	cis	none
≥ 0 (all genes)			trans	none
≥ 0 (all genes)			synergism	none
≥ 0 (all genes)			antagonism	none
≥ 0 (all genes)			compensatory	none
≥ 0 (all genes)			conserved	none
≥ 0 (all genes)	MR-VPi vs. SOL-BEi	MF	cis	none
≥ 0 (all genes)			trans	none
≥ 0 (all genes)			synergism	none
≥ 0 (all genes)			antagonism	none
≥ 0 (all genes)			compensatory	none
≥ 0 (all genes)			conserved	none
≥ 0 (all genes)		BP	cis	GO:0006486 (protein glycosylation)	0.012335	7	tetur02g05640/tetur07g04010/tetur07g03020/tetur10g01280/tetur02g07190/tetur02g05970/tetur08g01750
≥ 0 (all genes)			trans	none
≥ 0 (all genes)			synergism	GO:0008152 (metabolic process)	0.015273	32	tetur10g03560/tetur28g01740(SDR)/tetur02g14571/tetur07g03990(SDR)/tetur43g00360/tetur02g12590/tetur17g02710(SDR)/tetur05g03140(SDR)/tetur02g03180/tetur03g05320(SDR)/tetur11g02780/tetur27g01550/tetur24g01190/tetur01g03060/tetur09g00090/tetur36g00340(UGT203F1)/tetur02g03700/tetur07g06750/tetur02g05550/tetur32g01230(UGT205B1)/tetur02g06340/tetur32g02327(SDR)/tetur02g01290(SDR)/tetur01g03820(UGT201A1…
≥ 0 (all genes)			antagonism	none
≥ 0 (all genes)			compensatory	none
≥ 0 (all genes)			conserved	none
