# Supplementary material for: Trans-driven variation in expression is common among detoxification genes in the extreme generalist herbivore Tetranychus urticae
Source: PLoS Genet. 2022 Nov 14;18(11):e1010333. doi: 10.1371/journal.pgen.1010333 (PMC9704763; doi:10.1371/journal.pgen.1010333)
Supplement: S8 Table — (XLSX) [file pgen.1010333.s013.xlsx]

## Sheet: Sheet1
S8 Table. Enriched gene ontology (GO) terms for genes with extremes of cis and trans genetic control.
The direction of cis- and trans-associated expression variation was assessed by comparing the expression level of parent 1 (P1, here ROS-ITi, JP-RRi, MAR-ABi, or MR-VPi) to parent 2 (P2, always SOL-BEi). The GO enrichment analysis was performed on the top 5% of genes by cis and trans classifications in the respective distributions that combined information across the four P1 versus P2 comparisons…
GO type	Tail of distribution	Genetic mode	GO term (description)	Adjusted p-value	Count	Gene ID	Gene name	D+H+P membership	D+H+P family/group	Description
MF	P1 > P2 ("upper")	cis	GO:0016758 (transferase activity, transferring hexosyl groups)	0.035651	6	tetur15g00340	UGT202A1	D	UGT	UDP-glycosyltransferase; teturUGT55
						tetur04g02350	UGT203A2	D	UGT	UDP-glycosyltransferase; teturUGT13
						tetur01g07060	UGT203A1	D	UGT	UDP-glucuronosyl/UDP-glucosyltransferase
						tetur19g00440	UGT201A6	D	UGT	UDP-glycosyltransferase; teturUGT57
						tetur32g01240	UGT205A3	D	UGT	UDP-glycosyltransferase; teturUGT74
						tetur01g11870	UGT201C1	D	UGT	UDP-glucuronosyl/UDP-glucosyltransferase
MF	P2 > P1 ("lower")	cis	none		NA	NA	NA	NA	NA
MF	P1 > P2 ("upper")	trans	GO:0005506 (iron ion binding)	0.011124	14	tetur03g00830	CYP392A12	D	CYP	Cytochrome P450 - CYP392A12
						tetur01g00490	TuDOG1	D	DOG	intradiol ring-cleavage dioxygenase
						tetur06g04520	CYP392A16	D	CYP	Cytochrome P450 - CYP392A16
						tetur03g00970	CYP392A11	D	CYP	Cytochrome P450 - CYP392A11
						tetur13g04550	TuDOG11	D	DOG	Intradiol ring-cleavage dioxygenase, core
						tetur05g04000	CYP385B1	D	CYP	Cytochrome P450 - CYP385B1
						tetur28g01250	TuDOG16	D	DOG	intradiol ring-cleavage dioxygenase
						tetur09g00080				PREDICTED: hypothetical protein
						tetur07g05500	CYP385A1	D	CYP	Cytochrome P450 - CYP385A1
						tetur19g02300	TuDOG13	D	DOG	intradiol ring-cleavage dioxygenase
						tetur25g02060	CYP389B1	D	CYP	Cytochrome P450 - CYP389B1
						tetur19g03300				stearoyl-CoA desaturase
						tetur03g05000	CYP392D3	D	CYP	Cytochrome P450 - CYP392D3
						tetur06g02400	CYP392E2	D	CYP	Cytochrome P450 - CYP392E2
MF	P1 > P2 ("upper")	trans	GO:0008233 (peptidase activity)	0.011124	6	tetur28g01760				Legumain
						tetur10g00310				Legumain
						tetur03g02400				Legumain
						tetur12g01070				Glutaminyl-peptide cyclotransferase
						tetur17g03910				peptidase M28
						tetur11g03210				signal peptidase complex subunit 1
MF	P1 > P2 ("upper")	trans	GO:0016705 (oxidoreductase activity, acting on paired donors, with incorporation or reduction of molecular oxygen)	0.026182	9	tetur03g00830	CYP392A12	D	CYP	Cytochrome P450 - CYP392A12
						tetur06g04520	CYP392A16	D	CYP	Cytochrome P450 - CYP392A16
						tetur03g00970	CYP392A11	D	CYP	Cytochrome P450 - CYP392A11
						tetur05g04000	CYP385B1	D	CYP	Cytochrome P450 - CYP385B1
						tetur09g00080				PREDICTED: hypothetical protein
						tetur07g05500	CYP385A1	D	CYP	Cytochrome P450 - CYP385A1
						tetur25g02060	CYP389B1	D	CYP	Cytochrome P450 - CYP389B1
						tetur03g05000	CYP392D3	D	CYP	Cytochrome P450 - CYP392D3
						tetur06g02400	CYP392E2	D	CYP	Cytochrome P450 - CYP392E2
MF	P1 > P2 ("upper")	trans	GO:0031409 (pigment binding)	0.035583	4	tetur01g05730		D	lipocalins	Apolipoprotein D precursor
						tetur24g01030		D	lipocalins	apolipoprotein D
						tetur01g05740		D	lipocalins	Apolipoprotein D precursor
						tetur04g06010		D	lipocalins	Apolipoprotein D precursor
MF	P1 > P2 ("upper")	trans	GO:0043169 (cation binding)	0.035583	8	tetur10g03200				putative glycosylhydrolase
						tetur02g00800		H	host	glycogen debranching enzyme
						tetur09g06680				Glycoside hydrolase; subgroup; catalytic core
						tetur30g02260				Glycoside hydrolase; subgroup; catalytic core
						tetur04g00790				Glycoside hydrolase; subgroup; catalytic core
						tetur13g04220				beta-galactosidase
						tetur03g06040				putative glycosylhydrolase
						tetur08g05470				chitinase
MF	P1 > P2 ("upper")	trans	GO:0008234 (cysteine-type peptidase activity)	0.04837	7	tetur08g05010		P	peptidase	Cathepsin B
						tetur23g00890		P	peptidase	Cathepsin L-like
						tetur12g01810		P	peptidase	Cathepsin L
						tetur01g05480		P	peptidase	Cathepsin B
						tetur12g01840		P	peptidase	Cysteine peptidase, histidine active site
						tetur37g01010				Peptidase C48; SUMO/Sentrin/Ubl1
						tetur10g01680		P	peptidase	Peptidase C1A; papain C-terminal
MF	P2 > P1 ("lower")	trans	GO:0031409 (pigment binding)	0.005457	5	tetur04g06000		D	lipocalins	Apolipoprotein D precursor
						tetur09g04920		D	lipocalins	apolipoprotein D precursor
						tetur09g04720		D	lipocalins	Apolipoprotein D precursor
						tetur09g04730		D	lipocalins	Apolipoprotein D precursor
						tetur04g06010		D	lipocalins	Apolipoprotein D precursor
MF	P2 > P1 ("lower")	trans	GO:0008061 (chitin binding)	0.024703	7	tetur14g01780				cuticular protein; putative
						tetur06g01550				cuticular protein analogous to peritrophins 1-A
						tetur04g03930				Chitin binding protein; peritrophin-A
						tetur05g05750				Chitin binding protein; peritrophin-A
						tetur27g00090				cuticular protein analogous to peritrophins 1-A
						tetur20g00340				Chitin binding protein; peritrophin-A
						tetur11g05160				Chitin binding domain
MF	P2 > P1 ("lower")	trans	GO:0016758 (transferase activity, transferring hexosyl groups)	0.024703	8	tetur01g03820	UGT201A1	D	UGT	UDP-glycosyltransferase; teturUGT01
						tetur01g11870	UGT201C1	D	UGT	UDP-glucuronosyl/UDP-glucosyltransferase
						tetur11g01230	UGT205A1	D	UGT	UDP-glucuronosyl/UDP-glucosyltransferase
						tetur32g01230	UGT205B1	D	UGT	UDP-glycosyltransferase; teturUGT73
						tetur10g02090	UGT202B1	D	UGT	UDP-glycosyltransferase; teturUGT48
						tetur11g01830	UGT205C1	D	UGT	UDP-glycosyltransferase; teturUGT52
						tetur05g09325	UGT201A4	D	UGT	UDP-glucuronosyl/UDP-glucosyltransferase
						tetur10g05770	UGT203D1	D	UGT	UDP-glucuronosyl/UDP-glucosyltransferase
MF	P2 > P1 ("lower")	trans	GO:0042302 (structural constituent of cuticle)	0.024844	5	tetur11g00600				cuticle protein
						tetur01g00130				cuticle protein
						tetur12g02060				cuticle protein
						tetur15g01760				Putative cuticle protein
						tetur01g09260				Putative cuticle protein
MF	P2 > P1 ("lower")	trans	GO:0005506 (iron ion binding)	0.049978	11	tetur05g06570	CYP389C11	D	CYP	Cytochrome P450 - CYP389C11
						tetur20g01680	tetur20g01680			Oxoglutarate/iron-dependent oxygenase, C-terminal degradation domain
						tetur20g00290	CYP392B3	D	CYP	Cytochrome P450 - CYP392B3
						tetur20g03200	CYP392B1	D	CYP	Cytochrome P450 - CYP392B1
						tetur12g04671	TuDOG10	D	DOG	Intradiol ring-cleavage dioxygenase, C-terminal
						tetur34g00510	CYP389C1	D	CYP	Cytochrome P450 - CYP389C1
						tetur26g00760	tetur26g00760			Fatty acid desaturase, type 1, C-terminal
						tetur07g05940	TuDOG8	D	DOG	intradiol ring-cleavage dioxygenase
						tetur23g00260	CYP392D1	D	CYP	Cytochrome P450 - CYP392D1
						tetur03g05540	CYP392E1	D	CYP	Cytochrome P450 - CYP392E1
						tetur20g01790	TuDOG15	D	DOG	intradiol ring-cleavage dioxygenase
BP	P1 > P2 ("upper")	cis	GO:0008152 (metabolic process)	0.033440	17	tetur15g00340	UGT202A1	D	UGT	UDP-glycosyltransferase; teturUGT55
						tetur04g02350	UGT203A2	D	UGT	UDP-glycosyltransferase; teturUGT13
						tetur05g05220	TuGSTm06	D	GST	Glutathione S-transferase; class mu
						tetur01g07060	UGT203A1	D	UGT	UDP-glucuronosyl/UDP-glucosyltransferase
						tetur14g02100				fumarylacetoacetase
						tetur19g00440	UGT201A6	D	UGT	UDP-glycosyltransferase; teturUGT57
						tetur02g04260		H	host	S-adenosyl-L-methionine-dependent methyltransferase
						tetur26g01340				hormone-sensitive lipase
						tetur06g03270				ectonucleotide pyrophosphatase/phosphodiesterase family member 4 precursor
						tetur12g00550		D	SDR	C-factor
						tetur05g04630				fatty acid synthase
						tetur32g01240	UGT205A3	D	UGT	UDP-glycosyltransferase; teturUGT74
						tetur16g01080		D	SDR	PREDICTED: similar to microsomal NAD+-dependent retinol dehydrogenase 4
						tetur18g02750				IMP
						tetur28g01710		D	SDR	3-oxoacyl-acyl-carrier-protein reductase
						tetur01g11870	UGT201C1	D	UGT	UDP-glucuronosyl/UDP-glucosyltransferase
						tetur05g01320				peroxisomal acyl-coenzyme A oxidase 3
BP	P2 > P1 ("lower")	cis	none		NA	NA	NA	NA	NA	NA
BP	P1 > P2 ("upper")	trans	GO:0005975 (carbohydrate metabolic process)	0.000438	17	tetur10g03200				putative glycosylhydrolase
						tetur02g00800		H	host	glycogen debranching enzyme
						tetur09g06680				Glycoside hydrolase; subgroup; catalytic core
						tetur38g00060				Chitin binding protein; peritrophin-A
						tetur30g02260				Glycoside hydrolase; subgroup; catalytic core
						tetur24g01930				lysosomal alpha-mannosidase
						tetur04g00790				Glycoside hydrolase; subgroup; catalytic core
						tetur17g03900				mannose-6-phosphate isomerase
						tetur13g04220				beta-galactosidase
						tetur31g00940				Glycoside hydrolase; catalytic core
						tetur37g00660		H	host	poly
						tetur03g06040				putative glycosylhydrolase
						tetur08g05470				chitinase
						tetur19g00440	UGT201A6	D	UGT	UDP-glycosyltransferase; teturUGT57
						tetur28g00360				beta-mannosidase
						tetur05g05030	UGT201B8	D	UGT	UDP-glycosyltransferase; teturUGT27
						tetur39g00280				Membrane-bound beta-1;4-galactosyltransferase precursor
BP	P1 > P2 ("upper")	trans	GO:0008152 (metabolic process)	0.024374	30	tetur06g04970		D	SDR	3-oxoacyl-acyl-carrier-protein reductase
						tetur05g01320				peroxisomal acyl-coenzyme A oxidase 3
						tetur05g09325	UGT201A4	D	UGT	UDP-glucuronosyl/UDP-glucosyltransferase
						tetur06g05090		D	SDR	short chain dehydrogenase
						tetur12g00600		D	SDR	C-factor
						tetur04g02350	UGT203A2	D	UGT	UDP-glycosyltransferase; teturUGT13
						tetur29g00610		D	SDR	Short-chain dehydrogenase/reductase SDR
						tetur05g05250	TuGSTm08	D	GST	Glutathione S-transferase; class mu
						tetur32g01960		D	SDR	Carbonyl reductase [NADPH] 1
						tetur07g06450	UGT201B14	D	UGT	UDP-glycosyltransferase; teturUGT39
						tetur08g03530		D	SDR	retinol dehydrogenase; retinaldehyde reductase
						tetur06g06460				Ribosomal protein S5 domain 2-type fold, subgroup
						tetur12g00620		D	SDR	C-factor
						tetur04g05460				10-formyltetrahydrofolate dehydrogenase
						tetur22g00820				Mandelate racemase/muconate lactonizing protein
						tetur18g00390				potassium channel subfamily T member 1
						tetur06g02720		D	SDR	dehydrogenase/reductase SDR family member 7B
						tetur32g01720				fatty acid synthase
						tetur28g01740		D	SDR	3-oxoacyl-acyl-carrier-protein reductase
						tetur05g00320				delta
						tetur08g03910				Saccharopine dehydrogenase, NADP binding domain
						tetur01g10530				Fatty acyl-CoA reductase
						tetur02g14571				Hydroxymethylglutaryl-coenzyme A synthase, N-terminal
						tetur28g01710		D	SDR	3-oxoacyl-acyl-carrier-protein reductase
						tetur06g05100		D	SDR	3-oxoacyl-acyl-carrier-protein reductase
						tetur06g04900		D	SDR	3-oxoacyl-acyl-carrier-protein reductase
						tetur06g05110		D	SDR	3-oxoacyl-acyl-carrier-protein reductase
						tetur19g00440	UGT201A6	D	UGT	UDP-glycosyltransferase; teturUGT57
						tetur43g00360				tyrosinase
						tetur05g05030	UGT201B8	D	UGT	UDP-glycosyltransferase; teturUGT27
BP	P2 > P1 ("lower")	trans	GO:0008152 (metabolic process)	0.000334	33	tetur09g00110				methyltransferase type 11
						tetur05g04340				fatty aldehyde dehydrogenase
						tetur01g03820	UGT201A1	D	UGT	UDP-glycosyltransferase; teturUGT01
						tetur02g01270		D	SDR	short-chain dehydrogenase/reductase SDR
						tetur09g06130		D	SDR	Uncharacterized epimerase/dehydratase MW0508
						tetur06g01820				Alpha/Beta hydrolase fold
						tetur05g05300	TuGSTm12	D	GST	Glutathione S-transferase; class mu
						tetur23g01640				Flavin reductase
						tetur26g01800				peroxisomal acyl-coenzyme A oxidase 3
						tetur07g06750				glutaryl-CoA dehydrogenase
						tetur01g11870	UGT201C1	D	UGT	UDP-glucuronosyl/UDP-glucosyltransferase
						tetur11g01230	UGT205A1	D	UGT	UDP-glucuronosyl/UDP-glucosyltransferase
						tetur32g01230	UGT205B1	D	UGT	UDP-glycosyltransferase; teturUGT73
						tetur02g06340				fatty acid synthase
						tetur33g00880				85 kDa calcium-independent phospholipase A2
						tetur10g02090	UGT202B1	D	UGT	UDP-glycosyltransferase; teturUGT48
						tetur06g05110		D	SDR	3-oxoacyl-acyl-carrier-protein reductase
						tetur13g03900		D	SDR	PREDICTED: similar to retinol dehydrogenase 11
						tetur09g00090				PREDICTED: similar to Williams-Beuren syndrome chromosome region 27-like
						tetur29g00870		D	SDR	3-oxoacyl-acyl-carrier-protein reductase
						tetur11g04310				FAD synthetase; putative
						tetur11g01830	UGT205C1	D	UGT	UDP-glycosyltransferase; teturUGT52
						tetur13g04450		D	SDR	short-chain dehydrogenase/reductase SDR
						tetur05g09325	UGT201A4	D	UGT	UDP-glucuronosyl/UDP-glucosyltransferase
						tetur08g03120				Fatty acyl-CoA reductase
						tetur04g05460				10-formyltetrahydrofolate dehydrogenase
						tetur05g05220	TuGSTm06	D	GST	Glutathione S-transferase; class mu
						tetur12g02130				Leucine-rich repeat domain, L domain-like
						tetur13g02070				2-amino-3-ketobutyrate coenzyme A ligase
						tetur28g01140		D	SDR	3-oxoacyl-acyl-carrier-protein reductase
						tetur07g05970		D	SDR	Short-chain dehydrogenase/reductase SDR
						tetur01g02330				Acetate--CoA ligase
						tetur10g05770	UGT203D1	D	UGT	UDP-glucuronosyl/UDP-glucosyltransferase
BP	P2 > P1 ("lower")	trans	GO:0006030 (chitin metabolic process)	0.019955	7	tetur14g01780				cuticular protein; putative
						tetur06g01550				cuticular protein analogous to peritrophins 1-A
						tetur04g03930				Chitin binding protein; peritrophin-A
						tetur05g05750				Chitin binding protein; peritrophin-A
						tetur27g00090				cuticular protein analogous to peritrophins 1-A
						tetur20g00340				Chitin binding protein; peritrophin-A
						tetur11g05160				Chitin binding domain
