# Supplementary material for: Trans-driven variation in expression is common among detoxification genes in the extreme generalist herbivore Tetranychus urticae
Source: PLoS Genet. 2022 Nov 14;18(11):e1010333. doi: 10.1371/journal.pgen.1010333 (PMC9704763; doi:10.1371/journal.pgen.1010333)
Supplement: S9 Table — (XLSX) [file pgen.1010333.s014.xlsx]

## Sheet: Sheet1
S9 Table. Gene expression inheritance inferred in pairwise comparisons.
By comparing F1 and parental strain expression data, we assigned gene inheritance modes into the following categories (for additional details, see Methods): additive: when expression differences between two parental strains were observed, the F1 expression was equal to the midpoint of the parental expression levels (P1<P2 or P1>P2 are indicated); dominant: when expression differences between two …
Gene ID	D + H + P	ROS-ITi & SOL-BEi (P1 & P2)							JP-RRi & SOL-BEi (P1 & P2)							MAR-ABi & SOL-BEi							MR-VPi & SOL-BEi
		P1 vs. P2			Category	Mean expression			P1 vs. P2			Category	Mean expression			P1 vs. P2			Category	Mean expression			P1 vs. P2			Category	Mean expression
		baseMean	log2FoldChange	padj		P1 (ROS-ITi)	P2 (SOL-BEi)	F1	baseMean	log2FoldChange	padj		P1 (JP-RRi)	P2 (SOL-BEi)	F1	baseMean	log2FoldChange	padj		P1 (MAR-ABi)	P2 (SOL-BEi)	F1	baseMean	log2FoldChange	padj		P1 (MR-VPi)	P2 (SOL-BEi)	F1
tetur01g00030		2037.81	-0.233622	1.13655e-05	other	1787.18	2096.73	1813.87	2465.48	0.292773	9.69789e-12	other	2652.14	2176.77	2722.47	1831.41	0.147606	0.00244265	other	1911.94	1736.29	1893.35	1444.54	-0.126873	0.00234767	other	1344.99	1465.95	1498.3
tetur01g00040		12612.1	-0.697872	1.03159e-12	dominant:P2,P1<P2	9172.38	14864.2	14540.7	19551.8	0.598701	6.05001e-26	dominant:P1,P1>P2	23310	15434	23407.9	13407.8	0.239555	0.000165918	other	14498.9	12309.3	13422.7	12288.3	0.379619	1.07035e-16	transgressive:up,P1=P2	13518	10393.7	15450.7
tetur01g00050		275.22	-1.00467	5.6088e-24	dominant:P2,P1<P2	175.568	348.934	360.737	411.427	0.295607	0.000846879	other	443.869	362.201	393.509	283.054	-0.085036	0.558152	transgressive:up,P1=P2	269.874	288.923	412.807	217.517	-0.453968	9.42144e-06	other	179.341	243.94	284.405
tetur01g00060		NA	NA	NA	NA	NA	NA	NA	3293.71	0.301841	3.978e-15	other	3559.27	2895.05	3575.85	2463.21	0.182387	3.86151e-05	other	2604.07	2309.23	2589.58	2062.34	0.0842834	0.0455867	transgressive:up,P1=P2	2063.6	1949.63	2287.6
tetur01g00070		NA	NA	NA	NA	NA	NA	NA	553.2	-0.452883	3.85401e-10	other	444.307	609.38	452.252	462.226	-0.17964	0.0175651	other	422.89	486.079	408.478	383.773	-0.279144	0.000155836	other	336.399	410.399	300.934
tetur01g00080		190.264	-0.376615	0.011332	transgressive:up,P1=P2	157.294	205.345	276.693	220.667	0.0106616	0.946391	transgressive:up,P1=P2	214.423	213.249	427.423	150.737	-0.386916	0.0104838	transgressive:up,P1=P2	123.496	170.053	230.186	90.8132	-2.13501	1.40377e-34	dominant:P2,P1<P2	33.1393	143.608	169.979
tetur01g00090		68.699	-1.98997	6.31152e-21	dominant:P2,P1<P2	26.7122	104.205	143.081	97.2406	-0.495398	0.00149398	other	76.7914	108.165	133.98	56.2457	-2.38023	1.0741e-22	additive:P1<P2	17.6214	86.2808	52.7523	48.0621	-1.85057	1.44715e-16	additive:P1<P2	20.681	72.8513	46.448
tetur01g00100		627.987	0.170339	0.0372416	other	634.172	562.801	622.178	609.933	0.0398854	0.60456	other	599.08	584.262	661.482	454.072	-0.130633	0.102384	other	429.728	466.049	424.497	403.973	-0.00898487	0.921321	other	392.596	393.479	378.486
tetur01g00110		785.288	-0.289039	9.22383e-06	other	674.399	822.294	855.717	1054.69	0.530316	1.64998e-21	dominant:P1,P1>P2	1231.09	853.708	1196.09	NA	NA	NA	NA	NA	NA	NA	NA	NA	NA	NA	NA	NA	NA
tetur01g00120		966.277	-0.0030097	0.967569	other	919.89	921.845	856.985	1087.96	0.295564	5.74217e-08	other	1174.79	957.007	1185.23	824.504	0.209649	0.000542491	other	883.641	763.364	856.007	700.719	0.163598	0.0104784	other	718.966	644.524	731.526
tetur01g00130		1472.68	-0.988974	1.02712e-10	dominant:P1,P1<P2	940.984	1865.28	767.462	1445.44	-1.40161	5.47692e-08	dominant:P1,P1<P2	731.659	1936.35	884.899	1137.81	-1.34298	2.37218e-11	transgressive:down,P1<P2	606.568	1544.91	447.976	1083.18	-0.696984	0.0726269	other	803.941	1303.89	770.749
tetur01g00140		1383.46	0.15126	0.0737396	other	1388.35	1248.58	1434.29	1714.79	0.712451	1.08873e-44	dominant:P1,P1>P2	2115.97	1296.37	2140.23	1219.46	0.46482	9.80916e-19	other	1425.58	1033.99	1419.81	1001.07	0.298686	3.75381e-07	transgressive:up,P1=P2	1075.14	873.019	1517.53
tetur01g00150		20.2839	1.07872	0.00221126	partial dominant:P1,P1>P2	26.3113	12.3498	19.7261	NA	NA	NA	NA	NA	NA	NA	NA	NA	NA	NA	NA	NA	NA	NA	NA	NA	NA	NA	NA	NA
tetur01g00160		NA	NA	NA	NA	NA	NA	NA	1725.65	0.558158	7.92881e-23	partial dominant:P1,P1>P2	2029.92	1384.29	1791.32	1280.68	0.409928	1.05895e-16	other	1474.32	1104.21	1379.66	1022.42	0.1823	0.000360998	other	1057.34	932.255	1120.37
tetur01g00170		2902.53	0.480064	0.000148488	other	3223.3	2309.26	2180.28	2333.84	-0.193779	0.392983	other	2091.07	2397.3	2241.69	NA	NA	NA	NA	NA	NA	NA	1471.96	-0.368859	0.00238491	other	1249.8	1614.49	1350.5
tetur01g00200		943.054	0.0695256	0.485171	other	920.437	876.999	943.81	859.859	-0.314707	1.73674e-05	other	736.378	910.418	589.069	NA	NA	NA	NA	NA	NA	NA	590.235	-0.193989	0.0114924	other	535.314	613.143	406.703
tetur01g00230		1244.18	0.113108	0.0678632	other	1233.74	1137.7	1248.89	1308.63	0.22711	7.10459e-05	other	1375.59	1181.1	1377.34	988.339	0.133033	0.0350582	other	1025.49	942.085	1070.26	787.912	-0.113107	0.091979	transgressive:up,P1=P2	737.794	795.453	906.12
tetur01g00240		132.953	-0.0100036	0.955557	other	125.984	127.409	117.469	NA	NA	NA	NA	NA	NA	NA	95.3036	-0.414189	0.00590174	other	80.6065	105.507	98.122	73.4652	-0.727892	1.46589e-06	partial dominant:P1,P1<P2	53.8828	89.0769	69.4648
tetur01g00260		1319.95	-0.400339	5.14259e-07	other	1084.08	1431.64	1289.4	1478.59	-0.123166	0.109468	other	1364.74	1486.59	1512.32	1248.14	0.135935	0.092591	other	1300.34	1185.53	1433.41	973.458	-0.160577	0.0782104	other	893.222	1001.13	1017.4
tetur01g00270		150.437	0.45667	0.00153921	other	166.278	120.46	147.954	140.535	0.279077	0.108144	other	149.986	125.053	134.759	115.636	0.384131	0.0221933	other	133.102	99.7533	113.18	106.873	0.555851	8.55817e-05	dominant:P1,P1>P2	123.752	84.221	118.001
tetur01g00280		13.2963	0.0144311	0.979205	other	12.909	12.4308	10.6734	14.0482	0.127314	0.78386	other	14.496	12.8992	11.4202	12.4042	0.631827	0.135794	other	14.7725	10.2932	10.7501	8.86986	-0.0235815	0.966597	other	8.57827	8.68805	7.7069
tetur01g00310		5107.99	0.00295347	0.989881	other	4875.11	4860.31	4365.99	NA	NA	NA	NA	NA	NA	NA	5217.95	0.717147	6.72085e-30	dominant:P2,P1>P2	6597.65	4024.58	3935.58	3523	0.0260864	0.762894	other	3456.83	3398.2	3077.15
tetur01g00320		2208.34	-0.0886025	0.0439823	other	2040.8	2168.15	2036.74	2291.88	-0.0440803	0.350254	other	2181.77	2251.03	1758.94	1590.68	-0.459837	1.44445e-21	other	1302.43	1795.49	1477.75	NA	NA	NA	NA	NA	NA	NA
tetur01g00340		790.155	0.386014	9.33435e-06	other	853.798	652.345	847.085	771.522	0.309994	1.3051e-05	transgressive:up,P1=P2	834.832	677.197	1089.69	738.504	0.846191	2.61342e-36	dominant:P1,P1>P2	970.405	540.192	882.288	691.378	0.957878	1.23511e-69	dominant:P1,P1>P2	889.244	456.066	886.51
tetur01g00350		138.076	1.99645	4.5633e-38	additive:P1>P2	210.169	53.0686	130.263	76.7424	0.834928	9.27775e-07	partial dominant:P1,P1>P2	98.3134	55.1096	77.7378	71.4169	1.30698	7.49516e-13	dominant:P1,P1>P2	104.174	43.9441	93.235	78.7216	1.65685	6.15898e-26	partial dominant:P2,P1>P2	116.044	37.1145	52.7281
tetur01g00360		239.045	-0.405779	5.31997e-05	other	196.592	258.994	205.271	257.25	-0.263061	0.0108232	other	224.686	268.848	191.173	NA	NA	NA	NA	NA	NA	NA	155.068	-0.571147	0.000125821	dominant:P1,P1<P2	120.7	181.064	116.935
tetur01g00370		549.828	-0.00697397	0.952251	other	522.708	525.265	574.839	590.124	0.15342	0.0961421	other	604.514	545.298	524.673	NA	NA	NA	NA	NA	NA	NA	428.697	0.35106	5.41081e-05	other	466.898	367.256	421.929
tetur01g00380		NA	NA	NA	NA	NA	NA	NA	23.6753	-0.321517	0.390095	other	19.7345	25.5041	14.7256	NA	NA	NA	NA	NA	NA	NA	11.7205	-1.6127	0.000377062	other	5.63347	17.1722	9.74977
tetur01g00390		NA	NA	NA	NA	NA	NA	NA	313.484	-0.162257	0.0898686	other	284.533	319.025	293.828	268.182	0.11357	0.301316	transgressive:up,P1=P2	279.813	254.435	348.526	236.929	0.203	0.035472	other	246.223	214.841	239.94
tetur01g00400		1075.85	0.125975	0.0950634	other	1070.12	980.492	1091.39	1067.07	0.0495847	0.514049	transgressive:up,P1=P2	1053.27	1017.94	1229.82	1039.11	0.671612	1.26947e-28	dominant:P1,P1>P2	1301.04	811.922	1204.52	828.923	0.438246	5.17192e-13	other	927.422	685.537	934.663
tetur01g00410		11.1828	-0.256701	0.59329	other	9.78906	11.5243	12.305	9.86645	-0.839366	0.0901407	other	6.5656	11.9604	10.9383	7.33739	-1.08003	0.0660846	other	4.42923	9.54433	13.7326	NA	NA	NA	NA	NA	NA	NA
tetur01g00420		2.92774	0.259914	0.798935	other	3.02132	2.55984	1.78886	4.94885	1.54786	0.029861	other	7.45985	2.6575	4.3015	2.18808	0.204122	0.857492	other	2.22528	2.12014	0.849654	3.14109	1.33073	0.0909938	other	4.32084	1.78971	2.57345
tetur01g00430		2235.61	-0.0166109	0.774237	other	2117.87	2143.14	2285.08	2561.96	0.33627	6.18471e-14	other	2801.95	2225.04	2654.48	1870.79	0.131116	0.0207185	other	1951.81	1774.75	1831.7	1772.68	0.382986	1.73435e-20	other	1951	1498.44	1595.77
tetur01g00440		10.2348	-0.194708	0.709649	other	9.10142	10.4068	7.19542	10.4114	-0.163643	0.782811	other	9.19381	10.7979	9.95358	8.59329	-0.0624248	0.919546	other	8.391	8.6153	8.98644	NA	NA	NA	NA	NA	NA	NA
tetur01g00450		30.4091	-0.794226	0.00291384	partial dominant:P1,P1<P2	21.0476	36.9057	28.6416	32.8472	-0.663524	0.00878554	partial dominant:P2,P1<P2	23.727	38.3099	33.1047	24.0757	-0.951541	0.00312517	partial dominant:P1,P1<P2	15.4954	30.5612	17.5664	NA	NA	NA	NA	NA	NA	NA
tetur01g00460		0.502512	0.565963	0.848437	other	0.564652	0.392855	0.200655	0.413335	0.15206	NA	other	0.387225	0.410267	0.491248	0.182192	-0.540666	NA	other	0	0.325705	0.110155	0.141267	-0.183186	NA	other	0	0.275697	0.0799393
tetur01g00470		1506.64	-0.286968	0.00135208	other	1294.76	1576.73	1543.62	2008.97	0.518108	7.08496e-22	dominant:P1,P1>P2	2331.53	1636.96	2328.76	1462.56	0.317804	3.70722e-06	other	1627.89	1305.72	1416.32	1095.21	-0.103887	0.111405	transgressive:up,P1=P2	1028.87	1102.4	1572.48
tetur01g00480		4.00553	-0.520937	0.505675	other	3.18489	4.44996	5.02902	NA	NA	NA	NA	NA	NA	NA	2.92977	-0.883021	0.370596	other	1.92781	3.6849	3.40074	2.77368	-0.386436	0.67017	other	2.28505	3.11159	3.32491
tetur01g00490	DOG(DOG1)	249.613	0.41805	0.531553	other	272.278	203.477	168.554	706.249	2.59673	3.62526e-36	partial dominant:P1,P1>P2	1274.09	211.258	885.125	983.77	3.56279	1.56296e-209	partial dominant:P2,P1>P2	1980.05	168.483	537.102	205.739	0.862129	0.00353644	dominant:P1,P1>P2	258.116	142.288	418.354
tetur01g00510		112.172	0.0819353	0.654658	other	110.005	103.799	48.4368	100.821	-0.351802	0.0431258	other	85.0341	107.807	33.4367	NA	NA	NA	NA	NA	NA	NA	76.2693	0.0647918	0.758148	other	75.848	72.5992	40.409
tetur01g00530		82.3861	-2.12526	7.44889e-23	additive:P1<P2	29.5432	127.443	70.0032	106.71	-0.989511	3.09029e-11	dominant:P1,P1<P2	67.3194	132.295	76.1481	74.3474	-1.66496	1.61849e-17	partial dominant:P2,P1<P2	33.9213	105.529	83.6303	63.436	-1.38657	1.76258e-14	dominant:P1,P1<P2	34.3401	89.0968	42.3004
tetur01g00560		794.383	0.225511	0.00115796	other	817.719	696.383	748.372	700.345	-0.209657	0.000689827	other	622.93	722.987	734.105	687.018	0.493565	9.47688e-15	other	810.324	576.678	658.673	576.954	0.388495	2.19946e-11	other	635.735	486.893	533.382
tetur01g00570		804.18	-0.0842985	0.192744	other	744.189	788.565	747.763	780.973	-0.267668	1.14736e-05	other	679.128	818.649	717.603	612.614	-0.244693	0.00122062	other	549.508	652.991	565.125	523.957	-0.236193	0.000428766	other	468.245	551.343	442.707
tetur01g00580	ABC(TuABCA-01)	1687.16	-0.164148	0.000814973	other	1517.15	1698.43	1622.12	1847.77	0.0484316	0.433386	transgressive:up,P1=P2	1823.16	1763.48	2108.67	1699.04	0.526723	1.1855e-25	dominant:P1,P1>P2	2028.69	1406.5	1894.95	1236.42	0.0372337	0.48884	transgressive:up,P1=P2	1218.47	1187.59	1504.76
tetur01g00590		NA	NA	NA	NA	NA	NA	NA	NA	NA	NA	NA	NA	NA	NA	NA	NA	NA	NA	NA	NA	NA	44.9902	-0.190358	0.382362	other	40.7785	46.7642	65.2054
tetur01g00600		852.97	-0.106557	0.123291	other	782.716	843.01	925.933	928.162	0.0835207	0.207164	other	929.015	875.18	968.79	734.893	0.11908	0.119867	other	765.58	698.068	766.915	664.068	0.251986	1.58568e-05	other	702.805	589.41	623.27
tetur01g00620		NA	NA	NA	NA	NA	NA	NA	2175.53	0.275788	1.78051e-07	other	2328.86	1929.83	2358	1636.15	0.169888	0.00414458	other	1723.23	1539.17	1609.69	1290.67	-0.0986236	0.140769	other	1212.1	1299.6	1264.5
tetur01g00630		318.832	0.0454551	0.730457	other	308.41	299.257	358.317	369.072	0.432473	6.15165e-06	other	415.79	310.776	471.154	323.265	0.7217	4.02026e-14	dominant:P1,P1>P2	410.653	247.847	371.966	294.484	0.800126	3.74892e-19	dominant:P1,P1>P2	363.824	209.262	377.715
tetur01g00680		116.985	0.496062	0.000369886	other	130.284	92.7008	103.512	98.4737	-0.00423438	0.983758	other	94.3185	96.2514	104.175	75.4536	-0.0659082	0.746593	other	72.2422	76.7632	87.3894	66.949	0.0346165	0.869218	other	65.4372	64.8197	51.5522
tetur01g00720		1144.55	-0.116437	0.122332	other	1047.92	1133.49	1097.34	1160.25	-0.145746	0.0190763	other	1058.23	1176.66	1103.51	976.565	0.109494	0.114227	other	1003.58	938.654	878.675	879.183	0.214701	0.0001716	other	918.332	792.436	714.077
tetur01g00740		NA	NA	NA	NA	NA	NA	NA	4451	0.178792	2.76438e-06	other	4602.47	4078.55	4565.53	NA	NA	NA	NA	NA	NA	NA	NA	NA	NA	NA	NA	NA	NA
tetur01g00760		367.358	0.106076	0.308539	other	362.282	337.886	338.62	321.177	-0.418959	6.97716e-07	other	261.628	350.839	265.248	263.873	-0.250338	0.0317873	other	238.573	279.813	236.857	224.048	-0.230063	0.0181533	other	199.754	236.263	208.045
tetur01g00770		2.00428	-0.0649475	0.961515	other	1.81715	2.00242	1.58854	2.81756	0.665016	0.524684	other	3.54359	2.07786	1.83567	1.34997	-1.42381	0.350223	other	0.938395	1.65812	1.33428	0.990356	-1.30063	0.412408	other	0.528184	1.39992	1.24402
tetur01g00780		2819.34	-0.026779	0.674791	other	2662.82	2710.82	2870.49	2984.12	0.0879316	0.138697	other	2985.88	2814.36	3046.25	2515.88	0.320431	5.60958e-10	other	2801.6	2244.8	2294.28	2292.2	0.437739	6.22714e-17	other	2564.67	1895.38	1951.95
tetur01g00790		50.2341	-0.683219	0.000309732	partial dominant:P1,P1<P2	36.8512	58.8854	47.2337	51.2638	-0.754981	0.0108159	other	35.3409	61.1368	41.9314	49.1609	-0.00481447	0.985524	other	48.6515	48.7614	60.1828	53.6875	0.624763	0.000306817	dominant:P2,P1>P2	63.2986	41.1731	38.69
tetur01g00800		833.978	0.0566195	0.615361	other	809.596	779.965	881.275	NA	NA	NA	NA	NA	NA	NA	NA	NA	NA	NA	NA	NA	NA	NA	NA	NA	NA	NA	NA	NA
tetur01g00830		NA	NA	NA	NA	NA	NA	NA	57.2513	-0.535352	0.00873496	partial dominant:P2,P1<P2	45.1834	63.7052	54.9364	49.9314	-0.122781	0.608887	other	47.7945	50.8244	42.2842	37.1886	-0.532692	0.0180974	other	29.4574	42.9064	28.5785
tetur01g00840		179.042	-0.352274	0.00164525	other	149.389	191.836	182.068	233.674	0.397963	0.000270096	other	260.225	199.205	238.134	228.982	0.983593	8.80367e-22	additive:P1>P2	311.647	158.878	226.213	186.855	0.774008	6.497e-14	additive:P1>P2	229.472	134.143	175.541
tetur01g00860		1629.54	2.46501	2.15234e-138	additive:P1>P2	2630.65	475.921	1464.34	NA	NA	NA	NA	NA	NA	NA	NA	NA	NA	NA	NA	NA	NA	898.996	2.09041	1.79921e-247	partial dominant:P2,P1>P2	1416.51	332.739	638.066
tetur01g00900		NA	NA	NA	NA	NA	NA	NA	132.779	-0.1379	0.407538	other	122.354	133.667	136.303	106.315	-0.0348461	0.865444	other	103.788	106.579	117.889	NA	NA	NA	NA	NA	NA	NA
tetur01g00950		489.572	3.03791	0.000418226	partial dominant:P2,P1>P2	832.24	101.263	203.573	86.3532	-0.894925	0.353138	other	56.7615	105.135	376.161	52.6558	-2.65403	0.00339693	dominant:P2,P1<P2	12.6728	83.8273	324.462	43.1833	-2.41554	0.00332608	partial dominant:P2,P1<P2	13.2309	70.8368	60.0735
tetur01g00980		893.284	0.15618	0.029791	other	897.463	805.166	939.212	1036.95	0.546725	5.964e-20	additive:P1>P2	1214.59	836.039	1043.29	747.199	0.334511	1.17498e-06	other	832.013	666.767	787.804	620.714	0.189851	0.00804875	other	644.926	563.01	683.033
tetur01g00990		934.072	0.14506	0.0419537	other	935.32	845.055	878.702	1077.88	0.522176	6.83795e-23	dominant:P1,P1>P2	1252.1	877.395	1122.6	823.807	0.468647	3.1485e-16	other	961.445	699.799	836.774	598.768	-0.0365562	0.666275	transgressive:up,P1=P2	574.195	590.877	686.112
tetur01g01040		NA	NA	NA	NA	NA	NA	NA	0.232319	1.64111	NA	other	0.505283	0	0	0.0702886	1.34752	NA	other	0.155666	0	0.440621	0.11043	1.57651	NA	other	0.214098	0	0.53124
tetur01g01100		NA	NA	NA	NA	NA	NA	NA	4.31024	-0.385381	0.642202	other	3.49426	4.72099	2.69385	2.47698	-2.24036	0.04926	other	0.812404	3.76964	2.46769	NA	NA	NA	NA	NA	NA	NA
tetur01g01110		NA	NA	NA	NA	NA	NA	NA	22.2823	-0.41483	0.216974	other	17.9504	24.5028	11.7202	14.5554	-1.0941	0.00860847	other	8.01263	19.5527	11.8204	14.1775	-0.546813	0.152835	other	11.0737	16.5026	9.42494
tetur01g01180		922.122	0.167633	0.134942	other	930.844	826.836	988.321	1140.1	0.723196	9.17712e-34	dominant:P1,P1>P2	1411.4	858.299	1498.98	865.645	0.658519	4.83055e-19	partial dominant:P1,P1>P2	1073.23	684.653	893.935	745.822	0.595329	4.75518e-21	additive:P1>P2	873.114	578.077	749.554
tetur01g01200		145.967	1.13488	1.07935e-18	dominant:P1,P1>P2	191.73	86.5178	161.444	119.542	0.725513	3.6846e-06	partial dominant:P1,P1>P2	148.229	89.8071	124.793	76.7071	0.196654	0.321888	other	81.4465	71.6456	61.4837	65.5841	0.13791	0.455239	other	67.1394	60.4782	67.6651
tetur01g01230		NA	NA	NA	NA	NA	NA	NA	346.151	0.40182	4.41671e-06	other	389.66	291.746	295.024	275.821	0.473661	4.77423e-06	other	323.811	232.702	247.66	NA	NA	NA	NA	NA	NA	NA
tetur01g01260		4.85795	0.161786	0.870129	other	4.93326	4.32527	5.21639	4.08068	-0.328927	0.720702	other	3.285	4.48743	3.99944	4.41329	0.284979	0.771927	other	5.36454	3.57966	4.43732	3.25804	0.12139	0.905845	other	3.31828	3.02443	3.98788
tetur01g01270		0	NA	NA	other	0	0	0	0	NA	NA	other	0	0	0	0	NA	NA	other	0	0	0.229714	0	NA	NA	other	0	0	0
tetur01g01300		NA	NA	NA	NA	NA	NA	NA	11.8335	0.0580404	0.922321	other	11.3015	11.5921	12.9001	7.78342	-0.67421	0.275356	other	5.80645	9.24474	9.75133	7.45604	-0.183348	0.791424	other	6.69788	7.80202	7.15753
tetur01g01320		1741.64	0.108114	0.195001	other	1721.71	1597.89	1816.09	1835.53	0.215761	1.02056e-05	other	1926.79	1658.89	2018.4	1350.61	0.0287662	0.665665	other	1356.87	1323.18	1453.52	1153.86	0.00866417	0.910426	transgressive:up,P1=P2	1128.18	1117.21	1378.94
tetur01g01340		NA	NA	NA	NA	NA	NA	NA	57.2415	-0.74468	0.00117024	partial dominant:P2,P1<P2	39.2914	68.4156	56.2419	50.0769	-0.338324	0.145902	other	43.3914	54.595	64.5915	46.928	-0.0297837	0.912094	other	45.2118	46.079	53.2225
tetur01g01350		NA	NA	NA	NA	NA	NA	NA	1346.58	0.330473	1.44447e-09	other	1466.11	1174.8	1603.76	1043.61	0.301708	1.18867e-05	other	1154.82	937.018	981.35	875.58	0.203303	0.000541781	other	912.734	791.168	863.066
tetur01g01370		1.60985	-0.227747	0.884711	other	1.42535	1.64235	1.17932	NA	NA	NA	NA	NA	NA	NA	NA	NA	NA	NA	NA	NA	NA	NA	NA	NA	NA	NA	NA	NA
tetur01g01380		122.07	0.360338	0.00424311	other	130.614	102.055	105.9	121.855	0.327944	0.0244484	other	133.105	105.952	92.7118	NA	NA	NA	NA	NA	NA	NA	NA	NA	NA	NA	NA	NA	NA
tetur01g01390		NA	NA	NA	NA	NA	NA	NA	NA	NA	NA	NA	NA	NA	NA	38.6358	0.157448	0.557852	transgressive:up,P1=P2	40.9614	36.1233	63.6302	40.4472	0.649197	0.00161954	partial dominant:P1,P1>P2	48.2268	30.4929	40.3623
tetur01g01400		NA	NA	NA	NA	NA	NA	NA	NA	NA	NA	NA	NA	NA	NA	24.3022	-1.48015	5.73158e-06	dominant:P1,P1<P2	12.331	33.4952	14.7897	22.3499	-0.953878	0.00177084	partial dominant:P2,P1<P2	15.2111	28.2741	23.3789
tetur01g01410		NA	NA	NA	NA	NA	NA	NA	NA	NA	NA	NA	NA	NA	NA	8.02858	-1.96777	0.00102445	other	2.89036	12.0131	7.94522	9.506	-0.283972	0.54732	other	8.35652	10.1434	7.92369
tetur01g01480		3430.05	0.386731	0.000132225	other	3706.08	2831.59	2589.77	2506.97	-0.710713	1.39457e-18	partial dominant:P1,P1<P2	1790.76	2939.94	2083.17	2409.06	0.0609307	0.551118	other	2439.2	2345.1	2190.83	2046.94	0.0178046	0.880955	other	2003.34	1979.79	1655.17
tetur01g01490		1900.71	-0.103355	0.0618184	other	1748.09	1874.61	1762.7	2006.92	0.00171868	0.978639	other	1941.56	1946.19	2073.4	1594.64	0.0549701	0.385205	other	1614.32	1552.31	1588.9	1269.74	-0.174285	0.000289325	other	1160.11	1310.7	1270.76
tetur01g01500	lipocalins	1488.44	-0.292399	0.420139	other	1275.9	1560.72	1371.52	1394.6	-0.673497	2.49613e-05	partial dominant:P1,P1<P2	1014.32	1620.89	1199.3	1357.8	0.134214	0.611467	other	1411.32	1292.42	990.186	982.936	-0.409101	0.00119222	other	821.321	1091.5	901.059
tetur01g01520	lipocalins	532.803	0.445236	0.119961	other	585.987	429.513	489.264	494.189	0.213667	0.155104	other	519.535	446.026	365.849	460.634	0.724211	4.61218e-07	dominant:P2,P1>P2	582.008	355.66	379.664	477.847	1.06921	5.92997e-16	dominant:P1,P1>P2	629.347	300.36	562.258
tetur01g01530		8.69946	0.611674	0.233357	other	10.044	6.53791	7.64026	6.5413	-0.180896	0.800576	other	5.77664	6.78207	7.08906	5.92194	0.279539	0.69133	other	6.43464	5.41213	7.36468	NA	NA	NA	NA	NA	NA	NA
tetur01g01560		26.4188	1.36154	8.01477e-07	dominant:P2,P1>P2	36.1565	14.2112	14.5444	16.8865	0.390912	0.364039	other	18.3721	14.7474	16.0195	11.7171	-0.107929	0.84361	other	11.4192	11.7656	13.8373	11.0694	0.228944	0.679623	other	11.6089	9.93501	11.6916
tetur01g01570		1675.23	0.0311348	0.637688	other	1613.55	1579.42	1715.22	1851.38	0.284946	1.02467e-08	other	1985.07	1639.75	2016.16	1487.17	0.353172	5.97261e-12	other	1680.05	1307.96	1510.87	1183.16	0.117792	0.0104817	other	1198.01	1104.27	1348.45
tetur01g01580		1.72244	-2.22805	0.133741	other	0.605714	2.67678	1.96519	NA	NA	NA	NA	NA	NA	NA	1.31847	-2.50229	0.125912	other	0.16952	2.21833	1.05475	NA	NA	NA	NA	NA	NA	NA
tetur01g01590		29.9459	-1.98948	3.85673e-12	additive:P1<P2	11.2166	45.8389	27.3596	46.5039	-0.130184	0.654913	other	41.8636	47.5951	49.5142	32.5526	-0.677764	0.0220442	other	25.1301	37.9677	31.2119	NA	NA	NA	NA	NA	NA	NA
tetur01g01600		1207.87	-0.250993	0.000414068	other	1052.34	1249.72	1197.97	1519.49	0.385994	2.70967e-17	other	1689.44	1297.51	1775.25	1080.98	0.113403	0.0669288	other	1116.06	1034.9	1185.01	945.614	0.148516	0.00298006	other	966.276	873.812	1076.13
tetur01g01610		6.96875	-1.19211	0.0727645	other	3.85174	9.42917	5.31568	NA	NA	NA	NA	NA	NA	NA	5.75009	-1.25051	0.0709759	other	3.06539	7.80708	4.51928	5.53001	-0.563208	0.389113	other	4.16506	6.59541	5.55983
tetur01g01640		602.774	-0.0382416	0.663896	other	567.369	581.501	567.998	591.36	-0.156612	0.028312	other	534.343	603.737	694.49	532.298	0.282447	2.36421e-05	other	584.529	481.553	597.177	450.057	0.201887	0.0041226	other	469.245	406.579	538.66
tetur01g01650		298.668	-0.0498378	0.712188	other	279.503	289.721	278.019	326.931	0.174843	0.0748872	other	336.525	300.776	284.596	237.071	-0.115572	0.384068	other	228.681	239.91	249.692	199.246	-0.143055	0.201828	other	185.176	202.559	237.784
tetur01g01660		1.13242	0.276798	0.870702	other	1.21498	0.942967	1.07793	1.15578	0.407883	0.818246	other	1.29866	0.976642	0	0.437425	-1.75353	NA	other	0	0.780526	0	NA	NA	NA	NA	NA	NA	NA
tetur01g01680		125.766	0.968661	3.31511e-12	partial dominant:P2,P1>P2	158.776	80.9602	109.153	NA	NA	NA	NA	NA	NA	NA	72.114	0.284039	0.190981	other	76.9108	67.0363	52.8589	NA	NA	NA	NA	NA	NA	NA
tetur01g01700		21.1163	0.112245	0.801201	other	20.783	19.46	14.2706	18.4264	-0.403938	0.381165	other	14.9119	20.2095	13.2811	16.6162	0.0476379	0.928454	other	16.8891	16.1229	14.1801	15.3774	0.280652	0.535454	other	16.316	13.6039	18.038
tetur01g01710		5862.31	0.877557	5.03253e-10	partial dominant:P2,P1>P2	7237.34	3937.07	5257.02	3648.04	-0.52179	2.14849e-08	dominant:P1,P1<P2	2842.55	4087.9	2571.33	3368.3	0.0815507	0.525471	other	3432.77	3260.09	3684.45	2435.44	-0.470757	0.011361	other	1986.18	2753.15	2527.4
tetur01g01720		137.313	-0.492344	0.000403584	other	108.985	152.699	97.2929	134.961	-0.713721	3.73064e-07	partial dominant:P1,P1<P2	96.1569	158.468	112.283	124.774	-0.0436242	0.833348	other	120.056	126.443	106.517	97.0243	-0.360929	0.0305229	other	82.0339	106.729	96.4242
tetur01g01730		NA	NA	NA	NA	NA	NA	NA	NA	NA	NA	NA	NA	NA	NA	NA	NA	NA	NA	NA	NA	NA	412.839	0.422634	1.35311e-05	other	459.205	344.159	346.864
tetur01g01740		NA	NA	NA	NA	NA	NA	NA	734.483	-0.104748	0.151346	other	681.841	735.267	662.545	621.111	0.149393	0.0371607	other	651.457	586.458	556.09	556.435	0.24819	0.000506811	other	587.57	495.139	441.972
tetur01g01750		NA	NA	NA	NA	NA	NA	NA	648.907	-0.189209	0.0109142	other	581.163	666.709	640.732	490.932	-0.309757	5.70791e-05	other	429.861	531.75	508.507	439.371	-0.144825	0.0654192	other	405.99	448.981	367.669
tetur01g01760		NA	NA	NA	NA	NA	NA	NA	0.285913	1.84098	NA	other	0.621593	0	0.148389	0	NA	NA	other	0	0	0	0	NA	NA	other	0	0	0
tetur01g01770		NA	NA	NA	NA	NA	NA	NA	NA	NA	NA	NA	NA	NA	NA	93.9011	-0.263783	0.101007	other	85.0378	99.4512	102.921	74.9209	-0.457026	0.002917	other	61.8341	83.9681	72.3088
tetur01g01780		NA	NA	NA	NA	NA	NA	NA	19.6371	-1.17018	0.000470949	partial dominant:P1,P1<P2	11.5539	25.0139	12.409	15.9395	-0.798486	0.0321381	other	10.6035	19.9523	14.2951	15.2283	-0.391973	0.276006	other	12.7911	16.8439	11.3314
tetur01g01790		NA	NA	NA	NA	NA	NA	NA	179.319	-0.363291	0.00303034	other	151.288	191.693	168.982	138.404	-0.394197	0.00169353	other	117.436	152.911	128.037	113.539	-0.504261	5.01486e-05	dominant:P1,P1<P2	91.8385	129.097	85.1494
tetur01g01800		NA	NA	NA	NA	NA	NA	NA	2035.76	0.240922	8.8836e-05	other	2151.75	1828.17	1850.07	NA	NA	NA	NA	NA	NA	NA	NA	NA	NA	NA	NA	NA	NA
tetur01g01810		NA	NA	NA	NA	NA	NA	NA	24.6986	-0.0791147	0.846081	other	23.1356	24.5643	20.7166	NA	NA	NA	NA	NA	NA	NA	NA	NA	NA	NA	NA	NA	NA
tetur01g01830		7.79749	-1.39535	0.00551779	other	4.02476	10.8328	7.09989	8.62346	-1.12235	0.0329904	other	4.7392	11.2503	8.25404	6.43989	-1.53419	0.0316515	other	3.14431	8.97316	7.52344	7.73408	0.0274628	0.965002	other	7.47954	7.57514	6.34587
tetur01g01850		0.212476	-0.0939314	NA	other	0.19383	0.211266	0.163413	0.12558	-0.739125	NA	other	0	0.219532	0	0.0979803	0.0646139	NA	other	0	0.174821	0.110155	0.259619	0.99944	NA	other	0.358358	0.147959	0
tetur01g01860		2972.28	-0.000752781	0.99137	other	2832.94	2832.23	2894.75	2979.09	-0.0592909	0.278399	other	2817.55	2940.67	2615.26	2158.04	-0.317827	9.74329e-11	other	1879.71	2345.38	1841.8	1829.19	-0.32926	4.27517e-12	other	1579.28	1980.37	1610.71
tetur01g01870		44.8186	-0.00229597	0.992964	other	42.7112	42.7056	36.7732	37.8147	-0.799217	0.00287783	dominant:P1,P1<P2	27.0298	44.3402	21.7382	31.3542	-0.420478	0.132069	other	25.6998	35.3702	23.4721	25.2127	-0.646999	0.0197518	other	19.204	29.8558	14.5005
tetur01g01890		NA	NA	NA	NA	NA	NA	NA	151.498	1.08514	5.2036e-19	additive:P1>P2	207.931	97.7041	144.122	NA	NA	NA	NA	NA	NA	NA	202.194	2.31222	6.87505e-97	additive:P1>P2	327.63	65.7995	176.769
tetur01g01900		538.08	0.683874	2.3419e-17	dominant:P1,P1>P2	632.507	393.186	584.819	410.764	-0.0811304	0.342601	other	385.023	408.242	448.921	543.578	1.31126	9.39053e-77	additive:P1>P2	804.086	325.608	585.744	501.903	1.35222	6.39524e-94	additive:P1>P2	701.66	274.924	488.521
tetur01g01940		266.438	0.22318	0.0670691	other	273.319	234.512	215.142	250.909	-0.00308827	0.982953	other	242.534	243.508	279.623	193.759	-0.00381018	0.982124	other	189.179	194.216	177.73	161.802	-0.127632	0.333974	other	150.898	163.978	156.585
tetur01g01950		610.404	-0.0947198	0.403493	other	563.118	600.34	559.392	745.108	0.438786	3.77919e-11	other	844.592	623.34	901.097	546.042	0.260099	0.00119882	other	595.653	497.155	489.477	472.631	0.258484	0.0004232	other	499.922	419.787	491.034
tetur01g01960		0.855379	-1.85582	0.271919	other	0.303077	1.32708	2.48182	1.39311	-0.159099	0.920949	other	1.31431	1.37764	0.640469	1.27089	0.782888	0.591605	other	1.45641	1.09838	0.195113	0.816504	-0.288851	0.871154	other	0.659534	0.928118	0.448046
tetur01g01970		1351.18	-0.428136	2.76559e-12	other	1099.02	1476.19	1429.94	1631.65	0.102997	0.070894	other	1640.62	1532.45	1737.41	1248.18	0.0462332	0.492102	other	1254.28	1222.4	1231.23	1165.02	0.259813	3.1428e-07	other	1234.81	1032.06	1112.24
tetur01g02000		736.747	-0.0251851	0.842285	other	697.06	707.161	824.484	883.221	0.461827	1.15724e-12	other	1006.84	734.233	1034.77	661.693	0.353665	0.0011612	other	742.728	585.63	535.846	646.277	0.626107	5.6795e-22	additive:P1>P2	763.051	494.436	632.026
tetur01g02010		5.15404	0.916118	0.309033	other	6.51528	3.3073	6.15379	8.13734	1.89775	0.00127136	other	13.4396	3.42731	13.8668	NA	NA	NA	NA	NA	NA	NA	NA	NA	NA	NA	NA	NA	NA
tetur01g02030		NA	NA	NA	NA	NA	NA	NA	32.9466	0.111025	0.722476	other	33.14	30.9316	30.0986	NA	NA	NA	NA	NA	NA	NA	16.6117	-0.821302	0.0176989	other	11.4993	20.8287	16.6062
tetur01g02060		17.7494	0.170256	0.705424	other	17.7707	16.0573	15.437	15.1304	-0.495266	0.242472	other	12.1496	16.6659	12.6093	16.5238	0.48682	0.212768	other	20.2108	13.2972	14.1309	11.1066	-0.146246	0.751748	other	10.3867	11.2227	9.8479
tetur01g02070		NA	NA	NA	NA	NA	NA	NA	68.2058	-0.195418	0.315265	other	60.2789	70.7141	53.3205	58.9117	0.197077	0.353818	other	60.8047	56.4081	61.7041	54.963	0.337229	0.0623214	other	59.3137	47.6211	43.7466
tetur01g02110		NA	NA	NA	NA	NA	NA	NA	261.678	0.0957495	0.384297	other	263.496	245.471	216.48	201.259	0.0293643	0.832127	other	203.97	195.777	197.87	NA	NA	NA	NA	NA	NA	NA
tetur01g02140		1005.76	-0.0265957	0.701718	other	948.941	968.026	930.903	994.066	-0.140149	0.0116605	other	910.507	1005.05	752.976	NA	NA	NA	NA	NA	NA	NA	667.199	-0.116481	0.0624845	other	621.454	676.848	600.609
tetur01g02160		775.001	-0.18273	0.00352434	other	693.315	783.783	796.364	918.36	0.27113	2.67034e-06	other	984.311	813.694	968.352	NA	NA	NA	NA	NA	NA	NA	687.581	0.527327	8.70668e-25	additive:P1>P2	789.923	547.983	686.75
tetur01g02170		1368.65	-0.26644	1.70041e-06	other	1185.84	1422.66	1259.91	1401.24	-0.284839	3.26931e-09	other	1208.09	1477.14	1314.15	1168.56	-0.0603673	0.310549	other	1132.48	1178.17	954.063	966.822	-0.162014	0.00358568	other	886.558	994.744	788.362
tetur01g02180		419.608	-0.0326219	0.73283	other	395.512	404.229	415.595	408.357	-0.201432	0.0125282	other	365.523	419.685	416.174	336.912	-0.00135697	0.990319	other	332.624	334.743	347.471	296.366	0.0480736	0.629791	other	294.114	282.633	289.732
tetur01g02200		NA	NA	NA	NA	NA	NA	NA	270.84	-0.380114	0.00103949	other	224.258	292.97	271.191	239.61	0.0397817	0.795656	other	242.042	233.688	219.643	200.703	-0.024911	0.87467	other	193.309	197.273	199.283
tetur01g02210		54.2944	-0.224021	0.316463	other	47.9526	55.5261	37.2694	51.9691	-0.439667	0.0750002	other	41.2863	57.6172	43.5934	70.0918	1.07709	2.23554e-09	additive:P1>P2	98.7076	45.9801	65.5609	41.9096	0.131004	0.594145	other	42.7477	38.8048	28.2676
tetur01g02220		1077.07	0.0555293	0.375978	other	1046.35	1006.51	973.192	1174.14	0.268262	6.24039e-08	other	1252.62	1045.03	1233.7	914.644	0.275143	1.63959e-06	other	996.807	833.512	976.282	NA	NA	NA	NA	NA	NA	NA
tetur01g02230	GST(TuGSTd01)	1277.7	-1.81228	1.5827e-10	partial dominant:P1,P1<P2	540.382	1894.28	1045.04	NA	NA	NA	NA	NA	NA	NA	1020.32	-2.25201	6.48827e-186	partial dominant:P1,P1<P2	315.244	1568.67	750.862	NA	NA	NA	NA	NA	NA	NA
tetur01g02270		35.2961	0.937506	0.000162282	partial dominant:P2,P1>P2	44.297	22.9904	28.6108	NA	NA	NA	NA	NA	NA	NA	20.8626	0.37491	0.315271	other	22.696	19.0324	32.3711	NA	NA	NA	NA	NA	NA	NA
tetur01g02280		128.826	-1.03894	6.45235e-15	dominant:P1,P1<P2	80.015	165.481	88.243	145.308	-0.763828	1.46106e-08	partial dominant:P1,P1<P2	102.015	171.837	120.581	171.602	0.667815	5.6648e-06	partial dominant:P1,P1>P2	211.072	137.039	195.042	123.814	0.118929	0.412899	other	125.233	115.715	126.829
tetur01g02300		209.13	0.277992	0.0183418	other	218.312	180.28	189.096	209.226	0.2496	0.0154165	other	222.059	187.151	198.874	NA	NA	NA	NA	NA	NA	NA	120.197	-0.211682	0.124048	other	107.85	126.04	107.079
tetur01g02310		153.785	0.399476	0.00412069	other	166.222	126.9	137	142.623	0.148686	0.272771	other	146.197	131.728	120.763	99.9677	-0.224113	0.148808	other	91.5238	105.082	106.02	86.7779	-0.138318	0.379085	other	80.1357	88.7187	82.6689
tetur01g02320	GST(TuGSTo01)	409.005	-0.273087	0.0054992	other	354.11	425.391	367.25	NA	NA	NA	NA	NA	NA	NA	NA	NA	NA	NA	NA	NA	NA	264.079	-0.460883	3.39788e-08	other	216.482	297.441	212.627
tetur01g02330		NA	NA	NA	NA	NA	NA	NA	171.764	-1.06541	2.45231e-12	partial dominant:P1,P1<P2	103.834	216.546	138.213	140.464	-0.818525	2.37799e-06	dominant:P1,P1<P2	97.2862	172.736	105.479	122.126	-0.679046	7.72453e-05	partial dominant:P1,P1<P2	91.7816	145.857	114.781
tetur01g02340		NA	NA	NA	NA	NA	NA	NA	NA	NA	NA	NA	NA	NA	NA	NA	NA	NA	NA	NA	NA	NA	441.994	-0.227804	0.00395664	other	396.429	463.685	481.072
tetur01g02350		10.955	-1.28612	0.00365483	other	6.09543	14.7822	12.0894	16.2074	0.136884	0.773977	other	16.1404	15.3509	21.7102	10.5791	-0.536627	0.308051	other	8.28484	12.2415	17.8097	9.04454	-0.551941	0.282202	other	7.2601	10.3366	12.2516
tetur01g02390		10.4815	-0.713325	0.105531	other	7.46969	12.5068	10.823	NA	NA	NA	NA	NA	NA	NA	NA	NA	NA	NA	NA	NA	NA	7.56227	-0.557302	0.306945	other	5.96713	8.74363	6.78792
tetur01g02400		199.677	0.624235	0.00277223	partial dominant:P2,P1>P2	230.711	149.877	165.438	NA	NA	NA	NA	NA	NA	NA	143.382	0.410535	0.00604973	other	164.437	124.11	157.931	NA	NA	NA	NA	NA	NA	NA
tetur01g02410		NA	NA	NA	NA	NA	NA	NA	NA	NA	NA	NA	NA	NA	NA	52.1193	-0.554996	0.018958	other	42.5357	58.9433	58.3903	NA	NA	NA	NA	NA	NA	NA
tetur01g02420		25.1373	0.109943	0.786987	other	24.544	23.3731	28.7908	NA	NA	NA	NA	NA	NA	NA	17.5587	-0.336692	0.44921	other	14.9536	19.3586	27.0918	NA	NA	NA	NA	NA	NA	NA
tetur01g02440		87.236	0.276467	0.0713632	other	90.979	75.3024	80.8296	NA	NA	NA	NA	NA	NA	NA	NA	NA	NA	NA	NA	NA	NA	NA	NA	NA	NA	NA	NA	NA
tetur01g02450		1679.34	0.148715	0.00460349	other	1684.17	1516.64	1470.85	NA	NA	NA	NA	NA	NA	NA	1183.12	-0.215404	0.0015026	other	1067.84	1255.94	1037.98	NA	NA	NA	NA	NA	NA	NA
tetur01g02460		312.366	-0.381938	8.24162e-05	other	258.534	336.775	315.529	NA	NA	NA	NA	NA	NA	NA	206.716	-1.2519	2.13038e-20	dominant:P2,P1<P2	112.395	278.905	237.4	NA	NA	NA	NA	NA	NA	NA
tetur01g02470	GST(TuGSTd02)	NA	NA	NA	NA	NA	NA	NA	NA	NA	NA	NA	NA	NA	NA	338.549	-1.0471	1.80306e-13	dominant:P1,P1<P2	206.146	439.003	241.114	NA	NA	NA	NA	NA	NA	NA
tetur01g02480	GST(TuGSTd03)	NA	NA	NA	NA	NA	NA	NA	NA	NA	NA	NA	NA	NA	NA	122.261	0.153926	0.522771	other	125.819	117.367	156.82	NA	NA	NA	NA	NA	NA	NA
tetur01g02520		1337.07	-0.26964	1.58136e-08	other	1156.95	1391.37	1243.22	NA	NA	NA	NA	NA	NA	NA	NA	NA	NA	NA	NA	NA	NA	913.871	-0.267355	1.03406e-07	other	805.45	972.837	837.61
tetur01g02540		13370.8	-0.0194279	0.834888	other	12662.9	12821.7	13812.1	NA	NA	NA	NA	NA	NA	NA	NA	NA	NA	NA	NA	NA	NA	10142	0.265179	0.000917103	other	10768.2	8964.39	10060
tetur01g02560		NA	NA	NA	NA	NA	NA	NA	NA	NA	NA	NA	NA	NA	NA	NA	NA	NA	NA	NA	NA	NA	1602.92	0.169486	0.000654152	other	1650.17	1469.15	1674.75
tetur01g02570		335	0.0455736	0.758651	other	324.04	314.468	339.243	NA	NA	NA	NA	NA	NA	NA	NA	NA	NA	NA	NA	NA	NA	232.37	0.0823665	0.463036	other	232.283	219.873	282.823
tetur01g02580		NA	NA	NA	NA	NA	NA	NA	NA	NA	NA	NA	NA	NA	NA	NA	NA	NA	NA	NA	NA	NA	81.7331	0.131393	0.416921	other	83.0902	75.9551	82.7909
tetur01g02590		1265.07	0.121005	0.0326896	other	1257.17	1154.08	1208.81	NA	NA	NA	NA	NA	NA	NA	NA	NA	NA	NA	NA	NA	NA	861.927	0.112031	0.0867979	other	870.294	806.917	840.681
tetur01g02610		1.9282	0.0371126	0.977755	other	1.84646	1.82814	2.44321	NA	NA	NA	NA	NA	NA	NA	NA	NA	NA	NA	NA	NA	NA	NA	NA	NA	NA	NA	NA	NA
tetur01g02620		1.48121	1.45468	0.30901	other	2.11619	0.707639	0.95209	NA	NA	NA	NA	NA	NA	NA	NA	NA	NA	NA	NA	NA	NA	NA	NA	NA	NA	NA	NA	NA
tetur01g02640		0.110709	-0.671	NA	other	0	0.211266	0.196007	NA	NA	NA	NA	NA	NA	NA	NA	NA	NA	NA	NA	NA	NA	NA	NA	NA	NA	NA	NA	NA
tetur01g02650		23.2327	-3.93388	4.7558e-17	dominant:P1,P1<P2	2.90359	41.3575	7.35132	NA	NA	NA	NA	NA	NA	NA	NA	NA	NA	NA	NA	NA	NA	NA	NA	NA	NA	NA	NA	NA
tetur01g02690		145.332	-1.01356	3.5637e-13	dominant:P1,P1<P2	91.9181	185.024	87.5944	NA	NA	NA	NA	NA	NA	NA	NA	NA	NA	NA	NA	NA	NA	NA	NA	NA	NA	NA	NA	NA
tetur01g02720		476.469	-0.188433	0.0432661	other	424.785	483.31	420.913	NA	NA	NA	NA	NA	NA	NA	NA	NA	NA	NA	NA	NA	NA	NA	NA	NA	NA	NA	NA	NA
tetur01g02730		719.649	0.282714	0.00444662	other	752.891	618.823	716.357	NA	NA	NA	NA	NA	NA	NA	NA	NA	NA	NA	NA	NA	NA	NA	NA	NA	NA	NA	NA	NA
tetur01g02750		237.562	-0.530443	3.82895e-07	partial dominant:P1,P1<P2	184.77	267.981	223.624	NA	NA	NA	NA	NA	NA	NA	NA	NA	NA	NA	NA	NA	NA	NA	NA	NA	NA	NA	NA	NA
tetur01g02760		0.922078	-1.08262	0.548541	other	0.60374	1.15423	0.35942	NA	NA	NA	NA	NA	NA	NA	NA	NA	NA	NA	NA	NA	NA	NA	NA	NA	NA	NA	NA	NA
tetur01g02770		NA	NA	NA	NA	NA	NA	NA	7.63847	0.594191	0.342276	other	8.7517	6.31589	6.88859	4.93746	0.0612634	0.941914	other	4.70603	5.04086	7.77767	4.72967	0.313744	0.71538	other	4.94269	4.25333	5.94374
tetur01g02800		86.1007	0.193929	0.268763	other	87.629	76.4865	89.6539	85.1024	0.0817635	0.702532	other	86.2856	79.3744	92.9934	57.1274	-0.395138	0.0618447	other	48.2008	63.3321	63.4692	53.1898	-0.102032	0.694039	other	50.0343	53.4608	59.6373
tetur01g02810		NA	NA	NA	NA	NA	NA	NA	559.776	0.219588	0.00181338	other	585.216	507.812	593.464	414.564	0.0309908	0.73758	other	417.901	405.03	382.176	338.407	-0.112463	0.197138	other	316.562	341.983	327.462
tetur01g02850		56.9236	-1.72008	1.62147e-17	additive:P1<P2	25.223	83.2351	50.4223	62.9498	-1.59022	1.46368e-12	dominant:P1,P1<P2	29.246	86.4259	23.2692	49.4896	-1.48241	4.64294e-10	partial dominant:P2,P1<P2	24.2282	68.9383	55.3332	44.0878	-1.08471	9.65207e-07	partial dominant:P1,P1<P2	27.5934	58.1932	33.8158
tetur01g02860		NA	NA	NA	NA	NA	NA	NA	311.994	-0.0430411	0.758667	other	297.398	306.06	311.638	250.578	0.0778329	0.541692	other	253.365	244.149	292.106	257.38	0.505019	4.81138e-07	partial dominant:P1,P1>P2	294.704	206.142	257.208
tetur01g02870		1783.95	-0.183876	0.000627245	other	1593.22	1806.9	1669.23	NA	NA	NA	NA	NA	NA	NA	NA	NA	NA	NA	NA	NA	NA	NA	NA	NA	NA	NA	NA	NA
tetur01g02900		67.4058	0.0118993	0.964382	other	64.0574	64.4163	64.8107	79.4356	0.435055	0.0169197	other	89.5286	66.8699	81.7962	65.7916	0.637205	0.000668945	dominant:P1,P1>P2	79.9374	53.3432	97.5401	93.8353	1.59877	1.05395e-28	additive:P1>P2	137.532	45.0353	84.1432
tetur01g02910		96.9883	-0.470563	0.00749817	other	76.8774	107.962	94.9515	106.804	-0.25963	0.0922154	other	92.7247	112.079	117.485	85.0974	-0.216522	0.207324	other	77.9574	89.4075	97.745	70.1065	-0.313733	0.0602844	other	60.9531	75.4809	70.2316
tetur01g02920		755.798	-0.146762	0.0520694	other	683.909	756.576	683.962	784.303	-0.110103	0.0812157	other	727.705	785.498	719.08	595.55	-0.204399	0.0131786	other	544.623	626.522	585.46	531.305	-0.0662012	0.359487	other	504.829	529.002	490.197
tetur01g02950		0.0764448	-0.671	NA	other	0	0.145604	0	NA	NA	NA	NA	NA	NA	NA	NA	NA	NA	NA	NA	NA	NA	NA	NA	NA	NA	NA	NA	NA
tetur01g02960		164.906	1.50697	4.70865e-09	dominant:P2,P1>P2	232.803	81.5803	95.1674	193.066	1.90401	1.12291e-31	dominant:P1,P1>P2	314.671	84.7141	402.688	134.476	1.69614	7.56117e-34	dominant:P2,P1>P2	215.183	67.5553	97.8328	56.0393	-0.137111	0.60787	other	52.027	57.0496	47.8823
tetur01g02970		NA	NA	NA	NA	NA	NA	NA	7.51931	1.11972	0.0506939	other	10.3682	4.8098	6.16057	3.16547	-0.885142	0.366829	other	2.25936	3.84017	5.13306	3.01022	-0.306418	0.738966	other	2.61465	3.24102	3.08321
tetur01g02990		NA	NA	NA	NA	NA	NA	NA	77.4813	0.216488	0.227816	other	81.5566	69.8417	86.3883	55.4858	-0.16488	0.532272	other	54.0625	55.716	43.951	44.661	-0.249204	0.239279	other	39.8686	47.0397	32.9776
tetur01g03020		NA	NA	NA	NA	NA	NA	NA	12.0196	0.780803	0.0880145	other	15.1438	8.83645	11.9591	10.5548	1.01992	0.0322676	other	14.7045	7.05117	14.2563	125.61	5.29045	1.27008e-103	partial dominant:P1,P1>P2	238.466	5.9542	162.869
tetur01g03050		NA	NA	NA	NA	NA	NA	NA	600.168	0.278577	3.56352e-05	other	641.276	533.361	604.435	431.015	-0.0178758	0.873295	other	429.107	425.417	355.546	355.336	-0.119579	0.141937	other	332.314	359.172	295.262
tetur01g03060		NA	NA	NA	NA	NA	NA	NA	3026.07	-0.624359	2.19648e-21	dominant:P1,P1<P2	2249.45	3478.56	2157.99	2537.57	-0.3396	1.75972e-10	other	2189.06	2774.86	1969.04	1971.28	-0.650268	2.35044e-28	dominant:P1,P1<P2	1493.13	2342.69	1658.92
tetur01g03080		NA	NA	NA	NA	NA	NA	NA	11494.2	0.11501	0.000486388	other	11612.2	10751.6	11853.4	8549.21	-0.0357026	0.338233	other	8338.65	8575.82	8541.32	7524.11	0.0318041	0.336095	other	7400.41	7240.62	7318.64
tetur01g03090		NA	NA	NA	NA	NA	NA	NA	NA	NA	NA	NA	NA	NA	NA	NA	NA	NA	NA	NA	NA	NA	15.428	-0.921286	0.014276	other	10.1429	19.8662	15.9088
tetur01g03100		NA	NA	NA	NA	NA	NA	NA	NA	NA	NA	NA	NA	NA	NA	NA	NA	NA	NA	NA	NA	NA	20.8199	-1.4364	2.27163e-05	partial dominant:P2,P1<P2	11.4924	29.0281	21.5948
tetur01g03110		NA	NA	NA	NA	NA	NA	NA	NA	NA	NA	NA	NA	NA	NA	21.4758	-0.439576	0.265714	other	18.7052	23.3456	25.058	20.1013	-0.021675	0.95682	other	19.3958	19.7033	14.4942
tetur01g03120		NA	NA	NA	NA	NA	NA	NA	NA	NA	NA	NA	NA	NA	NA	NA	NA	NA	NA	NA	NA	NA	484.342	-0.0984819	0.177453	other	455.175	487.315	432.259
tetur01g03140		NA	NA	NA	NA	NA	NA	NA	56.1495	-0.168221	0.467822	other	50.1252	57.8084	56.0459	52.3646	0.302899	0.187861	other	59.1066	46.1053	49.4441	41.0869	0.0913522	0.781374	other	41.0503	38.9253	46.0407
tetur01g03150	CCE	NA	NA	NA	NA	NA	NA	NA	NA	NA	NA	NA	NA	NA	NA	NA	NA	NA	NA	NA	NA	NA	0	NA	NA	other	0	0	0
tetur01g03170		953.961	-0.129498	0.0873908	other	868.013	950.167	914.086	1010.68	-0.018298	0.814893	other	969.598	986.611	1073.72	845.851	0.199211	0.00317613	other	901.861	786.869	781.165	744.905	0.240027	0.00197327	other	785.101	664.399	731.7
tetur01g03190		1748.66	-0.297041	1.13275e-10	other	1496.85	1835.91	1624.96	1909.66	-0.0944276	0.049775	other	1779.98	1905.96	1720.25	1462.8	-0.148842	0.00232374	other	1360.75	1520.34	1243.67	1267.42	-0.121237	0.00991522	other	1182.77	1283.57	995.626
tetur01g03200		102.45	-0.928074	1.04711e-12	partial dominant:P2,P1<P2	66.9062	128.341	100.004	128.393	-0.211133	0.132848	other	113.336	133.243	106.731	97.1879	-0.305069	0.0489514	other	83.8138	106.281	131.423	94.1971	0.0553876	0.727441	other	93.5739	89.7332	85.2686
tetur01g03210		4.8572	0.187268	0.805282	other	4.95087	4.30654	2.41852	6.28179	0.810161	0.202135	other	8.09094	4.4774	5.34622	4.36719	0.671818	0.378962	other	5.27131	3.5672	5.24321	3.83691	0.596376	0.412649	other	4.45427	3.01392	4.22463
tetur01g03220		1289.77	0.451357	0.000108523	other	1420.52	1037.85	1077.36	736.303	-2.06609	2.10446e-21	partial dominant:P1,P1<P2	258.917	1077.61	569.442	833.335	-0.124547	0.408306	other	783.419	859.356	614.616	597.434	-0.730875	0.00162557	partial dominant:P1,P1<P2	436.703	725.753	547.106
tetur01g03230		1469.72	-0.0663062	0.535383	other	1368.2	1432.95	1501.25	1617.2	0.161738	0.0181878	other	1664.92	1487.74	1543.83	1109.38	-0.258943	0.000177619	other	989.993	1186.64	1010.39	1275.83	0.564546	4.93491e-13	partial dominant:P2,P1>P2	1480.42	1001.88	1200.55
tetur01g03240		2671.82	-0.0327779	0.687087	other	2518.72	2573.54	2239.4	2375.19	-0.538147	1.4659e-27	dominant:P1,P1<P2	1838.85	2671.51	1596.61	1867.91	-0.500629	3.12879e-14	dominant:P1,P1<P2	1501.07	2131.15	1476.83	1608.93	-0.43543	6.02513e-13	other	1331.64	1799.15	1155.59
tetur01g03250		5598.07	-0.118962	0.0471954	other	5115.99	5553.72	5796.41	6251.26	0.159661	0.000321112	other	6416.9	5765.75	6042.93	4589.56	-0.0389734	0.513271	other	4482.56	4599.1	4205.51	4073.27	0.0592309	0.147369	other	4043.15	3882.94	3647.1
tetur01g03260		5351.51	0.921603	2.21542e-16	dominant:P2,P1>P2	6678.15	3522.53	4140.95	4147.49	0.292576	0.132826	other	4469.14	3656.66	3927.22	4130.66	0.934097	1.1369e-21	additive:P1>P2	5558.38	2917.25	4199.91	3189.57	0.604287	1.9958e-08	partial dominant:P1,P1>P2	3743.6	2462.59	3168.91
tetur01g03270		405.204	0.139885	0.546376	other	404.484	367.826	367.674	398.167	0.035285	0.903233	other	390.401	382.053	388.506	349.569	0.384401	0.0223531	other	398.354	304.654	413.292	318.123	0.497529	0.0054922	other	361.759	257.253	285.648
tetur01g03280		675.596	-0.291983	0.00127275	other	578.029	709.607	620.279	614.442	-0.796671	4.40642e-31	dominant:P1,P1<P2	418.869	736.687	465.4	476.613	-0.810497	1.54315e-21	partial dominant:P2,P1<P2	328.244	587.622	498.861	470.303	-0.236219	0.00127788	other	418.993	496.13	413.806
tetur01g03290		417.91	0.0594519	0.592154	other	406.028	390.502	393.641	413.382	-0.0361115	0.71607	other	394.33	405.396	341.107	305.121	-0.240891	0.0120904	other	276.068	323.367	306.036	287.91	0.0710981	0.453672	other	287.221	273.019	248.185
tetur01g03300		7.85684	0.451103	0.481993	other	8.60685	6.37011	4.91039	4.75149	-1.6683	0.0407213	other	2.10616	6.60299	4.91278	5.15175	-0.0486364	0.955801	other	4.89577	5.27276	5.28502	5.90978	0.640587	0.312242	other	7.0515	4.44929	2.28661
tetur01g03320		NA	NA	NA	NA	NA	NA	NA	2718.7	-0.550428	2.21707e-33	dominant:P1,P1<P2	2091.9	3068.13	2144.44	2189.74	-0.425846	6.97678e-16	other	1823.19	2447.41	1988.52	1950.72	-0.254868	6.79963e-06	other	1729.41	2066.28	1588.77
tetur01g03370		NA	NA	NA	NA	NA	NA	NA	NA	NA	NA	NA	NA	NA	NA	1.05613	1.78282	0.328229	other	1.77299	0.465824	0.305268	NA	NA	NA	NA	NA	NA	NA
tetur01g03390		3.67277	-1.43943	0.062402	other	1.81352	5.18533	4.62442	5.07208	-0.186539	0.823265	other	4.32335	5.38534	5.40371	2.97227	-2.04042	0.0461175	other	1.26358	4.29353	1.53037	5.79801	1.08533	0.067214	other	7.64924	3.62664	5.09023
tetur01g03410		167.802	-0.109234	0.863664	other	154.071	165.748	87.3495	154.959	-0.47562	0.193443	other	122.565	172.162	209.887	NA	NA	NA	NA	NA	NA	NA	74.2443	-2.02063	1.58122e-05	partial dominant:P2,P1<P2	28.6081	115.936	84.5263
tetur01g03420		988.865	0.440339	0.23071	other	1085.57	799.064	941.631	1216.8	0.962994	1.11767e-20	dominant:P1,P1>P2	1614.45	829.441	1455.9	1252.62	1.57322	3.68339e-44	partial dominant:P2,P1>P2	1963.57	661.785	977.64	705.731	0.545196	7.92872e-07	partial dominant:P1,P1>P2	814.607	558.533	714.911
tetur01g03430		135.351	0.173573	0.223423	other	136.432	121.543	101.281	119.051	-0.315457	0.0334735	other	101.758	126.196	88.4986	121.429	0.553584	0.000211341	partial dominant:P2,P1>P2	144.799	100.653	108.235	85.5974	-0.038336	0.846114	other	81.5788	84.9873	63.6243
tetur01g03440		NA	NA	NA	NA	NA	NA	NA	324.441	0.0144257	0.899365	other	314.725	313.916	326.139	239.665	-0.149554	0.163609	other	221.263	250.404	245.031	NA	NA	NA	NA	NA	NA	NA
tetur01g03490		1438.65	0.754632	0.0166565	other	1721.91	1019.86	1368.61	1831.01	1.33497	5.18239e-11	partial dominant:P2,P1>P2	2665.74	1058.78	1424.53	1413.07	1.31334	1.40706e-12	dominant:P1,P1>P2	2093.13	844.712	1823.88	1629.2	1.78531	1.05817e-21	additive:P1>P2	2457.68	712.966	1779.57
tetur01g03530	ABC(TuABCH-01)	184.22	0.362602	0.000691199	other	197.433	153.707	163.366	155.904	-0.158338	0.243332	other	140.399	159.556	103.922	116.26	-0.416559	0.0299791	other	100.115	127.278	119.05	NA	NA	NA	NA	NA	NA	NA
tetur01g03540		NA	NA	NA	NA	NA	NA	NA	313.482	-0.266822	0.0121817	other	272.301	328.832	308.628	NA	NA	NA	NA	NA	NA	NA	NA	NA	NA	NA	NA	NA	NA
tetur01g03560		NA	NA	NA	NA	NA	NA	NA	37.826	-0.648461	0.0259338	other	26.4261	44.838	34.5819	NA	NA	NA	NA	NA	NA	NA	NA	NA	NA	NA	NA	NA	NA
tetur01g03570		18.3569	-0.80847	0.0133197	other	12.4412	22.5437	16.2746	19.0183	-0.886439	0.0131564	other	12.2145	23.4046	16.8096	13.5249	-1.36526	0.00150936	other	6.83191	18.669	16.7958	11.192	-1.35144	0.00173598	other	6.01063	15.7629	14.2458
tetur01g03580		15.2061	-1.18405	0.0114196	other	8.74989	20.2213	11.1341	19.686	-0.400749	0.437042	other	16.6584	21.0072	8.63004	11.2116	-1.66752	0.00600681	other	4.06426	16.7574	9.68659	12.0658	-0.581024	0.245425	other	9.33801	14.1396	8.76151
tetur01g03600		16.5242	1.21875	0.00112031	partial dominant:P2,P1>P2	22.0068	9.49673	11.3517	19.581	1.63958	1.57418e-06	partial dominant:P1,P1>P2	30.3316	9.8575	21.6883	10.4448	0.600363	0.248553	other	13.451	7.86314	7.01622	7.80624	0.368941	0.504077	other	8.5553	6.63962	9.90017
tetur01g03610		9.62944	-0.133037	0.81323	other	8.87102	9.47941	13.28	26.9661	2.2418	3.23068e-12	additive:P1>P2	46.4315	9.84095	21.3941	NA	NA	NA	NA	NA	NA	NA	7.67961	0.296955	0.571582	other	8.32013	6.62739	17.7501
tetur01g03630		NA	NA	NA	NA	NA	NA	NA	0.699604	-1.96167	0.401631	other	0.193612	1.06553	0	0.475663	-1.89843	NA	other	0	0.849468	0	0.368489	-1.53505	NA	other	0	0.717168	0.162762
tetur01g03660		593.914	-0.0522422	0.63821	other	555.1	576.908	653.607	774.37	0.652697	3.84212e-23	dominant:P1,P1>P2	938.599	599.027	843.408	608.289	0.663834	2.47386e-20	partial dominant:P2,P1>P2	758.434	477.753	577.876	458.965	0.285943	1.96387e-05	other	489.675	403.405	549.463
tetur01g03690		1729.82	0.0568655	0.716737	other	1681.9	1614.94	1566.43	1644.95	-0.167798	0.329918	other	1490.2	1676.51	1528	1423.12	0.171108	0.120008	other	1500.23	1337.47	1377.69	1127.97	-0.0833732	0.465256	other	1065.96	1129.02	1056.51
tetur01g03700		103.844	0.145308	0.439126	other	103.482	94.4552	99.1052	111.131	0.323711	0.0573237	other	119.549	98.1001	130.808	83.2716	0.114772	0.597642	other	87.8618	78.2225	78.04	69.9297	0.0976036	0.608383	other	70.0243	66.0637	81.7671
tetur01g03710		NA	NA	NA	NA	NA	NA	NA	42.8658	0.552409	0.0125774	other	49.9853	34.7403	36.4838	NA	NA	NA	NA	NA	NA	NA	23.6119	-0.0203439	0.952869	other	22.5568	23.3951	32.3412
tetur01g03750		0.307593	-1.79216	NA	other	0	0.58561	0.408882	0.928524	1.17412	0.529793	other	1.26233	0.60765	0.195301	NA	NA	NA	NA	NA	NA	NA	0.481145	0.468634	NA	other	0.528184	0.408806	0.405464
tetur01g03760		2746.11	-0.172374	0.0014393	other	2461.97	2771.93	2675.55	NA	NA	NA	NA	NA	NA	NA	2363.69	0.0653533	0.220642	other	2399.89	2295.52	2534.31	NA	NA	NA	NA	NA	NA	NA
tetur01g03770		12.3229	1.04414	0.0098076	other	15.8901	7.59901	10.1393	8.99312	0.395784	0.48001	other	9.73366	7.88946	6.77737	7.95658	0.568515	0.295913	other	9.86697	6.29266	10.5897	7.96918	0.969665	0.0435907	other	10.1891	5.31273	8.07989
tetur01g03780		12.9946	0.65952	0.181271	other	15.1776	9.58809	13.0451	8.80068	-0.670051	0.320574	other	6.72352	9.97175	7.4191	7.80773	-0.146121	0.845098	other	7.47965	7.94535	6.15053	6.90237	0.00489129	0.994847	other	6.73031	6.70965	4.77715
tetur01g03790		NA	NA	NA	NA	NA	NA	NA	NA	NA	NA	NA	NA	NA	NA	12.265	-0.567491	0.262002	other	10.4782	13.4959	13.6938	NA	NA	NA	NA	NA	NA	NA
tetur01g03820	UGT(UGT201A1)	NA	NA	NA	NA	NA	NA	NA	149.109	0.709355	0.220848	other	183.701	112.857	324.946	61.6216	-1.79828	2.64554e-09	dominant:P1,P1<P2	24.9309	90.0175	31.1224	43.1129	-3.31837	2.60563e-18	additive:P1<P2	7.90241	75.9986	27.2336
tetur01g03840		517.421	-0.0986991	0.297153	other	476.114	510.101	486.803	529.47	-0.101172	0.286113	other	492.18	529.555	414.408	386.255	-0.345562	0.000179765	other	333.187	422.4	328.861	314.741	-0.475136	3.88384e-07	other	255.781	356.649	301.849
tetur01g03850		3726.32	0.199917	0.0101029	other	3797.8	3304.55	3654.51	NA	NA	NA	NA	NA	NA	NA	NA	NA	NA	NA	NA	NA	NA	2544.38	0.194154	5.23354e-05	other	2640.75	2310.25	2268.41
tetur01g03870		806.974	-0.347485	2.97241e-08	other	676.623	861.403	779.856	897.752	-0.0922417	0.131353	transgressive:up,P1=P2	838.926	894.342	1059.17	667.646	-0.248765	0.00093431	other	596.717	713.339	683.583	640.118	0.0968632	0.109636	other	643.271	602.289	641.68
tetur01g03900		NA	NA	NA	NA	NA	NA	NA	20.4576	-4.72438	6.08692e-11	partial dominant:P1,P1<P2	0.960119	34.943	9.44186	16.4776	-4.13385	3.594e-08	additive:P1<P2	1.92032	27.8854	8.61555	NA	NA	NA	NA	NA	NA	NA
tetur01g03910		701.92	-0.13183	0.196816	other	638.293	699.569	703.184	895.017	0.53222	3.94881e-16	dominant:P1,P1>P2	1042.54	726.214	974.12	639.102	0.270586	0.000194904	other	700.482	579.281	746.78	556.366	0.275717	0.000918942	other	593.532	489.102	653.563
tetur01g03930		1066.47	-0.326899	5.37687e-08	other	903.738	1128.8	987.096	NA	NA	NA	NA	NA	NA	NA	886.935	-0.191812	0.0151452	other	808.924	934.751	789.543	797.343	-0.0479642	0.469401	other	762.366	789.177	755.994
tetur01g03940		17.7941	-1.10497	0.00130481	partial dominant:P1,P1<P2	11.005	22.9057	16.8175	17.8149	-1.38268	0.000207819	partial dominant:P2,P1<P2	9.15347	23.76	16.4744	14.8299	-0.978094	0.0168907	other	9.36655	18.9632	19.282	11.1545	-1.51389	0.00061384	other	5.69587	16.0059	9.18822
tetur01g03970		7.32522	0.93751	0.202435	other	9.15889	4.80566	6.64292	4.40006	-0.807088	0.419616	other	3.33877	5.0022	1.7566	4.18449	0.0729145	0.944029	other	4.35753	3.98181	4.50101	2.61653	-0.867318	0.413196	other	1.72984	3.36597	3.44195
tetur01g03990		NA	NA	NA	NA	NA	NA	NA	13073.3	0.976186	6.68437e-69	dominant:P1,P1>P2	17398.5	8866.96	16911.4	8234.2	0.430495	1.53724e-10	other	9512.28	7072.28	7984.34	6896.25	0.318844	8.49702e-08	transgressive:up,P1=P2	7448.37	5971.36	9980.88
tetur01g04000		72.7092	0.213382	0.389086	other	74.167	64.4162	59.42	55.2896	-0.879007	0.000179234	partial dominant:P2,P1<P2	36.9486	66.8833	53.1234	52.0091	-0.126281	0.656497	other	49.2719	53.3553	41.4421	42.7493	-0.233375	0.429324	other	38.1499	45.0392	34.8724
tetur01g04030		348.39	-0.011617	0.917804	transgressive:up,P1=P2	329.774	334.26	395.059	344.141	-0.110218	0.278133	other	316.326	347.037	356.562	258.722	-0.210171	0.0789403	transgressive:up,P1=P2	230.737	276.807	356.51	244.695	0.0560633	0.595192	other	242.416	233.718	258.188
tetur01g04050		680.485	0.226543	0.000950974	other	699.038	597.995	672.595	681.968	0.208175	0.0045722	other	710.215	620.851	628.139	494.504	-0.0141075	0.880467	other	483.368	495.219	486.322	484.599	0.330456	9.8322e-07	other	524.9	418.1	427.896
tetur01g04060		0.32949	-1.87122	NA	other	0	0.627696	0.326826	NA	NA	NA	NA	NA	NA	NA	0.291293	-1.13522	NA	other	0	0.520342	0.22031	0.336051	-0.189833	NA	other	0.214098	0.439607	0.448046
tetur01g04080		0	NA	NA	other	0	0	0	NA	NA	NA	NA	NA	NA	NA	0	NA	NA	other	0	0	0	0	NA	NA	other	0	0	0
tetur01g04100		242.893	-0.328617	0.00217716	other	205.812	257.117	250.674	247.104	-0.393765	0.000210316	other	205.117	266.871	188.18	162.06	-1.12643	5.12849e-18	dominant:P2,P1<P2	95.2754	212.895	175.273	144.818	-0.807838	1.28525e-11	partial dominant:P1,P1<P2	102.045	179.744	126.572
tetur01g04110		837.849	0.00892436	0.921442	other	801.619	795.301	806.07	781.032	-0.30359	4.05497e-06	other	670.598	825.566	757.389	643.931	-0.105195	0.166582	other	612.332	658.553	657.811	576.616	0.0186291	0.823338	other	566.002	555.997	546.018
tetur01g04120		10.8622	0.445882	0.40344	other	12.0301	8.67622	9.20111	8.02173	-0.495008	0.396739	other	6.23828	9.00187	6.76722	7.46333	-0.103627	0.879197	other	7.6619	7.18319	9.84573	8.09694	0.673323	0.166881	other	9.68899	6.06431	13.2919
tetur01g04130		0	NA	NA	other	0	0	0	0	NA	NA	other	0	0	0	0	NA	NA	other	0	0	0	0	NA	NA	other	0	0	0.162762
tetur01g04170		241.094	-0.00284224	0.985261	other	229.55	229.968	243.717	215.338	-0.465118	1.03709e-05	other	171.068	238.706	190.448	172.536	-0.413608	0.00119251	other	146.668	190.417	157.513	143.699	-0.439036	0.00027686	other	118.852	160.772	119.316
tetur01g04180		NA	NA	NA	NA	NA	NA	NA	468.078	-0.332147	4.91504e-05	other	399.133	497.012	472.478	397.672	-0.0355239	0.725386	other	390.991	396.447	455.742	NA	NA	NA	NA	NA	NA	NA
tetur01g04190		188.567	0.189216	0.212792	other	191.117	168.284	190.788	166.153	-0.260111	0.0300616	other	143.821	174.69	154.653	131.17	-0.244254	0.0641488	other	118.241	139.357	161.413	104.553	-0.462046	0.000290827	other	85.7995	117.647	125.276
tetur01g04200		0.755882	-2.28528	0.270749	other	0.19383	1.24666	1.53409	1.11029	-0.467951	0.795414	other	0.799555	1.29767	1.40609	NA	NA	NA	NA	NA	NA	NA	NA	NA	NA	NA	NA	NA	NA
tetur01g04210		0	NA	NA	other	0	0	0.200655	0	NA	NA	other	0	0	0	0	NA	NA	other	0	0	0	0	NA	NA	other	0	0	0
tetur01g04220		685.79	-0.298972	1.34905e-06	other	586.54	720.511	590.184	662.228	-0.553522	2.29767e-19	additive:P1<P2	508.815	747.934	632.179	489.163	-0.770335	4.47827e-24	additive:P1<P2	345.006	596.628	446.399	503.743	-0.0819129	0.251529	other	476.464	503.718	503.389
tetur01g04230		NA	NA	NA	NA	NA	NA	NA	NA	NA	NA	NA	NA	NA	NA	25.7764	0.28153	0.462745	other	27.5277	23.9343	23.4479	NA	NA	NA	NA	NA	NA	NA
tetur01g04250		1346.6	0.12449	0.24312	other	1339.34	1227.27	972.851	1283.55	-0.0757531	0.478305	other	1204.63	1274.26	1099.1	1030.87	0.017672	0.886479	other	1027.74	1016.37	648.185	754.419	-0.494257	4.09473e-05	other	610.11	858.118	925.021
tetur01g04260		844.472	-0.296385	3.07019e-06	other	722.301	887.185	870.845	983.068	0.117004	0.0584381	other	991.322	920.997	1017.17	743.792	0.0100837	0.898614	other	739.756	734.667	823.4	689.747	0.218426	0.001358	other	721.836	620.258	741.386
tetur01g04270		424	-0.199813	0.0325693	other	375.637	432.441	371.897	476.152	0.0953225	0.247889	other	476.529	449.004	434.16	351.497	-0.101852	0.283292	other	335.976	358.134	313.755	268.457	-0.466788	1.52284e-06	other	220.036	302.364	271.664
tetur01g04280		114.166	-0.109342	0.605965	other	104.123	113.458	89.2221	NA	NA	NA	NA	NA	NA	NA	NA	NA	NA	NA	NA	NA	NA	NA	NA	NA	NA	NA	NA	NA
tetur01g04290		26.8775	-0.322643	0.260681	other	22.8397	28.3888	31.486	36.9184	0.539896	0.0352777	other	43.6249	29.4705	44.5449	NA	NA	NA	NA	NA	NA	NA	10.581	-4.62175	3.9956e-07	other	0.742281	19.8494	17.8882
tetur01g04310		55.6622	-0.342274	0.236002	other	46.765	59.3164	54.4463	55.7342	-0.456362	0.0342582	other	44.5085	61.5909	54.6703	31.9282	-2.18811	2.68752e-12	partial dominant:P2,P1<P2	9.82718	49.1211	31.8614	39.6524	-0.196955	0.43977	other	35.6758	41.4731	39.4464
tetur01g04320		2909.31	-0.0867205	0.184265	other	2690.99	2854.08	2523.44	3041.88	-0.0122725	0.8096	other	2926.18	2963.17	3385.43	2385.41	0.0133945	0.835074	other	2363.19	2363.54	2300.43	1958.1	-0.135149	0.00135762	other	1814.93	1995.52	1928.22
tetur01g04370		201.799	0.165095	0.291061	other	203.303	181.334	227.033	155.311	-0.856779	1.79673e-10	dominant:P2,P1<P2	103.372	188.229	177.826	129.83	-0.562894	6.90002e-05	dominant:P2,P1<P2	101.786	150.156	168.833	118.75	-0.292702	0.0438921	other	104.283	126.765	133.174
tetur01g04390		12990.4	-0.0454755	0.333016	other	12188.6	12570.8	12989.9	13922	0.108865	0.00571771	other	14029.9	13050.8	13152.7	9602.78	-0.308723	1.67457e-13	other	8397.23	10410.1	8423.95	8465.93	-0.194304	4.77665e-09	other	7685.12	8789.06	7800.04
tetur01g04460		3002.92	-0.0177815	0.812429	other	2844.6	2878.78	2628.42	2721.91	-0.441642	1.02259e-30	other	2198.04	2988.71	1978.17	2161.96	-0.364572	4.30364e-16	other	1840.4	2383.93	1836.11	1840.32	-0.361167	2.40569e-15	other	1568.34	2012.76	1431.89
tetur01g04470		321.796	0.664488	4.88576e-08	dominant:P2,P1>P2	375.798	237.574	251.25	NA	NA	NA	NA	NA	NA	NA	197.175	0.0173133	0.911881	other	193.588	196.734	187.865	169.648	-3.29719e-05	0.999844	other	163.987	166.102	122.46
tetur01g04490		242.045	0.582532	4.65983e-05	dominant:P1,P1>P2	276.949	184.414	298.356	332.096	1.35051	2.84948e-36	dominant:P1,P1>P2	484.098	191.504	527.459	220.525	0.963329	3.10142e-12	partial dominant:P1,P1>P2	300.477	152.727	245.757	199.226	0.997391	1.21886e-16	dominant:P1,P1>P2	258.745	128.95	258.36
tetur01g04520		0.10596	0.483142	NA	other	0.201879	0	0	NA	NA	NA	NA	NA	NA	NA	NA	NA	NA	NA	NA	NA	NA	0	NA	NA	other	0	0	0.162762
tetur01g04530		2870.36	-0.108152	0.219341	other	2635.24	2835.33	2643.51	NA	NA	NA	NA	NA	NA	NA	2065.74	-0.476806	7.45192e-12	other	1671	2348.06	1662.83	1957.53	-0.116653	0.0389058	other	1826.73	1982.42	1772.44
tetur01g04540		760.045	0.153694	0.0667948	other	762.483	686.196	766.152	723.174	-0.0491353	0.532125	other	685.655	712.488	674.541	574.16	-0.0226992	0.84462	other	569.726	568.233	528.581	500.491	0.040257	0.621013	other	494.144	479.824	449.077
tetur01g04550		1834.84	-0.302383	0.0276012	other	1566.59	1930.28	1433.75	1984.56	-0.134063	0.582179	other	1821.43	2003.86	1828.74	1709.59	0.18582	0.383688	other	1812.48	1598.76	1266.13	1396.53	0.0199993	0.91339	other	1368.13	1349.41	1106.68
tetur01g04560		697.422	0.249262	0.003504	other	723.081	606.245	722.247	752.677	0.434633	6.56143e-10	other	853.403	629.443	750.092	537.403	0.198042	0.0190038	other	570.295	502.029	470.781	413.013	-0.15071	0.0721195	other	379.78	423.889	347.265
tetur01g04570		1788.23	-0.191292	0.000220295	other	1592.3	1815.94	1727.93	2032.04	0.145338	0.0111358	other	2071.91	1885.4	2339.85	1693.78	0.34243	2.33188e-14	other	1895.62	1503.81	1864.29	1435.33	0.264124	4.8893e-08	other	1523.36	1269.7	1657.86
tetur01g04580		429.12	0.313701	0.000394721	other	453.762	364.165	443.509	544.64	0.922869	7.94779e-28	dominant:P1,P1>P2	713.903	378.111	589.236	387.749	0.694126	1.10163e-17	partial dominant:P1,P1>P2	487.16	301.576	416.787	385.907	0.961552	2.77035e-38	additive:P1>P2	496.339	254.63	382.397
tetur01g04600		13.1948	0.304157	0.521398	other	13.6952	11.4546	12.0937	12.2526	0.0160175	0.976817	other	11.8346	11.8922	8.14281	8.94758	-0.333848	0.554092	other	8.09201	9.48535	11.2264	8.40262	0.120928	0.822648	other	8.338	8.0092	7.14192
tetur01g04640		0	NA	NA	other	0	0	0	0	NA	NA	other	0	0	0	0	NA	NA	other	0	0	0	NA	NA	NA	NA	NA	NA	NA
tetur01g04670		1.21369	1.47457	0.31587	other	1.69019	0.623571	0.245469	0.70401	0.419534	0.851978	other	0.724001	0.648541	0.819354	0.289222	-1.12806	NA	other	0	0.516299	1.00493	NA	NA	NA	NA	NA	NA	NA
tetur01g04690		0	NA	NA	other	0	0	0	NA	NA	NA	NA	NA	NA	NA	0	NA	NA	other	0	0	0	NA	NA	NA	NA	NA	NA	NA
tetur01g04710		1777.14	0.488639	6.653e-12	other	1979.05	1408.33	1639.46	1497.34	-0.0210135	0.774418	other	1436.22	1462.09	1508.89	1276.54	0.253524	4.46089e-07	other	1387.65	1166.26	1391.57	1064.31	0.139955	0.00410039	other	1086.42	984.637	950.255
tetur01g04750		NA	NA	NA	NA	NA	NA	NA	NA	NA	NA	NA	NA	NA	NA	7.34434	-1.65034	0.018648	other	4.20672	9.73974	4.68899	NA	NA	NA	NA	NA	NA	NA
tetur01g04840		327.177	-0.154839	0.364752	other	295.676	327.899	283.633	344.33	-0.0549253	0.682441	other	324.968	340.418	370.095	265.133	-0.0986078	0.48523	other	251.657	271.541	198.561	197.255	-0.572224	0.000158406	partial dominant:P2,P1<P2	154.64	229.261	206.52
tetur01g04860		22.4432	0.083502	0.824537	other	21.8868	20.8893	16.9744	24.7715	0.260072	0.435009	other	26.8834	21.6826	14.5946	14.5148	-0.668626	0.0946768	other	10.7442	17.296	13.982	11.0653	-1.03398	0.0170611	other	6.92881	14.6029	10.3159
tetur01g04890		NA	NA	NA	NA	NA	NA	NA	232.864	0.116157	0.409324	other	234.429	218.507	248.28	NA	NA	NA	NA	NA	NA	NA	112.214	-1.02773	1.61148e-13	dominant:P1,P1<P2	71.2365	147.149	88.9528
tetur01g04910		588.312	-0.229601	0.00226592	other	516.791	604.502	560.43	661.11	0.0698469	0.373403	other	656.406	627.57	707.91	506.249	-0.00289928	0.978386	other	502.814	500.563	482.629	420.849	-0.0974679	0.227079	other	396.294	422.655	463.855
tetur01g04950		42.0953	-0.30309	0.222151	other	35.6278	44.6054	31.6348	42.2761	-0.457185	0.0472791	other	34.2807	46.3107	38.3536	34.6909	-0.207218	0.441883	other	31.1719	36.9394	39.9181	27.3683	-0.487746	0.0689267	other	22.068	31.1864	31.0172
tetur01g04970		0.0633797	0.483142	NA	other	0.120925	0	0	0	NA	NA	other	0	0	0	0	NA	NA	other	0	0	0	0.331289	2.50074	NA	other	0.642293	0	3.172
tetur01g04980		NA	NA	NA	NA	NA	NA	NA	NA	NA	NA	NA	NA	NA	NA	0	NA	NA	other	0	0	0	NA	NA	NA	NA	NA	NA	NA
tetur01g04990		188.312	1.77497	3.38185e-23	additive:P1>P2	277.914	81.0653	166.249	139.202	1.24023	1.79141e-16	additive:P1>P2	198.083	84.1194	136.643	131.051	1.63698	6.85233e-23	dominant:P1,P1>P2	208.049	67.1307	193.771	174.078	2.30452	9.12715e-68	partial dominant:P2,P1>P2	282.022	56.6518	129.109
tetur01g05000		0	NA	NA	other	0	0	0	0	NA	NA	other	0	0	0	0	NA	NA	other	0	0	0	0.183634	1.57651	NA	other	0.358358	0	0
tetur01g05030		10.3514	-0.216536	0.670761	other	9.05466	10.6739	6.65806	10.2909	-0.357843	0.529198	other	8.56607	11.0889	8.16648	7.75096	-0.557047	0.350224	other	6.23544	8.83984	8.97544	NA	NA	NA	NA	NA	NA	NA
tetur01g05040		NA	NA	NA	NA	NA	NA	NA	NA	NA	NA	NA	NA	NA	NA	NA	NA	NA	NA	NA	NA	NA	20.8462	-0.638485	0.0389297	other	16.1192	24.45	18.2894
tetur01g05050		NA	NA	NA	NA	NA	NA	NA	NA	NA	NA	NA	NA	NA	NA	88.2544	1.22629	1.10807e-15	partial dominant:P1,P1>P2	126.98	55.7219	96.8947	NA	NA	NA	NA	NA	NA	NA
tetur01g05060		NA	NA	NA	NA	NA	NA	NA	NA	NA	NA	NA	NA	NA	NA	24.8749	-0.0500819	0.889961	other	24.4039	24.8357	24.675	NA	NA	NA	NA	NA	NA	NA
tetur01g05080		436.702	-0.126386	0.130316	other	397.308	435.002	446.831	501.386	0.241217	0.00516901	other	528.126	451.656	637.66	350.538	-0.115727	0.291194	other	331.127	360.25	365.066	355.062	0.347485	3.20395e-06	other	386.776	304.151	437.372
tetur01g05100		NA	NA	NA	NA	NA	NA	NA	27.4384	0.117976	0.729925	other	27.625	25.739	26.4082	NA	NA	NA	NA	NA	NA	NA	NA	NA	NA	NA	NA	NA	NA
tetur01g05120		11.1169	-0.659074	0.15606	other	8.2327	12.9501	14.0427	15.3807	0.366879	0.400066	other	16.7122	13.4506	12.772	10.106	-0.187418	0.754121	other	9.13283	10.7281	6.89294	10.5816	0.382473	0.390641	other	11.5356	9.05547	13.6526
tetur01g05160		123.515	0.381661	0.0721708	other	133.506	101.918	126.161	85.0991	-1.05067	5.20428e-06	partial dominant:P1,P1<P2	53.3628	105.761	78.6682	103.684	0.608051	0.00866173	partial dominant:P1,P1>P2	125.53	84.3704	119.552	53.7055	-1.09562	4.38058e-06	partial dominant:P2,P1<P2	33.2611	71.2442	56.3296
tetur01g05170		14.9477	-0.262823	0.532353	other	13.1818	15.3067	15.2258	12.9419	-0.930148	0.0391861	other	8.36337	15.8894	10.3621	8.18046	-2.20738	0.000391229	other	2.40314	12.6755	4.92814	7.17367	-1.64727	0.00384109	other	3.25433	10.6996	4.5604
tetur01g05200		NA	NA	NA	NA	NA	NA	NA	NA	NA	NA	NA	NA	NA	NA	32.3556	1.53854	2.91095e-07	partial dominant:P1,P1>P2	49.6331	17.9469	34.297	NA	NA	NA	NA	NA	NA	NA
tetur01g05210		13.112	-0.296634	0.477255	other	11.1986	13.7911	10.6929	9.65966	-2.07652	0.000112144	other	3.16519	14.3238	6.19273	NA	NA	NA	NA	NA	NA	NA	6.70229	-1.46353	0.00971484	other	3.3979	9.64453	3.18129
tetur01g05220		NA	NA	NA	NA	NA	NA	NA	27.5195	1.17535	2.23202e-05	partial dominant:P2,P1>P2	38.3783	17.2614	26.8105	NA	NA	NA	NA	NA	NA	NA	14.338	0.491376	0.168782	other	16.2752	11.6266	19.5525
tetur01g05230		NA	NA	NA	NA	NA	NA	NA	47.7321	2.48834	0.000548746	dominant:P1,P1>P2	85.0731	15.1511	298.968	17.3973	0.862531	0.141992	other	23.6418	12.1068	6.63898	5.53841	-4.19911	0.000233195	other	0.557633	10.2092	2.33112
tetur01g05480		NA	NA	NA	NA	NA	NA	NA	13952.4	-0.12684	0.196175	other	12843.8	14056.7	14977.4	18459.4	1.27671	1.62077e-49	transgressive:down,P1>P2	27109.2	11215	7231.99	NA	NA	NA	NA	NA	NA	NA
tetur01g05490		NA	NA	NA	NA	NA	NA	NA	68.3951	-0.12721	0.550567	other	62.4188	69.3306	86.5734	NA	NA	NA	NA	NA	NA	NA	44.0707	-0.253198	0.258103	other	39.0512	46.6926	45.1895
tetur01g05500		NA	NA	NA	NA	NA	NA	NA	19.2961	-1.34706	0.000245514	dominant:P1,P1<P2	9.91555	25.7361	9.59597	18.0823	-0.628295	0.102446	other	14.6654	20.5268	15.3629	14.1195	-0.738266	0.0553198	other	10.1499	17.3338	8.69586
tetur01g05510		NA	NA	NA	NA	NA	NA	NA	1008.04	0.600018	9.83465e-28	dominant:P1,P1>P2	1201.73	795.875	1197.92	808.502	0.670036	5.22982e-28	dominant:P1,P1>P2	1008.37	634.816	911.428	678.813	0.552931	2.7982e-20	dominant:P1,P1>P2	785	535.971	844.79
tetur01g05520		NA	NA	NA	NA	NA	NA	NA	NA	NA	NA	NA	NA	NA	NA	NA	NA	NA	NA	NA	NA	NA	86.286	0.377894	0.0108929	other	95.1588	72.731	89.0972
tetur01g05530		1.4081	3.1745	0.0257778	other	2.47442	0.211266	1.96759	0.241472	0.0367966	NA	other	0.251767	0.219532	0.296779	0.402051	1.97483	NA	other	0.678078	0.174821	0.959809	0.412118	1.58644	NA	other	0.652589	0.147959	0.159879
tetur01g05540		620.051	-0.0591389	0.590392	other	578.901	602.928	631.214	732.182	0.393928	7.10276e-09	other	813.092	625.968	818.28	514.064	0.0617501	0.487094	other	521.793	499.29	526.918	434.699	0.00396786	0.967207	transgressive:up,P1=P2	424.349	421.559	549.238
tetur01g05550		1471.39	0.171449	0.00759338	other	1485.99	1318.51	1534.98	1351	-0.143117	0.0315923	other	1233.78	1368.78	1249.37	1099.18	0.00470235	0.957966	other	1085.5	1091.8	1040.59	960.3	0.041469	0.617641	other	946.631	921.844	830.071
tetur01g05560		856.386	0.119291	0.116588	other	850.497	781.764	819.499	839.871	0.00874112	0.922015	other	816.058	811.662	858.061	680.644	0.123842	0.0716957	other	708.077	647.387	665.303	576.501	0.0741167	0.347371	other	575.188	546.621	580.469
tetur01g05570		82.1732	0.349135	0.0939848	other	87.9855	68.6266	64.9065	76.5446	0.140211	0.479119	other	77.7568	71.2513	60.3765	62.739	0.236703	0.269478	other	68.8118	56.8366	69.6791	40.5144	-0.635543	0.00439972	partial dominant:P1,P1<P2	30.8613	47.9806	29.0202
tetur01g05650		719.798	0.430894	0.00437417	other	788.298	583.591	598.683	590.379	-0.198513	0.00481154	other	529.615	605.866	530.292	550.92	0.387053	5.38593e-08	other	623.875	483.27	650.018	511.8	0.526609	4.99356e-17	partial dominant:P2,P1>P2	587.904	408.026	449.309
tetur01g05660		863.579	0.285923	0.00333771	other	904.721	741.23	748.043	906.601	0.398165	1.15787e-06	other	1013.69	769.553	788.005	738.532	0.534433	2.57346e-11	dominant:P2,P1>P2	878.651	613.871	519.084	746.865	0.852541	5.66766e-05	dominant:P2,P1>P2	935.079	518.227	451.019
tetur01g05670		490.883	0.918217	5.01094e-37	partial dominant:P2,P1>P2	611.687	324.063	413.566	463.947	0.812904	2.88171e-25	additive:P1>P2	590.285	336.487	425.14	222.935	-0.716545	2.06317e-11	dominant:P2,P1<P2	161.688	268.358	237.98	247.424	0.161036	0.147715	other	254.863	226.609	222.055
tetur01g05680		1481.29	0.133623	0.0136699	other	1476.42	1346.93	1570.38	1642.32	0.395691	3.90025e-17	other	1831.01	1398.34	1680.61	NA	NA	NA	NA	NA	NA	NA	NA	NA	NA	NA	NA	NA	NA
tetur01g05730	lipocalins	NA	NA	NA	NA	NA	NA	NA	146.616	0.69692	0.0873936	transgressive:up,P1=P2	180.235	111.377	469.076	585.935	3.74924	6.56877e-23	dominant:P2,P1>P2	1193.43	88.816	78.8979	440.529	3.38099	1.02987e-18	dominant:P2,P1>P2	782.339	75.0118	129.234
tetur01g05740	lipocalins	19.3688	4.91543	2.60635e-09	partial dominant:P1,P1>P2	35.7205	1.21067	30.5044	25.947	5.49083	3.62875e-17	transgressive:up,P1>P2	54.9236	1.25697	167.205	62.8543	7.14538	1.59143e-15	partial dominant:P2,P1>P2	138.742	1.00226	7.09911	NA	NA	NA	NA	NA	NA	NA
tetur01g05830		0.961629	-0.836309	0.643301	other	0.617832	1.21577	0.490938	0.722432	-2.90146	0.188466	other	0	1.26073	0.148389	0.563857	-2.10027	NA	other	0	1.00582	0.513709	0.547393	-1.16301	NA	other	0.214098	0.850196	0
tetur01g05860		NA	NA	NA	NA	NA	NA	NA	0	NA	NA	other	0	0	0.195301	NA	NA	NA	NA	NA	NA	NA	NA	NA	NA	NA	NA	NA	NA
tetur01g05870		29.0222	1.01503	8.68966e-05	partial dominant:P2,P1>P2	36.8312	18.4892	26.3371	23.1962	0.497728	0.131065	other	26.546	19.1963	16.1426	13.861	-0.227019	0.627331	other	11.757	15.3149	13.1517	11.5709	-0.412805	0.345997	other	9.58659	12.9263	10.6899
tetur01g05890		2.7957	0.323231	0.764442	other	3.0173	2.31061	2.44527	1.60584	-2.0245	0.166307	other	0.505283	2.39793	1.70203	2.08513	0.10972	0.936906	other	2.25936	1.91339	1.02931	1.17774	-1.09926	0.475274	other	0.676776	1.6142	0.896091
tetur01g05910		119.318	0.223958	0.0936063	other	122.255	105.17	110.075	NA	NA	NA	NA	NA	NA	NA	71.0192	-0.85383	5.45141e-06	partial dominant:P2,P1<P2	49.531	87.0889	79.803	NA	NA	NA	NA	NA	NA	NA
tetur01g05940	ABC(TuABCH-02)	475.405	-0.15061	0.154314	other	429.667	476.445	450.151	647.352	0.692424	2.98767e-14	dominant:P1,P1>P2	792	494.75	789.949	489.116	0.614105	5.8471e-11	partial dominant:P2,P1>P2	596.792	394.558	447.872	341.345	-0.00935517	0.935924	other	331.151	333.182	390.186
tetur01g05950		0.12651	0.483142	NA	other	0.241408	0	0	0.0541296	0.524171	NA	other	0.118059	0	0	0.0702886	1.34752	NA	other	0.155666	0	0.110155	NA	NA	NA	NA	NA	NA	NA
tetur01g05980		2940.2	-0.498952	1.01625e-13	other	2323.72	3279.95	3009.5	4078.74	0.447863	1.56814e-19	other	4631.12	3405.54	4928.15	2850.55	0.128219	0.0404353	other	2958.71	2716.18	2758.07	2598.84	0.270089	4.40658e-11	other	2763.58	2293.42	2741.86
tetur01g05990		NA	NA	NA	NA	NA	NA	NA	14.6806	0.324566	0.475399	other	16.504	12.3891	13.1248	NA	NA	NA	NA	NA	NA	NA	NA	NA	NA	NA	NA	NA	NA
tetur01g06020		NA	NA	NA	NA	NA	NA	NA	NA	NA	NA	NA	NA	NA	NA	NA	NA	NA	NA	NA	NA	NA	6.35934	-0.788979	0.176671	other	4.55813	7.81023	6.95742
tetur01g06030		NA	NA	NA	NA	NA	NA	NA	NA	NA	NA	NA	NA	NA	NA	338.588	0.461223	1.8551e-07	other	394.397	288.193	349.265	238.068	-0.153128	0.128361	other	219.946	243.296	219.614
tetur01g06060		0	NA	NA	other	0	0	0	NA	NA	NA	NA	NA	NA	NA	0	NA	NA	other	0	0	0	0	NA	NA	other	0	0	0
tetur01g06070		12.2875	0.134528	0.797856	other	12.3051	11.1101	11.0079	10.8457	-0.278711	0.579168	other	9.22397	11.5335	9.89609	8.5346	-0.312601	0.578342	other	7.5287	9.20141	9.28602	5.92164	-1.05385	0.0808995	other	3.7606	7.76625	8.58557
tetur01g06100		3092.5	-0.112656	0.0232826	other	2834.66	3059.54	2969.29	NA	NA	NA	NA	NA	NA	NA	2451.33	-0.133983	0.00570742	other	2297.87	2533.55	2036.69	NA	NA	NA	NA	NA	NA	NA
tetur01g06110		365.263	0.735061	9.84373e-12	partial dominant:P2,P1>P2	434.387	261.835	341.71	NA	NA	NA	NA	NA	NA	NA	242.886	0.297953	0.00488093	other	270.363	216.846	274.494	243.939	0.679337	6.81943e-15	additive:P1>P2	291.58	183.07	218.466
tetur01g06120	CYP(CYP387A2)	303.574	0.274295	0.512438	other	316.883	261.701	309.711	233.631	-0.679782	0.000155859	partial dominant:P2,P1<P2	169.902	271.596	237.119	185.635	-0.584219	0.125724	other	143.035	216.641	187.297	139.904	-1.02775	1.00304e-06	partial dominant:P1,P1<P2	89.2733	182.951	125.652
tetur01g06130		16298.8	-0.00344683	0.956397	other	15519.7	15544.7	14239.7	15518.8	-0.237461	1.45456e-11	other	13656.5	16138	11989.4	12355	-0.164377	7.63865e-05	other	11454.3	12872.8	11319.2	10665.7	-0.136289	0.0283296	other	9887.16	10868.1	9538.76
tetur01g06150		1197.03	0.0637354	0.462006	other	1165.99	1115.52	1179.5	1050.44	-0.447985	4.60819e-13	other	842.546	1157.99	950.493	868.424	-0.228955	0.00155548	other	781.428	923.716	953.726	818.361	0.0551415	0.373518	other	812.562	779.875	767.569
tetur01g06160		2161.44	-0.0522996	0.391504	other	2023.07	2096.51	1860.03	2053	-0.309605	2.67384e-10	other	1754.54	2176.6	1587.55	1648.41	-0.20061	6.59184e-05	other	1504.87	1736.16	1267.54	1408.14	-0.199761	0.0137974	other	1274.21	1465.83	979.642
tetur01g06170		373.432	0.0479171	0.651932	other	361.998	349.772	369.201	342.936	-0.288263	0.00910847	other	293.666	363.091	284.578	272.927	-0.217557	0.0719841	other	246.34	289.65	191.058	200.301	-0.743715	8.51097e-09	dominant:P1,P1<P2	145.19	244.528	166.649
tetur01g06180		61.2246	-0.195282	0.377395	other	54.8057	61.8833	76.8258	74.499	0.382762	0.0354558	other	82.0219	64.2498	115.362	53.0046	0.102743	0.665135	other	54.0805	51.2487	52.4987	44.5455	0.0286402	0.907603	transgressive:up,P1=P2	43.4189	43.2662	79.959
tetur01g06190		356.334	0.897914	7.20474e-26	additive:P1>P2	441.571	237.658	340.662	292.016	0.411843	0.000103222	other	327.939	246.771	357.089	244.295	0.611309	2.014e-10	dominant:P1,P1>P2	298.414	196.812	316.424	205.921	0.505216	1.10749e-07	dominant:P1,P1>P2	234.548	166.185	230.462
tetur01g06200		1.42583	2.58217	0.0976192	other	2.325	0.392855	1.32838	0.405166	0.0255477	NA	other	0.369826	0.410267	1.03024	NA	NA	NA	NA	NA	NA	NA	NA	NA	NA	NA	NA	NA	NA
tetur01g06280		2.99447	0.380362	0.732394	other	3.21794	2.49012	2.05257	NA	NA	NA	NA	NA	NA	NA	NA	NA	NA	NA	NA	NA	NA	1.66416	-0.109396	0.933334	other	1.49608	1.74229	0.841065
tetur01g06290		63.6012	-0.0847468	0.739639	other	58.8356	62.3808	72.6338	NA	NA	NA	NA	NA	NA	NA	NA	NA	NA	NA	NA	NA	NA	63.228	0.874477	4.75934e-06	dominant:P1,P1>P2	79.4272	43.6085	87.0991
tetur01g06300		12.1422	0.211301	0.69627	other	12.5404	10.6056	11.737	14.4296	0.70018	0.130479	other	17.7038	10.9951	16.6112	10.5193	0.496873	0.37712	other	12.4799	8.77851	10.4894	7.63941	-0.0169712	0.979545	other	7.45101	7.40716	12.117
tetur01g06310		1989.54	0.150595	0.0142671	other	1996.35	1795.78	1926.63	2381.45	0.620206	1.83776e-49	dominant:P1,P1>P2	2858.64	1864.43	2852	1751.11	0.465907	3.36757e-19	other	2043.88	1487.09	1953.87	1460.73	0.338645	1.34655e-14	other	1586.77	1255.61	1627.3
tetur01g06320		6756.81	0.114176	0.277321	other	6696.4	6181.69	5538.94	6384.78	-0.118881	0.496763	other	5896.84	6417.24	5984.98	NA	NA	NA	NA	NA	NA	NA	4222.36	-0.150409	0.144015	other	3894.63	4321.68	4670.56
tetur01g06330		259.181	-0.344457	0.000508963	other	217.778	276.202	244.709	327.972	0.306896	0.00138658	other	356.344	286.726	272.745	NA	NA	NA	NA	NA	NA	NA	226.094	0.35199	8.33753e-05	other	246.819	193.1	171.965
tetur01g06350		238.836	-0.0799151	0.518911	other	221.998	233.219	216.098	348.894	0.929332	2.9862e-30	partial dominant:P1,P1>P2	457.474	242.125	374.132	177.083	-0.31734	0.00438832	other	153.384	193.128	196.23	188.561	0.323826	0.00055693	other	203.845	163.059	208.715
tetur01g06370		106.263	-0.214033	0.178541	other	94.0549	108.478	142.423	115.764	-0.00549838	0.977861	transgressive:up,P1=P2	111.54	112.628	151.741	103.862	0.381439	0.0150328	other	119.238	89.8391	118.536	85.9612	0.269369	0.082941	other	91.4237	75.8434	103.834
tetur01g06380		0.576423	-0.953119	0.664274	other	0.375983	0.722477	0.564724	0.660792	-0.362228	0.872608	other	0.505283	0.748421	0.328105	0.699679	0.447435	0.822059	other	0.812404	0.598097	0	0.530323	0.122594	NA	other	0.528184	0.504173	0
tetur01g06390		2.48653	0.444179	0.712188	other	2.69962	2.03989	1.79849	1.35741	-2.29202	0.126725	other	0.311671	2.11934	1.96764	2.33329	1.22392	0.275225	other	3.08234	1.68902	3.01265	1.90434	0.836221	0.460117	other	2.27545	1.42765	0.565343
tetur01g06410		0.326979	-1.06701	NA	other	0.120925	0.502473	0	0.467463	-0.365698	NA	other	0.369826	0.519618	0	0.303186	-0.203872	NA	other	0.155666	0.415428	0.809814	0.180378	-0.531072	NA	other	0	0.350373	1.14456
tetur01g06430		2906.13	0.0908312	0.102765	other	2857	2682.1	2684.16	2778.92	-0.112327	0.0535818	other	2576.82	2784.58	2401.84	2019.93	-0.360496	8.09648e-15	other	1727.37	2221.03	2262.24	1893.31	-0.0497329	0.325427	other	1808.94	1875.29	1746.29
tetur01g06440		445.301	-0.159307	0.0370429	other	401.326	447.401	422.579	476.914	0.0044299	0.96978	other	458.921	464.453	431.532	310.474	-0.718346	3.88563e-15	additive:P1<P2	229.192	370.478	294.169	290.963	-0.306133	0.000118682	other	253.379	312.799	244.617
tetur01g06450		1672.09	-0.105922	0.102323	other	1534.42	1652.51	1657.56	1880.54	0.189884	7.12195e-05	other	1953.83	1715.74	1970.23	1454.09	0.167956	0.00186595	other	1530.62	1368.48	1422.57	1323.55	0.299743	2.83148e-07	other	1419.91	1155.44	1298.21
tetur01g06460		1184.75	-0.0293258	0.741992	other	1117.77	1140.38	1138.43	1296.86	0.188204	0.000643904	other	1346.57	1183.97	1237.16	909.439	-0.139706	0.0415233	other	846.971	944.325	963.796	778.378	-0.156112	0.0307689	other	717.368	797.355	830.636
tetur01g06470		143.128	-0.0376034	0.793779	other	134.79	138.004	151.293	187.115	0.694261	2.41837e-10	dominant:P2,P1>P2	228.66	143.253	155.176	NA	NA	NA	NA	NA	NA	NA	112.288	0.343137	0.0147897	other	122.042	96.475	100.008
tetur01g06480		NA	NA	NA	NA	NA	NA	NA	11.9897	0.734973	0.115558	other	15.3476	8.62189	15.4207	NA	NA	NA	NA	NA	NA	NA	NA	NA	NA	NA	NA	NA	NA
tetur01g06500		634.103	0.17909	0.0244648	other	641.26	567.367	598.448	564.866	-0.242904	0.00368403	other	494.94	589.111	493.368	458.512	-0.113675	0.271351	other	434.949	469.837	462.38	422.558	0.0988661	0.253465	other	425.529	396.731	393.704
tetur01g06510		1548.06	-0.105659	0.0352333	other	1421.3	1529.22	1494.82	1489.11	-0.323192	3.84261e-12	other	1261.7	1587.52	1163.95	1115.27	-0.478346	1.03648e-20	other	903.767	1266.35	896.19	955.354	-0.43267	4.1762e-17	other	789.815	1069.13	803.074
tetur01g06530		13.3645	-0.563302	0.233345	other	10.2494	15.2203	20.1296	15.0767	-0.270895	0.538898	other	13.1079	15.8088	13.4899	10.3916	-0.994675	0.0598838	other	7.41478	12.608	8.19911	8.14851	-0.981996	0.0544958	other	5.21621	10.644	7.83153
tetur01g06550		859.689	-0.242661	0.000353225	other	751.18	887.316	833.286	1068.1	0.356992	1.08981e-10	other	1176.11	921.27	1239.81	652.58	-0.436262	2.61447e-11	other	536.508	734.815	661.683	721.007	0.339695	1.19526e-10	other	782.581	620.404	733.035
tetur01g06570		241.042	-1.80613	2.80915e-29	dominant:P1,P1<P2	102.339	356.976	161.445	282.151	-1.27315	8.00592e-08	additive:P1<P2	151.984	370.654	243.522	213.67	-1.51325	1.96594e-19	dominant:P1,P1<P2	107.083	295.609	91.437	202.862	-0.770252	2.12197e-05	partial dominant:P1,P1<P2	145.157	249.599	156.991
tetur01g06580		74.447	-1.19279	7.55651e-10	dominant:P1,P1<P2	43.4515	98.4154	48.0076	NA	NA	NA	NA	NA	NA	NA	62.9879	-1.08255	1.97837e-07	partial dominant:P2,P1<P2	38.5867	81.5156	66.915	54.3307	-0.888914	2.01454e-05	partial dominant:P1,P1<P2	36.923	68.8125	45.4519
tetur01g06600		87.3842	-0.294146	0.297608	other	74.8527	91.6699	88.0181	83.84	-0.622026	0.00185217	dominant:P1,P1<P2	63.8302	95.171	57.0525	69.1436	-0.347633	0.238017	other	59.3265	75.91	118.94	38.2621	-2.56205	6.93107e-18	dominant:P1,P1<P2	10.3721	64.0881	21.5547
tetur01g06630		36.9972	0.122523	0.714855	other	36.7225	33.793	26.8597	NA	NA	NA	NA	NA	NA	NA	NA	NA	NA	NA	NA	NA	NA	21.5376	-0.372848	0.22565	other	18.2839	23.6341	24.0352
tetur01g06640		7.20925	1.04352	0.0763439	other	9.30813	4.43458	9.03971	NA	NA	NA	NA	NA	NA	NA	NA	NA	NA	NA	NA	NA	NA	3.39598	0.245162	0.776541	other	3.50794	3.0986	2.21482
tetur01g06680		2.78381	-0.021857	0.984877	other	2.69358	2.61308	3.31428	1.86542	-1.80743	0.151291	other	0.681497	2.71082	1.95107	2.56288	0.363402	0.744448	other	3.00801	2.16262	6.71866	2.30667	0.527449	0.611495	other	2.65961	1.82635	1.61835
tetur01g06690		12.8489	0.606012	0.209492	other	14.6584	9.83408	13.517	10.4477	-0.0504901	0.93045	other	10.0224	10.2044	9.74143	7.16782	-0.5167	0.389266	other	5.80645	8.14155	5.87696	8.64508	0.513432	0.27357	other	9.94321	6.87349	8.74915
tetur01g06700		866.887	-0.146535	0.117093	other	785.658	866.548	858.648	1093.78	0.48391	9.61612e-16	other	1259	899.668	1385.28	782.945	0.228721	0.000366139	other	848.317	717.589	807.559	NA	NA	NA	NA	NA	NA	NA
tetur01g06710		NA	NA	NA	NA	NA	NA	NA	NA	NA	NA	NA	NA	NA	NA	0.260771	-1.01289	NA	other	0	0.465824	0.22031	NA	NA	NA	NA	NA	NA	NA
tetur01g06730		NA	NA	NA	NA	NA	NA	NA	NA	NA	NA	NA	NA	NA	NA	NA	NA	NA	NA	NA	NA	NA	2.32749	-3.48253	0.0029496	other	0.326294	4.20103	8.14164
tetur01g06760		NA	NA	NA	NA	NA	NA	NA	0	NA	NA	other	0	0	0.148389	NA	NA	NA	NA	NA	NA	NA	NA	NA	NA	NA	NA	NA	NA
tetur01g06780		NA	NA	NA	NA	NA	NA	NA	NA	NA	NA	NA	NA	NA	NA	1.3979	-1.07207	0.471663	other	0.636517	1.9843	1.28151	NA	NA	NA	NA	NA	NA	NA
tetur01g06790		0.315127	0.542742	NA	other	0.403758	0.196428	0.473037	NA	NA	NA	NA	NA	NA	NA	NA	NA	NA	NA	NA	NA	NA	NA	NA	NA	NA	NA	NA	NA
tetur01g06800		0	NA	NA	other	0	0	0.35942	0.115892	0.618374	NA	other	0.251767	0	0.328105	0	NA	NA	other	0	0	0.333814	0	NA	NA	other	0	0	0.288167
tetur01g06810		0	NA	NA	other	0	0	0.490938	0	NA	NA	other	0	0	0	0	NA	NA	other	0	0	0.390226	NA	NA	NA	NA	NA	NA	NA
tetur01g06840		36.3561	-1.16271	7.46015e-06	partial dominant:P1,P1<P2	21.5388	47.7476	30.8117	46.6415	-0.290063	0.287184	other	39.7525	49.5506	36.4461	36.9534	-0.248967	0.431734	other	32.9679	39.5369	35.8041	31.2318	-0.280762	0.330408	other	27.3903	33.3731	25.3964
tetur01g06860		NA	NA	NA	NA	NA	NA	NA	297.258	0.671271	2.0435e-14	additive:P1>P2	362.779	227.966	286.149	224.487	0.5933	1.60101e-09	partial dominant:P2,P1>P2	272.991	181.847	225.182	221.279	0.855774	6.14205e-20	additive:P1>P2	276.993	153.538	192.311
tetur01g06890		1205.39	-0.105867	0.21063	other	1107.94	1189.4	980.57	NA	NA	NA	NA	NA	NA	NA	NA	NA	NA	NA	NA	NA	NA	NA	NA	NA	NA	NA	NA	NA
tetur01g06900		1.52733	-1.69953	0.243406	other	0.645607	2.26499	0.983316	2.86157	0.551011	0.61265	other	3.29119	2.3519	2.45873	2.99451	1.1882	0.228696	other	4.32982	1.87525	1.77544	2.17835	0.865434	0.42393	other	2.65347	1.58481	0.405464
tetur01g06910		24.1265	0.654465	0.0405173	other	27.8787	18.1132	18.3052	18.1293	-0.167499	0.697351	other	16.0119	18.8063	19.6705	14.7828	-0.0204777	0.966491	other	14.199	14.9996	16.8276	14.007	0.234107	0.584013	other	14.5995	12.6653	16.8961
tetur01g06930		0.0764448	-0.671	NA	other	0	0.145604	0	0.0859306	-0.739125	NA	other	0	0.150043	0	0.143476	0.814855	NA	other	0.16952	0.120303	0	0.0521964	0.42237	NA	other	0	0.101207	0
tetur01g06940		NA	NA	NA	NA	NA	NA	NA	NA	NA	NA	NA	NA	NA	NA	706.394	-0.556475	1.4876e-15	additive:P1<P2	555.424	815.696	678.429	780.87	0.274044	0.000209818	other	830.592	688.767	682.488
tetur01g06950		2188.4	-0.218924	1.76194e-05	other	1929.43	2241.48	2068.05	2381.86	-0.0233314	0.673351	other	2282.5	2327.23	2284.75	1795.44	-0.14161	0.00360328	other	1682.41	1856.24	1651.11	1573.94	-0.0704191	0.136343	other	1495.61	1567.22	1464.3
tetur01g06960		4801.68	0.0818388	0.265352	other	4708.61	4443.44	4009.6	4843.99	0.0602118	0.20946	other	4791.19	4613.09	4553.91	3640.31	-0.0604163	0.275225	other	3515.56	3679.71	2866.66	2973.4	-0.212982	0.000181234	other	2679.33	3106.67	2634.66
tetur01g06970		2659.89	-0.0477688	0.540519	other	2495.46	2574.15	2483.99	2679.7	-0.094157	0.0275368	other	2500.6	2672.27	2433.65	2188.07	0.0570807	0.293085	other	2213.13	2131.62	1838.84	NA	NA	NA	NA	NA	NA	NA
tetur01g06980		14.9736	0.682315	0.101016	other	17.7475	10.7925	11.8123	12.8956	0.314091	0.487457	other	14.1037	11.1994	17.6567	NA	NA	NA	NA	NA	NA	NA	NA	NA	NA	NA	NA	NA	NA
tetur01g06990		1054.52	-0.204763	0.0256369	other	934.76	1075.09	1038.4	1432.99	0.632987	3.11107e-35	dominant:P1,P1>P2	1727.16	1116.25	1895.99	1139.3	0.687453	4.24581e-24	partial dominant:P1,P1>P2	1426.01	890.32	1176.87	909.844	0.437632	1.10877e-15	other	1018.72	751.699	1045.74
tetur01g07030		19.6726	-0.278455	0.434094	other	16.8024	20.6905	17.2174	17.446	-0.834998	0.0204807	other	11.1817	21.4846	14.817	14.8235	-0.610161	0.126886	other	11.6336	17.1341	15.597	11.3168	-0.977902	0.0221976	other	7.5608	14.469	9.74999
tetur01g07040		262.555	-0.0652876	0.565435	other	244.855	255.556	281.952	235.296	-0.572951	1.26861e-07	partial dominant:P2,P1<P2	181.318	265.317	234.917	NA	NA	NA	NA	NA	NA	NA	190.7	0.107899	0.321621	other	192.376	178.672	159.621
tetur01g07060	UGT(UGT203A1)	61.0107	1.55744	4.55442e-13	partial dominant:P1,P1>P2	86.9184	29.3799	58.7109	51.7371	1.27793	8.41696e-10	dominant:P2,P1>P2	74.6069	30.492	27.1366	72.8691	2.43157	4.85341e-41	additive:P1>P2	131.9	24.3283	70.5113	26.3321	0.572172	0.0310639	other	30.6986	20.5347	25.665
tetur01g07070		477.437	-0.243242	0.00897178	other	417.184	492.75	449.012	515.105	-0.0723359	0.525369	other	483.397	511.432	574.472	418.781	0.0650656	0.520965	other	423.463	408.015	328.45	362.317	0.0669824	0.491871	other	360.538	344.45	326.386
tetur01g07080		161.241	0.520911	0.00267335	partial dominant:P1,P1>P2	180.808	126.525	166.051	133.836	-0.0439002	0.791209	other	127.525	131.341	133.054	NA	NA	NA	NA	NA	NA	NA	NA	NA	NA	NA	NA	NA	NA
tetur01g07090		339.376	-0.374149	2.42553e-05	other	282.42	364.361	349.377	429.049	0.288933	0.00165448	other	462.115	378.301	424.55	211.895	-1.63876	3.30044e-41	additive:P1<P2	95.451	301.738	191.351	NA	NA	NA	NA	NA	NA	NA
tetur01g07110		0.095483	0.483142	NA	other	0.182153	0	0	0	NA	NA	other	0	0	0	0	NA	NA	other	0	0	0	0	NA	NA	other	0	0	0
tetur01g07130		3.10083	-0.502836	0.59574	other	2.43502	3.47611	3.5448	NA	NA	NA	NA	NA	NA	NA	3.57971	0.72474	0.386437	other	4.38084	2.87736	6.28866	2.26854	-0.340017	0.76488	other	1.98718	2.43016	1.96553
tetur01g07140		70.9032	0.786413	4.21249e-06	dominant:P2,P1>P2	85.5951	49.559	50.6868	93.934	1.45871	7.6355e-20	partial dominant:P2,P1>P2	140.297	51.4392	74.9577	NA	NA	NA	NA	NA	NA	NA	NA	NA	NA	NA	NA	NA	NA
tetur01g07160		20.1598	0.878306	0.00471166	partial dominant:P2,P1>P2	24.8032	13.6234	12.6455	12.188	-0.80913	0.0888815	other	8.88434	14.1492	9.15428	10.1331	-0.402687	0.436131	other	8.49125	11.2813	8.67443	12.09	0.58716	0.18571	other	13.9882	9.52871	6.54022
tetur01g07170		0.126759	0.960408	NA	other	0.241849	0	0.364069	0.143224	1.15694	NA	other	0.311671	0	0	0.216595	2.22653	NA	other	0.480851	0	0.390226	0	NA	NA	other	0	0	0.0799393
tetur01g07180		21.0203	-0.4136	0.250541	other	17.4294	22.6352	28.3731	23.7364	-0.102086	0.786183	other	22.3871	23.4859	24.11	10.7983	-4.2041	2.91095e-07	other	0.664225	18.7427	13.2478	14.758	-0.298873	0.436324	other	12.8923	15.8191	19.2001
tetur01g07190		0	NA	NA	other	0	0	0	0	NA	NA	other	0	0	0.148389	0	NA	NA	other	0	0	0	0	NA	NA	other	0	0	0
tetur01g07210		NA	NA	NA	NA	NA	NA	NA	0.803679	-2.30392	0.216814	other	0.118059	1.30873	0.148389	NA	NA	NA	NA	NA	NA	NA	NA	NA	NA	NA	NA	NA	NA
tetur01g07270		NA	NA	NA	NA	NA	NA	NA	2094.67	-0.0028474	0.965742	other	2022.38	2034.59	1901.95	1788.91	0.271342	6.69446e-09	other	1959.11	1622.86	1803.61	1403.79	-0.00469919	0.936169	other	1361.5	1370.18	1340.99
tetur01g07280		651.791	-0.69815	1.02086e-28	additive:P1<P2	474.721	767.464	581.573	763.955	-0.239	0.000203309	other	669.313	796.78	782.014	531.092	-0.709933	1.91259e-25	additive:P1<P2	389.852	635.539	475.294	NA	NA	NA	NA	NA	NA	NA
tetur01g07310		2035.79	-0.225784	0.040759	other	1789.95	2089.86	1813.94	1881.78	-0.635293	9.43895e-37	additive:P1<P2	1390.75	2169.61	1738.18	1591.13	-0.332889	1.03167e-07	other	1384.46	1730.62	1489.82	1572.24	0.131489	0.021606	other	1598.4	1461.1	1471.44
tetur01g07320		332.568	-0.0640286	0.621065	other	310.177	323.676	272.463	354.913	0.0834636	0.427473	other	353.513	336.038	338.278	262.953	-0.112121	0.353262	other	251.172	268.06	234.219	262.337	0.34019	0.000837742	other	284.152	226.3	242.574
tetur01g07330		276.495	0.270752	0.00221508	other	288.392	238.622	248.576	263.458	0.0850152	0.451723	other	264.533	247.741	241.238	190.006	-0.0982467	0.499474	other	176.547	197.6	144.691	171.572	0.00867197	0.958964	other	167.024	166.843	161.301
tetur01g07340		249.754	0.0711107	0.533703	other	244.15	231.879	267.797	250.014	0.0243608	0.867526	other	244.03	240.692	236.471	172.403	-0.358937	0.00387857	other	144.346	192.02	179.649	139.59	-0.561179	1.35167e-06	partial dominant:P1,P1<P2	109.521	162.096	126.152
tetur01g07350		NA	NA	NA	NA	NA	NA	NA	0.361911	-0.573569	NA	other	0.251767	0.429009	0.686549	0.343277	0.74435	NA	other	0.339039	0.341478	0.195113	0.148232	-0.183186	NA	other	0	0.288872	0
tetur01g07360		212.91	0.113805	0.356852	other	210.358	195.456	222.911	232.121	0.313019	0.0272579	other	252.117	202.982	224.594	167.461	0.0431696	0.795074	other	171.014	161.862	197.463	136.244	-0.0889229	0.567701	other	128.484	136.695	134.931
tetur01g07370		580.437	-0.0358456	0.741364	other	547.324	558.995	564.659	635.205	0.183891	0.0103738	other	659.052	580.257	751.879	512.346	0.268926	0.00137306	other	563.387	462.9	457.462	424.506	0.156115	0.0294029	other	435.227	390.79	442.39
tetur01g07380		70.2856	0.232926	0.313545	other	72.6705	61.31	75.5669	63.5168	-0.124412	0.588152	other	58.8968	63.6417	65.289	51.5126	0.0493352	0.846297	other	51.3746	50.7658	40.1634	33.6249	-0.883288	0.000638501	partial dominant:P1,P1<P2	22.5707	42.863	26.7284
tetur01g07390		NA	NA	NA	NA	NA	NA	NA	NA	NA	NA	NA	NA	NA	NA	166.139	-1.2432	6.44753e-18	dominant:P2,P1<P2	88.9332	225.255	220.285	136.036	-1.36576	9.92252e-19	dominant:P1,P1<P2	74.5268	190.204	102.65
tetur01g07400		1519.69	-0.165123	0.0424463	other	1367.27	1529.12	1437.35	NA	NA	NA	NA	NA	NA	NA	NA	NA	NA	NA	NA	NA	NA	NA	NA	NA	NA	NA	NA	NA
tetur01g07410		NA	NA	NA	NA	NA	NA	NA	416.864	0.339598	2.62162e-05	other	457.28	360.952	355.487	311.221	0.226093	0.0173363	other	333.796	287.908	264.623	NA	NA	NA	NA	NA	NA	NA
tetur01g07420		185.602	0.970252	5.11154e-12	partial dominant:P1,P1>P2	234.015	119.79	193.207	180.775	0.948115	4.62176e-16	additive:P1>P2	238.424	124.351	168.367	128.881	0.716155	8.10694e-08	dominant:P1,P1>P2	163.254	99.1982	161.313	158.496	1.41724	7.41552e-35	dominant:P1,P1>P2	224.677	83.7426	186.53
tetur01g07430		0.789336	2.25714	0.214826	other	1.28832	0.215878	0.588021	1.01199	2.71211	0.128723	other	1.92378	0.223876	0.593557	NA	NA	NA	NA	NA	NA	NA	NA	NA	NA	NA	NA	NA	NA
tetur01g07440		NA	NA	NA	NA	NA	NA	NA	0.379637	-1.9611	NA	other	0	0.662741	0.476495	NA	NA	NA	NA	NA	NA	NA	NA	NA	NA	NA	NA	NA	NA
tetur01g07490		18.5914	1.12325	0.0117649	other	24.0559	11.3797	12.695	12.2204	0.0367815	0.95404	other	11.8491	11.8297	14.9022	9.52195	0.195632	0.784422	other	9.44088	9.42904	10.2077	8.55871	0.145261	0.827022	other	8.69156	7.96361	7.50093
tetur01g07520		NA	NA	NA	NA	NA	NA	NA	0.0541296	0.524171	NA	other	0.118059	0	0.476495	NA	NA	NA	NA	NA	NA	NA	0.286868	2.16416	NA	other	0.557633	0	0.0799393
tetur01g07530		30.4996	1.40833	2.38333e-08	partial dominant:P2,P1>P2	42.1397	16.0067	23.9148	18.2801	0.230505	0.554668	other	19.0643	16.62	16.2458	14.9047	0.32082	0.430662	other	16.6545	13.2565	15.5187	12.126	0.130285	0.768879	other	12.4084	11.1921	15.0781
tetur01g07590		456.781	0.690417	1.40955e-15	dominant:P1,P1>P2	537.301	333.372	482.002	NA	NA	NA	NA	NA	NA	NA	286.965	0.0795009	0.430518	other	294.625	276.062	299.849	NA	NA	NA	NA	NA	NA	NA
tetur01g07630		181.588	-0.042428	0.771518	other	170.041	176.064	176.239	NA	NA	NA	NA	NA	NA	NA	139.26	-0.158095	0.267833	other	128.205	145.815	117.358	128.54	0.0440282	0.778122	other	127.018	123.111	107.77
tetur01g07650		1836.96	-0.432168	2.29819e-18	other	1492.32	2008.59	1595.25	NA	NA	NA	NA	NA	NA	NA	1487.74	-0.421807	2.19988e-17	other	1237.87	1663.37	1167.57	1212.68	-0.551836	2.0485e-32	dominant:P1,P1<P2	955.396	1404.33	1003.83
tetur01g07660		82.4873	0.0571393	0.792581	other	80.5408	76.6827	87.5019	94.9916	0.427246	0.00736549	other	107.52	79.5943	98.5749	60.252	-0.253829	0.29934	other	54.9842	63.4954	67.4417	53.6175	-0.0714024	0.771077	other	50.7234	53.6102	51.7393
tetur01g07690		NA	NA	NA	NA	NA	NA	NA	6403.19	-0.160835	6.41101e-05	other	5815.4	6513.7	4670.22	NA	NA	NA	NA	NA	NA	NA	NA	NA	NA	NA	NA	NA	NA
tetur01g07700		204.511	0.367211	0.00114616	other	219.299	170.503	241.316	298.306	1.28288	3.65856e-40	dominant:P1,P1>P2	428.552	177.048	343.138	192.514	0.81933	3.3733e-12	partial dominant:P2,P1>P2	252.54	141.216	195.935	151.388	0.560349	8.34315e-06	dominant:P1,P1>P2	175.367	119.216	172.566
tetur01g07710		NA	NA	NA	NA	NA	NA	NA	38.8267	-1.46028	1.07352e-09	partial dominant:P1,P1<P2	19.0416	52.5051	33.348	NA	NA	NA	NA	NA	NA	NA	22.9734	-1.87658	2.33798e-09	partial dominant:P2,P1<P2	9.34495	35.3581	26.3563
tetur01g07720		NA	NA	NA	NA	NA	NA	NA	87.5004	-0.299758	0.0719176	other	74.5971	92.9111	114.234	NA	NA	NA	NA	NA	NA	NA	56.0759	-0.438386	0.0197152	other	46.538	62.5786	57.3131
tetur01g07730		0.721927	1.18519	0.517162	other	0.940194	0.435881	0.392014	NA	NA	NA	NA	NA	NA	NA	0.202363	-0.539274	NA	other	0	0.361294	0.110155	0.340237	0.401467	NA	other	0.358358	0.304823	0.159879
tetur01g07750		0.44291	2.18694	NA	other	0.845147	0	0	0	NA	NA	other	0	0	0.195301	0	NA	NA	other	0	0	0	NA	NA	NA	NA	NA	NA	NA
tetur01g07760		NA	NA	NA	NA	NA	NA	NA	0	NA	NA	other	0	0	0	NA	NA	NA	NA	NA	NA	NA	NA	NA	NA	NA	NA	NA	NA
tetur01g07770		NA	NA	NA	NA	NA	NA	NA	16.8818	-0.225532	0.592835	other	15.0054	17.4392	15.673	NA	NA	NA	NA	NA	NA	NA	NA	NA	NA	NA	NA	NA	NA
tetur01g07780		0.526461	1.59929	0.546308	other	0.788308	0.215878	0	0.503455	1.60604	0.487746	other	0.815205	0.223876	0.195301	NA	NA	NA	NA	NA	NA	NA	NA	NA	NA	NA	NA	NA	NA
tetur01g07820		445.832	0.160325	0.159865	other	449.279	400.432	396.914	389.162	-0.326578	0.000231949	other	328.73	415.7	337.738	NA	NA	NA	NA	NA	NA	NA	310.079	0.208826	0.0175445	other	323.466	279.948	320.711
tetur01g07840		1159.93	-0.129221	0.174206	other	1056.9	1153.88	1374.11	1890.38	1.13384	6.82895e-144	dominant:P1,P1>P2	2620.87	1197.99	2622.57	NA	NA	NA	NA	NA	NA	NA	1081.25	0.686867	9.98941e-27	dominant:P1,P1>P2	1297.29	806.769	1435.4
tetur01g07870		0	NA	NA	other	0	0	0	0	NA	NA	other	0	0	0	NA	NA	NA	NA	NA	NA	NA	NA	NA	NA	NA	NA	NA	NA
tetur01g07880	ABC(TuABCC-01)	2385.09	-0.206829	0.305406	other	2111.8	2434	2048.76	2691.48	0.102883	0.333631	other	2706.93	2527.26	2987.87	NA	NA	NA	NA	NA	NA	NA	1662.17	-0.150247	0.124636	other	1532.62	1702.04	1827.92
tetur01g07900		NA	NA	NA	NA	NA	NA	NA	600.01	-0.42738	1.38833e-06	other	485.986	657.619	602.218	NA	NA	NA	NA	NA	NA	NA	285.601	-1.95762	1.84586e-75	partial dominant:P1,P1<P2	112.989	442.822	187.689
tetur01g07930		NA	NA	NA	NA	NA	NA	NA	0	NA	NA	other	0	0	0	NA	NA	NA	NA	NA	NA	NA	NA	NA	NA	NA	NA	NA	NA
tetur01g07950		0.471015	1.38079	0.566227	other	0.687109	0.211266	0.555093	NA	NA	NA	NA	NA	NA	NA	NA	NA	NA	NA	NA	NA	NA	0.211456	0.99944	NA	other	0.264092	0.147959	0
tetur01g08150		86.8457	-0.17865	0.36931	other	77.6891	87.8194	61.9532	91.1498	-0.0702507	0.715719	other	84.6943	91.1913	42.4744	NA	NA	NA	NA	NA	NA	NA	NA	NA	NA	NA	NA	NA	NA
tetur01g08260		69.2115	0.0888374	0.721651	other	68.3743	63.5385	42.2253	61.1199	-0.394724	0.0379181	other	50.7813	65.9672	41.099	34.5368	-2.10736	5.29473e-14	dominant:P1,P1<P2	11.2686	52.6184	17.259	43.1523	-0.145656	0.519675	other	39.5557	44.4256	29.2928
tetur01g08330		1178.04	0.0796545	0.163966	other	1153.52	1091.82	1119.59	NA	NA	NA	NA	NA	NA	NA	NA	NA	NA	NA	NA	NA	NA	817.685	0.113501	0.130957	other	827.798	763.405	857.628
tetur01g08350		241.763	0.510038	1.53609e-08	dominant:P2,P1>P2	270.882	189.943	180.653	NA	NA	NA	NA	NA	NA	NA	190.105	0.572765	6.56057e-07	partial dominant:P2,P1>P2	227.086	157.285	171.166	133.937	-0.0512583	0.707063	other	127.82	132.799	120.287
tetur01g08380		600.46	0.00904567	0.913514	other	574.156	570.287	621.947	NA	NA	NA	NA	NA	NA	NA	611.105	0.702864	2.44846e-27	dominant:P1,P1>P2	771.603	472.281	670.707	461.435	0.334208	2.89165e-06	other	499.134	398.757	565.525
tetur01g08410		NA	NA	NA	NA	NA	NA	NA	NA	NA	NA	NA	NA	NA	NA	0	NA	NA	other	0	0	0	NA	NA	NA	NA	NA	NA	NA
tetur01g08430		0	NA	NA	other	0	0	0	NA	NA	NA	NA	NA	NA	NA	0	NA	NA	other	0	0	0	0	NA	NA	other	0	0	0
tetur01g08440		9.17281	-0.47642	0.465202	other	7.38149	10.1057	9.86632	NA	NA	NA	NA	NA	NA	NA	NA	NA	NA	NA	NA	NA	NA	NA	NA	NA	NA	NA	NA	NA
tetur01g08450		718.189	0.0123181	0.881621	other	687.295	681.569	677.617	NA	NA	NA	NA	NA	NA	NA	686.409	0.549991	3.0672e-16	dominant:P1,P1>P2	824.337	564.399	879.655	601.005	0.536066	2.31658e-14	dominant:P1,P1>P2	692.988	476.564	766.655
tetur01g08460		676.025	0.388271	1.58021e-09	other	731.74	556.834	718.43	NA	NA	NA	NA	NA	NA	NA	549.062	0.471379	1.49922e-09	other	647.368	461.092	546.382	476.132	0.455738	1.53521e-10	other	537.192	389.283	498.751
tetur01g08470		2473.81	-0.498249	6.75481e-07	other	1955.91	2758.99	2532.34	3391.42	0.415534	4.32129e-15	transgressive:up,P1=P2	3809.74	2864.7	4532.73	2511.94	0.26612	0.000313853	other	2742.89	2284.74	2179.45	NA	NA	NA	NA	NA	NA	NA
tetur01g08510		68.7955	0.632283	5.19547e-05	partial dominant:P1,P1>P2	79.8946	51.2378	77.1851	NA	NA	NA	NA	NA	NA	NA	NA	NA	NA	NA	NA	NA	NA	29.8578	-0.72747	0.00343401	partial dominant:P1,P1<P2	22.2876	35.8223	27.1925
tetur01g08520		408.844	0.0520383	0.650232	other	395.806	383.449	458.832	343.74	-0.667273	5.60688e-13	partial dominant:P1,P1<P2	251.762	398.12	304.336	296.113	-0.260059	0.0144983	other	263.188	317.544	318.862	314.005	0.364211	1.60327e-05	other	342.852	268.111	265.222
tetur01g08530		35.8878	0.3112	0.235931	other	38.0315	30.3732	39.5287	41.0064	0.70901	0.00540518	dominant:P1,P1>P2	49.9518	31.5187	66.0926	NA	NA	NA	NA	NA	NA	NA	29.0306	0.698033	0.00786417	dominant:P1,P1>P2	35.2718	21.2263	38.4912
tetur01g08550		124.696	-0.436753	0.0300581	other	101.438	136.242	106.667	163.909	0.35507	0.00645938	other	180.386	141.457	156.675	NA	NA	NA	NA	NA	NA	NA	NA	NA	NA	NA	NA	NA	NA
tetur01g08560		NA	NA	NA	NA	NA	NA	NA	31.4133	0.426767	0.158588	other	36.0951	25.8854	23.8004	NA	NA	NA	NA	NA	NA	NA	NA	NA	NA	NA	NA	NA	NA
tetur01g08580		63.2692	0.477217	0.00844987	other	70.0885	50.5174	62.0937	NA	NA	NA	NA	NA	NA	NA	NA	NA	NA	NA	NA	NA	NA	NA	NA	NA	NA	NA	NA	NA
tetur01g08600		331.988	0.648648	6.92889e-11	dominant:P2,P1>P2	386.17	246.629	249.818	NA	NA	NA	NA	NA	NA	NA	NA	NA	NA	NA	NA	NA	NA	NA	NA	NA	NA	NA	NA	NA
tetur01g08620		116.283	0.550068	0.0152066	other	132.066	89.5785	113.88	NA	NA	NA	NA	NA	NA	NA	NA	NA	NA	NA	NA	NA	NA	NA	NA	NA	NA	NA	NA	NA
tetur01g08630		465.278	0.243935	0.0233777	other	481.233	405.57	430.5	418.727	-0.10419	0.327754	other	386.414	421.025	411.174	358.619	0.209597	0.0627576	other	379.516	335.875	365.319	267.679	-0.264818	0.015906	other	237.375	283.538	226.945
tetur01g08640		5.62443	1.05808	0.0850898	other	7.27451	3.44692	5.28737	NA	NA	NA	NA	NA	NA	NA	4.15123	0.954077	0.219799	other	5.67895	2.85319	3.86957	3.32028	0.796395	0.30719	other	4.04834	2.41023	1.8127
tetur01g08650		786.728	0.0874523	0.331449	other	773.427	726.049	783.721	784.698	0.0297884	0.686033	other	768.288	753.653	725.842	637.913	0.148492	0.0457288	other	670.514	601.224	606.605	509.762	-0.0721502	0.340045	other	484.354	507.569	503.605
tetur01g08660		1012.11	-0.483115	1.33265e-16	other	805.692	1123.27	914.051	1081.08	-0.373979	5.3418e-12	other	899.091	1166.17	1035.32	837.596	-0.421517	4.10249e-09	other	704.896	930.19	667.923	744.172	-0.243085	9.7682e-06	other	662.722	785.363	606.342
tetur01g08670		131.557	-3.33194	1.51566e-48	additive:P1<P2	23.1408	227.479	101.274	160.678	-2.09242	1.45949e-08	dominant:P1,P1<P2	55.1902	236.253	77.0611	143.259	-1.22649	3.90175e-09	dominant:P1,P1<P2	84.0182	188.441	68.3514	NA	NA	NA	NA	NA	NA	NA
tetur01g08680	CCE(TuCCE01)	NA	NA	NA	NA	NA	NA	NA	NA	NA	NA	NA	NA	NA	NA	NA	NA	NA	NA	NA	NA	NA	33.3673	-4.17195	3.75387e-18	dominant:P1,P1<P2	3.04718	61.8738	11.3349
tetur01g08690		21.6492	-0.658888	0.0910621	other	16.0991	25.1566	17.6228	NA	NA	NA	NA	NA	NA	NA	NA	NA	NA	NA	NA	NA	NA	11.867	-1.66252	0.000270735	other	5.5023	17.5865	6.94734
tetur01g08700		2366.4	-10.818	1.25063e-168	partial dominant:P1,P1<P2	2.49822	4505.97	19.5286	NA	NA	NA	NA	NA	NA	NA	NA	NA	NA	NA	NA	NA	NA	3427	0.157757	7.18175e-06	other	3518.17	3150.35	3145.04
tetur01g08710		217.835	-5.90589	1.08986e-119	partial dominant:P1,P1<P2	7.10169	407.941	37.461	NA	NA	NA	NA	NA	NA	NA	NA	NA	NA	NA	NA	NA	NA	280.135	-0.140033	0.1784	other	259.925	285.198	257.079
tetur01g08720		141.387	2.25082	1.0645e-59	additive:P1>P2	223.265	46.2815	128.673	NA	NA	NA	NA	NA	NA	NA	NA	NA	NA	NA	NA	NA	NA	38.8115	0.39006	0.107706	other	43.1745	32.3532	26.0641
tetur01g08730		1612.35	0.00611655	0.939901	transgressive:up,P1=P2	1539.78	1533.38	1762.36	NA	NA	NA	NA	NA	NA	NA	NA	NA	NA	NA	NA	NA	NA	NA	NA	NA	NA	NA	NA	NA
tetur01g08760		3512.92	0.16996	0.00123084	other	3547.68	3147.98	3237.88	NA	NA	NA	NA	NA	NA	NA	NA	NA	NA	NA	NA	NA	NA	2288.82	0.0350039	0.53685	other	2252.91	2201.06	2418.18
tetur01g08770		672.411	0.0498403	0.542316	other	651.979	629.62	629.905	NA	NA	NA	NA	NA	NA	NA	NA	NA	NA	NA	NA	NA	NA	443.545	-0.0562134	0.506031	other	422.917	440.186	467.58
tetur01g08780		1445.91	0.0622045	0.581652	other	1408.53	1347.45	1455.55	1768.91	0.595322	1.32651e-33	dominant:P1,P1>P2	2105.63	1399.07	2041.59	1266.73	0.365677	8.69367e-10	other	1428.5	1115.87	1346.59	1107.02	0.363689	5.24179e-12	other	1211.91	942.18	1236.45
tetur01g08790		8.87843	0.114763	0.857708	other	8.61588	8.30684	7.53981	9.85801	0.277052	0.625422	other	10.6945	8.6327	7.65188	7.56159	0.275959	0.678798	other	8.26304	6.88057	6.9365	5.26143	-0.297955	0.695424	other	4.42673	5.8128	7.8655
tetur01g08800		310.944	0.195052	0.289234	other	317.077	275.574	273.109	262.898	-0.41172	2.41716e-05	other	215.454	286.134	231.693	235.848	0.0809606	0.480406	other	240.508	228.199	200.8	203.243	0.0794002	0.515778	other	202.809	192.698	163.11
tetur01g08810		3273.8	0.00842082	0.853345	other	3131	3108.8	3108.48	3503.75	0.161838	1.32487e-05	other	3602.03	3227.42	3419.21	2649.94	0.0622613	0.16628	other	2689.35	2574.37	2662.96	2366.79	0.160837	0.000320633	other	2432	2173.54	2389.8
tetur01g08820		NA	NA	NA	NA	NA	NA	NA	581.386	0.376969	1.89037e-05	other	645.986	496.807	558.371	408.115	0.076584	0.508798	other	414.399	396.25	424.576	374.93	0.239595	0.00613164	other	394.975	334.587	327.563
tetur01g08830		NA	NA	NA	NA	NA	NA	NA	0	NA	NA	other	0	0	0	0	NA	NA	other	0	0	0	0	NA	NA	other	0	0	0
tetur01g08840		9.70627	-0.855102	0.0732542	other	6.64702	11.8493	6.38501	9.2353	-1.30043	0.0165434	other	4.77553	12.2951	11.3379	9.33881	-0.506106	0.493817	other	8.55526	9.81165	5.00626	7.50622	-0.387491	0.502689	other	6.32003	8.28024	6.61848
tetur01g08850		646.477	0.608333	5.57338e-22	dominant:P1,P1>P2	744.142	488.129	669	630.461	0.551565	4.62567e-18	dominant:P1,P1>P2	740.325	506.804	706.254	NA	NA	NA	NA	NA	NA	NA	NA	NA	NA	NA	NA	NA	NA
tetur01g08860		224.786	0.992028	2.48544e-06	transgressive:down,P1>P2	285.015	143.466	86.8429	102.484	-1.92707	5.79076e-16	partial dominant:P2,P1<P2	37.2981	148.971	108.829	105.997	-0.446662	0.0195748	other	87.8246	118.809	47.2044	61.8894	-2.3134	4.82926e-06	dominant:P1,P1<P2	20.1468	100.318	38.9434
tetur01g08870		265.324	0.274134	0.0163818	other	276.17	229.538	265.359	239.77	-0.0650693	0.652751	other	224.713	238.307	200.611	186.53	-0.110926	0.420846	other	178.229	190.102	200.396	137.995	-0.571031	1.28758e-05	partial dominant:P2,P1<P2	108.079	160.48	136.417
tetur01g08880		1808.54	-0.0279275	0.704242	other	1708.62	1738.44	1663.85	1932.09	0.120889	0.00973423	other	1954.99	1804.8	1948.27	NA	NA	NA	NA	NA	NA	NA	1181.54	-0.165924	0.00104972	other	1083.68	1215.49	1223.13
tetur01g08890		2570.64	-0.149848	0.0150021	other	2323.62	2575.94	2520.49	2754.35	-0.00178867	0.982208	other	2660.36	2674.42	2894.91	2165.87	0.0278369	0.758016	other	2161.49	2133.07	2097.96	1940.04	0.13185	0.0183883	other	1973.98	1801.11	1812.5
tetur01g08900		32.753	1.04326	3.30705e-05	partial dominant:P1,P1>P2	42.3047	20.1293	32.5282	21.4296	0.0031848	0.993896	other	20.5997	20.8919	17.1221	16.6514	-0.190521	0.667803	other	16.2965	16.6683	18.7276	14.8706	0.0650743	0.876256	other	14.8642	14.0705	21.4393
tetur01g08910		14.5446	0.0786919	0.864152	other	14.3302	13.3909	11.2972	17.001	0.461094	0.244747	other	19.6779	13.9006	16.6633	13.4293	0.484666	0.272931	other	16.0683	11.088	8.66479	10.3346	0.163076	0.750734	other	10.7552	9.36077	8.43178
tetur01g08930		398.584	-0.0458878	0.63338	other	374.25	385.449	343.102	378.574	-0.277957	0.00153483	other	324.988	400.209	391.552	308.798	-0.0993756	0.338601	other	289.396	319.199	314.801	248.528	-0.335786	9.16463e-05	other	214.11	269.512	234.073
tetur01g08940		NA	NA	NA	NA	NA	NA	NA	387.034	-0.415939	5.635e-07	other	316.96	421.412	359.716	325.588	-0.115535	0.230076	other	305.664	336.135	311.286	264.973	-0.294551	0.000655941	other	231.786	283.817	249.503
tetur01g08950		1074.53	0.113158	0.0913202	other	1064.65	983.402	968.739	1064.16	0.0413075	0.637329	other	1042.85	1021.17	1096.28	836.541	0.0676734	0.402326	other	846.751	814.412	826.415	754.568	0.185486	0.00591539	other	780.729	687.655	704.258
tetur01g08960		341.286	-0.797189	5.20855e-23	dominant:P1,P1<P2	238.301	412.103	272.483	370.819	-0.622225	8.73105e-14	dominant:P1,P1<P2	273.656	427.838	293.545	321.458	-0.239794	0.0170413	other	290.153	341.282	279.175	272.89	-0.245616	0.00500414	other	242.914	288.12	199.389
tetur01g08970		NA	NA	NA	NA	NA	NA	NA	14.7202	0.71709	0.0724376	other	18.0808	11.1913	15.3905	7.88899	-0.355123	0.54314	other	6.42827	8.92696	11.344	7.44354	-0.103941	0.859259	other	6.94406	7.53843	6.01458
tetur01g08990		NA	NA	NA	NA	NA	NA	NA	NA	NA	NA	NA	NA	NA	NA	167.744	-0.0914112	0.528813	other	157.869	172.841	196.669	164.097	0.252122	0.0273191	other	173.363	145.928	145.459
tetur01g09000		156.125	-0.0723736	0.649899	other	144.937	152.619	153.724	146.987	-0.385481	0.00360767	other	122.388	158.445	112.197	115.188	-0.354825	0.0163817	other	98.8263	126.391	125.277	102.542	-0.190397	0.201308	other	92.8217	106.7	95.4308
tetur01g09010		1621.24	0.198148	0.0457333	other	1651.91	1438.1	1415.73	1706.46	0.316891	2.48936e-07	other	1852.48	1493.19	1832.43	1335.14	0.328112	9.64599e-07	other	1487.4	1191	1348.42	1035.44	0.00439196	0.965447	other	1009.52	1005.52	1129.72
tetur01g09030		NA	NA	NA	NA	NA	NA	NA	99.9108	0.543435	0.000923908	partial dominant:P1,P1>P2	116.43	81.0497	111.428	64.9703	0.00457654	0.984241	other	64.0257	64.6559	71.3316	58.8662	0.129167	0.4921	other	59.9557	54.5871	63.1722
tetur01g09040		21.5259	0.068409	0.857128	other	20.8935	20.1354	19.2796	15.7818	-1.31939	0.000717495	partial dominant:P1,P1<P2	8.26981	20.9158	9.40982	NA	NA	NA	NA	NA	NA	NA	NA	NA	NA	NA	NA	NA	NA
tetur01g09050		NA	NA	NA	NA	NA	NA	NA	149.233	0.817928	9.59621e-12	partial dominant:P2,P1>P2	190.93	107.397	139.241	NA	NA	NA	NA	NA	NA	NA	85.8026	0.381098	0.0191807	other	94.6624	72.3267	81.264
tetur01g09060		3945.16	-0.0701193	0.218706	other	3670.35	3849.03	3962.72	4282.36	0.122373	0.00950952	other	4337.89	3996.3	4549.55	3463.66	0.231208	6.9544e-07	other	3736.32	3187.49	3349.7	2922.03	0.154319	2.36107e-05	other	2994.93	2691.24	2790.97
tetur01g09070		240.227	0.0279413	0.868304	other	230.916	226.966	239.183	240.389	-0.0453487	0.769755	other	229.44	235.642	220.67	218.783	0.408547	0.00126614	other	252.765	187.934	229.814	192.961	0.449531	9.82001e-05	other	216.795	158.697	191.78
tetur01g09080		155.164	0.412857	0.000591676	other	168.62	127.141	123.397	NA	NA	NA	NA	NA	NA	NA	116.174	0.290044	0.0416715	other	127.345	105.275	126.502	104.136	0.352436	0.00813309	other	113.751	88.8855	118.992
tetur01g09110		1.66549	-1.82173	0.136148	other	0.67906	2.49418	1.16204	2.80397	-0.128017	0.913713	other	2.87774	2.58801	1.26452	1.59601	-0.588043	0.653963	other	0.975556	2.06562	0.900048	1.15012	-1.63959	0.239722	other	0.495431	1.74295	0.776826
tetur01g09120		10.9413	0.00774281	0.989121	other	10.4803	10.3743	10.0527	9.48164	-0.587811	0.276583	other	7.20811	10.7706	9.37881	7.50398	-0.419684	0.492595	other	5.99179	8.59293	5.16387	NA	NA	NA	NA	NA	NA	NA
tetur01g09140		376.773	0.164765	0.178801	other	380.119	338.006	337.449	329.449	-0.313435	0.00522247	other	279.66	350.82	342.009	264.168	-0.228293	0.0823252	other	239.094	279.909	252.556	208.74	-0.469975	0.000284636	other	169.911	236.271	212.081
tetur01g09170		0.936003	0.295216	0.871781	other	1.00142	0.782038	0.364069	0.554662	-1.5211	0.516389	other	0.193612	0.812784	1.26452	0.433277	-0.764991	NA	other	0.155666	0.648492	0.563527	NA	NA	NA	NA	NA	NA	NA
tetur01g09190		NA	NA	NA	NA	NA	NA	NA	NA	NA	NA	NA	NA	NA	NA	NA	NA	NA	NA	NA	NA	NA	40.5776	2.03812	7.84924e-19	dominant:P2,P1>P2	63.5106	15.436	24.8598
tetur01g09200		0.331483	0.534044	NA	other	0.435237	0.196428	0.701638	NA	NA	NA	NA	NA	NA	NA	NA	NA	NA	NA	NA	NA	NA	NA	NA	NA	NA	NA	NA	NA
tetur01g09210		1.39386	-2.09769	0.147839	other	0.443728	2.21122	4.13126	1.718	-1.38535	0.32725	other	0.87336	2.29778	1.1952	NA	NA	NA	NA	NA	NA	NA	1.2155	-0.919367	0.538332	other	0.821036	1.54609	1.40307
tetur01g09220		1990.12	0.759973	9.65972e-32	additive:P1>P2	2385.79	1407.8	1811.12	2754.47	1.51863	5.43873e-148	partial dominant:P2,P1>P2	4172.44	1461.71	2484.98	1595.42	0.854205	1.99299e-48	additive:P1>P2	2097.86	1165.86	1506.24	NA	NA	NA	NA	NA	NA	NA
tetur01g09240		366.308	0.660318	3.04624e-09	dominant:P2,P1>P2	427.794	270.391	293.876	311.58	0.219157	0.0367424	other	328.119	280.752	256.37	289.067	0.723751	1.26413e-11	partial dominant:P2,P1>P2	364.345	223.916	288.967	216.262	0.292512	0.00413412	other	231.787	189.069	197.585
tetur01g09250		282.615	0.736414	5.54666e-13	partial dominant:P1,P1>P2	336.61	202.119	293.921	244.463	0.362041	0.000861383	other	270.5	209.814	261.354	172.45	0.0990483	0.506495	other	175.159	167.384	155.676	242.463	1.23175	1.09643e-39	partial dominant:P2,P1>P2	330.457	141.302	201.007
tetur01g09260		181.883	-0.342854	0.015505	other	152.672	193.978	110.628	253.135	0.583385	3.55771e-08	partial dominant:P2,P1>P2	299.868	201.39	241.897	142.673	-0.43285	0.00077439	other	117.307	160.644	105.776	92.8307	-1.63639	2.41034e-22	partial dominant:P1,P1<P2	45.0468	135.624	69.6886
tetur01g09270		30.5173	-0.780978	0.00188471	partial dominant:P2,P1<P2	21.461	36.7009	32.9147	NA	NA	NA	NA	NA	NA	NA	26.1304	-0.44301	0.150596	other	20.2632	30.3948	31.751	19.8587	-0.982913	0.0015413	partial dominant:P1,P1<P2	12.9819	25.6653	18.9134
tetur01g09280		NA	NA	NA	NA	NA	NA	NA	NA	NA	NA	NA	NA	NA	NA	199.101	-0.0193028	0.88853	other	195.22	198.887	209.402	NA	NA	NA	NA	NA	NA	NA
tetur01g09290		NA	NA	NA	NA	NA	NA	NA	973.178	0.55661	1.12844e-19	additive:P1>P2	1146.06	779.626	953.499	669.687	0.199195	0.00627806	other	715.559	621.82	660.98	667.139	0.559297	5.16561e-17	additive:P1>P2	773.146	525.007	626.143
tetur01g09300		NA	NA	NA	NA	NA	NA	NA	152.927	-1.00608	1.19555e-12	dominant:P1,P1<P2	94.1344	191.455	86.9847	NA	NA	NA	NA	NA	NA	NA	NA	NA	NA	NA	NA	NA	NA
tetur01g09310		NA	NA	NA	NA	NA	NA	NA	36.3112	1.08663	5.79694e-05	partial dominant:P2,P1>P2	50.2771	23.0785	26.922	14.131	-0.987509	0.0146688	other	8.50622	18.404	13.7566	NA	NA	NA	NA	NA	NA	NA
tetur01g09320		NA	NA	NA	NA	NA	NA	NA	34.9211	0.276745	0.332681	other	37.5391	30.8499	29.0153	18.8299	-1.09882	0.00314902	partial dominant:P1,P1<P2	11.2306	24.6086	17.8795	NA	NA	NA	NA	NA	NA	NA
tetur01g09330		NA	NA	NA	NA	NA	NA	NA	NA	NA	NA	NA	NA	NA	NA	NA	NA	NA	NA	NA	NA	NA	61.4721	-2.14737	5.68314e-24	dominant:P1,P1<P2	22.5786	97.0508	39.5095
tetur01g09340		NA	NA	NA	NA	NA	NA	NA	NA	NA	NA	NA	NA	NA	NA	0	NA	NA	other	0	0	0	NA	NA	NA	NA	NA	NA	NA
tetur01g09350		1045.19	0.0926807	0.109951	other	1028.52	963.579	982.377	962.31	-0.240518	1.89781e-05	other	847.193	1000.42	782.916	783.295	-0.0946549	0.160909	other	748.743	797.975	655.787	656.169	-0.158522	0.00722775	other	603.181	673.719	520.575
tetur01g09360		139.75	0.742736	2.04361e-07	partial dominant:P1,P1>P2	166.716	99.6662	146.469	117.161	0.287375	0.0372702	other	125.972	103.484	115.462	97.9904	0.494559	0.00148503	other	115.223	82.5367	96.3314	81.4862	0.346771	0.0224748	other	88.8633	69.6889	75.7783
tetur01g09370		19.4737	0.303325	0.413551	other	20.4328	16.6859	13.9444	15.2922	-0.550846	0.172924	other	11.6971	17.3176	18.5686	10.0622	-1.13608	0.0239769	other	5.16666	13.8142	15.4037	23.952	1.58042	9.23342e-09	dominant:P2,P1>P2	34.9452	11.6653	12.5137
tetur01g09380		531.353	0.230961	0.00654845	other	546.875	465.908	514.798	513.67	0.0861036	0.287051	other	514.94	483.702	478.702	402.276	0.0905995	0.330485	other	414.446	385.818	413.588	386.031	0.386654	1.85841e-08	other	425.387	325.747	355.256
tetur01g09390		3964.28	-0.135555	0.0374074	other	3601.53	3954.13	3973.57	NA	NA	NA	NA	NA	NA	NA	NA	NA	NA	NA	NA	NA	NA	2896.47	0.0558589	0.24226	other	2871.63	2764.47	2787.27
tetur01g09400		7015.66	-0.14435	0.000157152	other	6354.45	7016.8	6446.14	8051.09	0.215635	7.46462e-08	other	8440.31	7284.98	9079.48	6381.39	0.26343	9.19232e-13	other	6960.82	5810.81	6036.15	4993.93	-0.0280618	0.503731	other	4811.71	4905.95	4590.85
tetur01g09460		364.783	0.577822	6.38015e-11	partial dominant:P2,P1>P2	417.054	278.24	318.204	316.125	0.177447	0.0734764	other	327.998	288.802	258.575	266.788	0.380876	0.00053366	other	306.652	230.401	230.996	205.375	0.062581	0.606784	other	205.129	194.497	178.264
tetur01g09470		1442.64	-0.171621	0.00157487	other	1293.7	1455.81	1298.73	1468.68	-0.206848	5.08207e-05	other	1312.32	1511.36	1200.33	1160.7	-0.163982	0.00557068	other	1080.71	1205.57	1057.14	1053.71	0.0224928	0.695465	other	1032.59	1017.81	841.542
tetur01g09490		514.321	0.0895011	0.403541	other	505.89	474.383	470.028	563.529	0.313722	0.000102886	other	612.545	492.448	648.352	420.717	0.200253	0.0582069	other	446.84	392.82	519.388	376.733	0.26828	0.00420824	transgressive:up,P1=P2	401.464	331.651	536.507
tetur01g09500		NA	NA	NA	NA	NA	NA	NA	NA	NA	NA	NA	NA	NA	NA	139.936	-0.151252	0.343037	other	131.663	144.242	117.014	NA	NA	NA	NA	NA	NA	NA
tetur01g09510		NA	NA	NA	NA	NA	NA	NA	NA	NA	NA	NA	NA	NA	NA	NA	NA	NA	NA	NA	NA	NA	724.951	0.00912328	0.916805	other	707.248	703.393	775.313
tetur01g09520		518.592	-0.0131374	0.904841	other	491.255	497.159	467.087	563.839	0.185508	0.0132247	other	583.602	516.163	561.055	428.652	0.130234	0.131085	other	440.916	411.703	447.077	365.435	0.0593572	0.471687	other	363.54	347.611	341.92
tetur01g09530		502.981	0.00891628	0.942851	other	481.231	477.431	483	411.392	-0.843756	2.38013e-26	dominant:P1,P1<P2	277.499	495.583	280.867	321.155	-0.83015	1.38877e-18	dominant:P1,P1<P2	221.942	395.328	239.996	NA	NA	NA	NA	NA	NA	NA
tetur01g09540		107.022	-0.0668517	0.702767	other	99.5742	104.396	94.9285	113.603	0.0370251	0.836438	other	112.126	108.391	74.6269	85.2228	-0.0360388	0.858922	other	81.9088	86.4605	62.9798	NA	NA	NA	NA	NA	NA	NA
tetur01g09550		236.314	-0.241974	0.03794	other	206.288	244.078	204.554	255.316	-0.0693899	0.565856	other	239.715	253.442	203.063	188.19	-0.275848	0.0582174	other	166.847	202.151	143.746	NA	NA	NA	NA	NA	NA	NA
tetur01g09560		1183.38	-0.0928681	0.0847622	other	1091.13	1164.36	1182.91	1400.13	0.357106	2.41333e-11	other	1540.12	1208.9	1481.24	969.323	-0.016978	0.809889	other	955.702	964.218	974.259	NA	NA	NA	NA	NA	NA	NA
tetur01g09570		NA	NA	NA	NA	NA	NA	NA	NA	NA	NA	NA	NA	NA	NA	256.728	0.276409	0.00778713	other	278.301	235.124	250.574	237.69	0.403801	1.73497e-05	other	264.031	198.53	271.498
tetur01g09580		NA	NA	NA	NA	NA	NA	NA	NA	NA	NA	NA	NA	NA	NA	NA	NA	NA	NA	NA	NA	NA	67.8681	0.758319	6.10907e-05	partial dominant:P2,P1>P2	82.9276	49.1136	63.4045
tetur01g09590		NA	NA	NA	NA	NA	NA	NA	NA	NA	NA	NA	NA	NA	NA	NA	NA	NA	NA	NA	NA	NA	0	NA	NA	other	0	0	0
tetur01g09620		129.898	-0.441517	0.00210759	other	105.686	141.885	144.905	168.115	0.30855	0.00858645	other	182.227	147.31	198.611	114.964	-0.101223	0.526211	other	109.414	117.491	105.431	109.281	0.186279	0.196038	other	113.451	99.205	142.857
tetur01g09640		98.5161	0.32817	0.115501	other	104.333	83.4359	99.655	93.7336	0.175448	0.358135	other	96.043	86.5903	72.8717	47.6333	-1.89705	5.89737e-13	dominant:P2,P1<P2	19.89	69.0913	61.444	NA	NA	NA	NA	NA	NA	NA
tetur01g09660		0.72416	-2.22526	0.195673	other	0.19383	1.18561	0.392014	0.876156	-1.50958	0.383934	other	0.369826	1.23252	0.148389	0.549994	-2.06894	NA	other	0	0.982123	0.418772	0.609685	-1.13177	0.518311	other	0.358358	0.829686	0.0799393
tetur01g09690		11.8034	1.26353	0.012209	other	15.7054	6.79179	11.8463	6.67094	-0.319368	0.724639	other	5.7114	7.06656	8.56292	5.54268	0.0933402	0.916717	other	5.32035	5.62994	6.01643	5.98323	0.519349	0.473685	other	6.89796	4.75443	5.67316
tetur01g09730		NA	NA	NA	NA	NA	NA	NA	9.47257	2.10756	0.000826897	other	16.0154	3.68859	19.6996	NA	NA	NA	NA	NA	NA	NA	2.89534	0.393649	0.742753	other	3.14717	2.48272	5.79202
tetur01g09740		2120.84	0.0447674	0.584253	other	2054.04	1988.28	2027.2	2394.98	0.359595	3.72198e-11	other	2638.62	2064.49	2787.94	1875.31	0.372275	3.56938e-09	other	2121.57	1646.52	1909.16	1506.38	0.149377	0.00436877	other	1541.08	1390.31	1701.05
tetur01g09760		75.4112	-0.981729	3.49234e-09	dominant:P1,P1<P2	48.1754	95.5331	45.9204	NA	NA	NA	NA	NA	NA	NA	NA	NA	NA	NA	NA	NA	NA	NA	NA	NA	NA	NA	NA	NA
tetur01g09780		1363.03	-0.0164593	0.850893	other	1291.16	1306.67	1310.41	1513.7	0.241918	1.31617e-06	other	1603.36	1356.57	1383	1021.97	-0.22678	7.18112e-05	other	925.96	1082.08	972.528	845.757	-0.314709	2.27018e-08	other	732.162	913.574	1000.38
tetur01g09790		NA	NA	NA	NA	NA	NA	NA	907.421	-0.662509	4.20808e-31	partial dominant:P2,P1<P2	662.166	1052.96	915.477	693.367	-0.745758	3.25887e-31	dominant:P1,P1<P2	496.309	839.837	538.744	577.94	-0.769778	1.19661e-34	partial dominant:P1,P1<P2	415.517	709.134	489.542
tetur01g09800		100.224	-0.627642	0.0456068	other	75.4367	115.568	60.386	95.4558	-1.03911	8.81134e-06	partial dominant:P2,P1<P2	58.1663	119.974	93.045	69.7361	-1.41185	3.89123e-10	dominant:P1,P1<P2	35.9311	95.6918	27.9108	55.9871	-1.53898	5.56285e-12	dominant:P1,P1<P2	28.1495	80.804	39.0398
tetur01g09820		NA	NA	NA	NA	NA	NA	NA	139.444	0.324196	0.0109353	other	151.98	121.529	109.782	NA	NA	NA	NA	NA	NA	NA	76.9358	-0.293711	0.10782	other	67.897	81.8451	75.7263
tetur01g09830		NA	NA	NA	NA	NA	NA	NA	1203.88	-0.870301	0.00820441	partial dominant:P1,P1<P2	797.874	1461.87	1080.35	NA	NA	NA	NA	NA	NA	NA	NA	NA	NA	NA	NA	NA	NA
tetur01g09860		NA	NA	NA	NA	NA	NA	NA	NA	NA	NA	NA	NA	NA	NA	1242.26	0.0626207	0.287308	other	1260.14	1207.22	1254.84	NA	NA	NA	NA	NA	NA	NA
tetur01g09870		15.7884	-3.7124	3.74954e-13	additive:P1<P2	2.03876	28.0423	11.8068	21.7466	-1.40947	6.51827e-05	partial dominant:P1,P1<P2	11.0398	29.1121	17.8174	15.495	-2.35804	4.94129e-07	partial dominant:P1,P1<P2	5.53602	23.2239	10.2374	NA	NA	NA	NA	NA	NA	NA
tetur01g09890		445.023	0.467972	7.01841e-07	other	492.1	356.191	509.802	432.619	0.381161	1.69607e-05	other	480.441	369.876	438.593	325.97	0.266393	0.0176663	other	357.922	294.959	359.231	233.274	-0.287121	0.0163828	other	204.925	249.092	290.25
tetur01g09910		NA	NA	NA	NA	NA	NA	NA	88.3144	-6.97706	1.1821e-28	additive:P1<P2	1.06872	153.29	59.0714	NA	NA	NA	NA	NA	NA	NA	NA	NA	NA	NA	NA	NA	NA
tetur01g09940		317.795	-0.819036	0.000175693	partial dominant:P1,P1<P2	219.744	385.91	244.22	317.554	-1.05749	2.93512e-19	additive:P1<P2	191.734	400.61	300.744	NA	NA	NA	NA	NA	NA	NA	NA	NA	NA	NA	NA	NA	NA
tetur01g09960		1102.25	-0.0229145	0.779333	other	1043.08	1057.75	1096.3	1178.72	0.122569	0.0344393	other	1196.28	1098.2	1159.33	864.661	-0.0802938	0.274441	other	832.768	875.957	848.226	702.182	-0.245236	0.00153756	other	626.87	739.554	838.84
tetur01g09970		NA	NA	NA	NA	NA	NA	NA	1031.13	0.317439	5.47107e-09	other	1118	903.378	1079.63	799.73	0.288112	4.50445e-06	other	881.934	720.526	921.468	672.621	0.20074	0.00127449	other	700.615	608.362	748.773
tetur01g09980		NA	NA	NA	NA	NA	NA	NA	NA	NA	NA	NA	NA	NA	NA	1.33883	-1.90288	0.195459	other	0.325185	2.12783	0.229714	NA	NA	NA	NA	NA	NA	NA
tetur01g09990		NA	NA	NA	NA	NA	NA	NA	325.38	-0.532669	1.55227e-08	partial dominant:P1,P1<P2	253.328	364.812	273.028	223.353	-1.15585	2.82275e-23	additive:P1<P2	134.413	290.957	224.449	209.832	-0.58627	1.61219e-07	partial dominant:P1,P1<P2	162.603	245.697	179.702
tetur01g10000		1820.64	0.272187	0.398618	other	1899.22	1570.95	1537.17	1728.77	0.0894017	0.376265	other	1728.94	1631.12	1753.55	1703.3	0.746244	2.35242e-14	dominant:P2,P1>P2	2170.01	1300.86	1455.55	1243.31	0.267173	0.00475817	other	1320.92	1098.53	1291.47
tetur01g10010		2210.95	0.022692	0.677987	other	2123.23	2090.81	2071.24	2259.85	0.0309263	0.607772	other	2211.93	2170.82	2263.6	1751.06	0.0174299	0.780532	other	1739.12	1731.43	1574.95	1498.62	-0.00572842	0.931432	other	1454.17	1461.93	1274.45
tetur01g10020		916.006	0.0840157	0.309394	other	898.36	847.498	841.66	927.809	0.0721695	0.373661	other	922.312	879.909	844.695	NA	NA	NA	NA	NA	NA	NA	607.739	-0.00709804	0.9351	other	590.03	592.538	548.413
tetur01g10030		1378.3	0.0705472	0.1907	other	1346.05	1281.01	1274.32	1582.22	0.426364	1.43071e-17	other	1785.55	1330	1663.42	1074.79	0.00756017	0.911582	other	1069.97	1060.81	1092.85	886.628	-0.109238	0.0401918	other	829.682	895.685	997.139
tetur01g10040		533.326	0.0367267	0.71982	other	515.414	501.068	418.011	411.492	-1.0729	2.77663e-35	partial dominant:P1,P1<P2	247.051	520.139	314.014	379.532	-0.340171	0.000209897	other	327.525	414.92	284.96	311.301	-0.451528	0.000138731	other	255.462	350.306	282.175
tetur01g10060		NA	NA	NA	NA	NA	NA	NA	NA	NA	NA	NA	NA	NA	NA	NA	NA	NA	NA	NA	NA	NA	7.01165	-2.21039	0.000306594	other	2.44552	11.1973	3.96352
tetur01g10080		0	NA	NA	other	0	0	0	0	NA	NA	other	0	0	0	0	NA	NA	other	0	0	0	0	NA	NA	other	0	0	0
tetur01g10090		0	NA	NA	other	0	0	0	0	NA	NA	other	0	0	0	0	NA	NA	other	0	0	0	0	NA	NA	other	0	0	0
tetur01g10100		0	NA	NA	other	0	0	0.200655	0	NA	NA	other	0	0	0	NA	NA	NA	NA	NA	NA	NA	NA	NA	NA	NA	NA	NA	NA
tetur01g10110		25.7587	4.45717	7.43536e-18	partial dominant:P2,P1>P2	46.9328	2.17891	14.5389	22.6683	4.38001	1.2528e-17	dominant:P1,P1>P2	46.5127	2.26484	44.7332	17.6292	4.44172	3.30969e-17	partial dominant:P1,P1>P2	36.9838	1.80544	22.6299	1.0121	-1.43349	0.325423	other	0.445437	1.5243	1.78074
tetur01g10120		410.695	0.268263	0.00615804	other	428.566	354.238	388.393	NA	NA	NA	NA	NA	NA	NA	365.092	0.600596	9.03963e-12	dominant:P1,P1>P2	447.022	293.331	407.773	298.166	0.417512	6.6623e-07	other	332.56	247.646	342.439
tetur01g10130		1144.62	-0.378813	4.37799e-11	other	949.664	1231.88	1068.93	NA	NA	NA	NA	NA	NA	NA	955.491	-0.269474	6.52629e-05	other	855.195	1020.07	912.824	770.627	-0.429041	8.1186e-14	other	638.255	861.303	693.565
tetur01g10140		8.68153	-0.590189	0.250896	other	6.57498	9.96926	8.98805	9.34033	-0.372647	0.493273	other	7.41825	10.3548	5.53652	5.73279	-1.38433	0.0443311	other	2.46604	8.25865	1.79928	3.9211	-3.12803	0.0019441	other	0.659534	6.97105	4.68877
tetur01g10150		2.08723	0.428911	0.78586	other	2.23953	1.7394	2.22741	2.43341	0.740317	0.575743	other	3.04448	1.80579	2.58305	1.45883	0.220999	0.904938	other	1.44892	1.44113	2.57396	1.27658	0.151679	0.931234	other	1.26716	1.21652	0.933449
tetur01g10160		170.45	0.140779	0.266695	other	170.96	153.911	170.299	194.639	0.491125	1.01855e-05	other	224.476	159.763	195.774	133.08	0.0673461	0.682716	other	137.391	127.45	143.362	118.435	0.202338	0.117512	other	122.837	107.596	114.498
tetur01g10170		842.594	-0.228347	0.000349909	other	740.793	865.105	688.717	1120.41	0.557337	2.68265e-14	partial dominant:P2,P1>P2	1318.78	898.093	1106.41	735.999	0.0707452	0.471663	other	745.1	716.408	706.134	600.881	-0.0954301	0.214914	other	564.432	604.806	459.567
tetur01g10180		4536.8	0.103655	0.772634	other	4480.46	4166.22	4590.77	4359.33	-0.075785	0.181168	other	4095.89	4324.93	4339.29	4781.18	0.884324	1.05927e-35	dominant:P2,P1>P2	6341.31	3450.09	3243.47	3208.19	0.193316	0.0270204	other	3329.32	2912.68	3140.91
tetur01g10190		458.285	-0.637424	1.09928e-19	additive:P1<P2	341.241	532.153	420.867	504.62	-0.429826	3.55258e-09	other	409.424	552.512	469.215	374.415	-0.60459	2.44534e-11	dominant:P1,P1<P2	283.945	440.703	230.138	323.625	-0.526577	6.24203e-05	dominant:P1,P1<P2	257.623	372.07	204.935
tetur01g10200		927.736	0.0101986	0.931546	other	886.809	881.38	793.503	1049.26	0.326003	3.28102e-07	other	1142.87	915.12	1156.17	802.314	0.268106	9.62174e-05	other	875.968	729.925	706.543	722.784	0.358063	2.60103e-07	other	790.135	616.24	622.341
tetur01g10210		198.22	-0.143697	0.353595	other	179.1	198.718	232.834	254.788	0.53655	2.30085e-07	dominant:P1,P1>P2	297.366	206.301	343.367	203.991	0.636512	1.03655e-07	dominant:P1,P1>P2	248.918	164.548	233.973	188.867	0.722251	2.22369e-13	dominant:P1,P1>P2	228.559	138.94	219.051
tetur01g10230		NA	NA	NA	NA	NA	NA	NA	5217.76	-0.045258	0.378179	other	4955.26	5134.34	4282	NA	NA	NA	NA	NA	NA	NA	NA	NA	NA	NA	NA	NA	NA
tetur01g10240		3.70254	-1.24623	0.190657	other	2.06496	4.98967	2.16652	4.55096	-0.804998	0.421684	other	3.43676	5.19116	1.31226	3.285	-1.28047	0.290487	other	2.16041	4.13262	3.63056	3.34459	-0.231348	0.824502	other	3.02232	3.49371	0.55912
tetur01g10250		1011.58	-0.0702099	0.28141	other	940.312	987.71	962.249	1075.57	0.0567754	0.348002	other	1062.46	1025.46	1002.47	824.032	-0.00830656	0.913985	other	814.583	817.907	891.224	698.71	-0.043041	0.616091	other	669.115	690.602	764.158
tetur01g10260		79.669	0.812604	6.86438e-07	partial dominant:P1,P1>P2	96.6886	55.173	81.1685	53.1058	-0.345164	0.137806	other	44.159	57.2879	48.1403	48.8553	0.0974665	0.751081	other	51.8236	45.6853	57.5842	53.3944	0.757937	0.000100964	partial dominant:P1,P1>P2	65.3308	38.582	52.2357
tetur01g10270		837.561	0.104584	0.136719	other	826.599	769.756	786.304	803.018	-0.0891499	0.269031	other	751.326	799.278	755.889	694.343	0.235886	0.000793846	other	751.02	637.465	745.5	583.886	0.153068	0.0793252	other	598.049	538.246	621.424
tetur01g10310	CCE	NA	NA	NA	NA	NA	NA	NA	NA	NA	NA	NA	NA	NA	NA	1.35006	0.562988	0.730312	other	1.73695	1.01747	0.853578	NA	NA	NA	NA	NA	NA	NA
tetur01g10320		NA	NA	NA	NA	NA	NA	NA	1080.47	-0.21909	0.000283753	other	961.117	1115.3	1050.21	773.937	-0.542212	3.35472e-18	dominant:P1,P1<P2	613.654	889.632	640.214	715.224	-0.227941	0.000110082	other	640.756	751.073	596.785
tetur01g10330		512.207	-0.395579	4.96944e-07	other	420.523	555.68	518.02	538.781	-0.356938	1.30269e-06	other	453.362	576.953	601.62	419.884	-0.355489	1.83794e-06	other	360.959	460.179	430.153	404.929	0.0476952	0.557528	other	399.383	388.538	421.293
tetur01g10340		1717.81	-0.108047	0.134908	other	1577.63	1696.34	1500.13	1680.78	-0.267075	6.41572e-08	other	1462.45	1761.22	1556.83	1362.36	-0.125784	0.015606	other	1281.29	1404.77	1257.54	1132.65	-0.216996	1.74481e-06	other	1017.96	1186.07	965.082
tetur01g10350		199.565	0.206345	0.284952	other	203.797	176.581	192.797	204.515	0.224815	0.150561	other	216.627	183.317	153.112	142.959	-0.140166	0.484234	other	135.936	146.213	173.314	142.51	0.320311	0.0898606	other	153.789	123.457	118.604
tetur01g10360		NA	NA	NA	NA	NA	NA	NA	NA	NA	NA	NA	NA	NA	NA	NA	NA	NA	NA	NA	NA	NA	17.8868	-0.618268	0.0565055	other	13.6602	21.1509	12.2209
tetur01g10370		NA	NA	NA	NA	NA	NA	NA	NA	NA	NA	NA	NA	NA	NA	NA	NA	NA	NA	NA	NA	NA	168.921	0.357735	0.00295085	other	184.21	144.433	166.625
tetur01g10380		NA	NA	NA	NA	NA	NA	NA	NA	NA	NA	NA	NA	NA	NA	NA	NA	NA	NA	NA	NA	NA	85.4253	1.94537	1.75199e-27	additive:P1>P2	131.885	34.3309	75.0267
tetur01g10390	ABC(TuABCC-02)	NA	NA	NA	NA	NA	NA	NA	441.782	0.408763	0.00468993	other	494.874	374.325	462.102	483.626	1.24413	4.58829e-16	dominant:P1,P1>P2	704.672	298.516	806.123	459.494	1.34755	1.15661e-17	partial dominant:P2,P1>P2	642.214	252.108	350.512
tetur01g10400		1121.21	0.0853392	0.350672	other	1100.65	1036.41	1054.21	1440.01	0.743159	4.38545e-45	partial dominant:P1,P1>P2	1792.68	1076.06	1516.7	1024.67	0.492377	9.57899e-18	other	1211.05	858.261	986.438	NA	NA	NA	NA	NA	NA	NA
tetur01g10410		NA	NA	NA	NA	NA	NA	NA	NA	NA	NA	NA	NA	NA	NA	NA	NA	NA	NA	NA	NA	NA	0	NA	NA	other	0	0	0
tetur01g10430		67.1042	-3.22468	1.94106e-10	additive:P1<P2	12.5224	115.336	40.3046	NA	NA	NA	NA	NA	NA	NA	NA	NA	NA	NA	NA	NA	NA	NA	NA	NA	NA	NA	NA	NA
tetur01g10450		NA	NA	NA	NA	NA	NA	NA	25.574	0.483324	0.212339	other	29.7488	20.7956	28.6219	14.2352	-0.635743	0.208813	other	11.0239	16.5787	11.7558	NA	NA	NA	NA	NA	NA	NA
tetur01g10470		1227.35	0.286218	7.76562e-06	other	1286.78	1052.63	1258.1	1330.47	0.496817	8.34104e-24	other	1533.26	1092.88	1436.81	993.407	0.366535	4.13162e-12	other	1124.59	871.696	1022.4	830.953	0.258594	9.76963e-07	other	880.984	735.999	922.689
tetur01g10490		149.276	0.583721	6.29144e-07	partial dominant:P1,P1>P2	170.53	114.003	152.376	120.027	-0.0664967	0.677554	other	113.692	118.339	115.635	100.318	0.153865	0.323912	transgressive:up,P1=P2	105.618	94.3998	145.13	117.275	0.894815	4.45201e-14	partial dominant:P1,P1>P2	148.496	79.7021	116.441
tetur01g10500		2.46319	-0.563767	0.582834	other	1.94769	2.74704	1.13237	NA	NA	NA	NA	NA	NA	NA	NA	NA	NA	NA	NA	NA	NA	1.45864	-1.19288	0.370762	other	0.916681	1.92142	1.413
tetur01g10510		NA	NA	NA	NA	NA	NA	NA	124.218	0.476448	0.00139052	other	142.505	102.526	139.921	60.3674	-1.3243	1.24086e-10	dominant:P2,P1<P2	32.4225	81.7737	75.9698	70.2542	-0.0324238	0.87467	other	67.6607	69.0471	76.4893
tetur01g10520		1011.82	0.271376	5.36053e-05	other	1054.86	873.697	972.935	1010.17	0.234293	0.000113303	other	1067.75	907.059	963.114	789.445	0.23629	9.67367e-05	other	855.348	723.505	873.553	709.784	0.336341	5.64149e-10	other	770.261	610.855	722.031
tetur01g10530		194.835	0.840782	9.7963e-14	partial dominant:P1,P1>P2	238.26	133.123	189.877	167.506	0.477669	4.01807e-05	other	192.312	138.188	137.276	125.345	0.389911	0.00459634	other	141.559	110.242	150.298	113.91	0.456245	0.000602817	other	128.615	93.0605	111.798
tetur01g10550		161.2	-0.535869	1.04034e-05	partial dominant:P2,P1<P2	125.391	181.833	165.652	186.377	-0.122505	0.368342	other	170.203	188.835	180.613	126.738	-0.622414	7.81943e-06	dominant:P1,P1<P2	94.3551	150.592	100.079	94.0785	-1.17123	1.32817e-15	additive:P1<P2	55.9375	127.16	88.612
tetur01g10560		149.812	-1.18019	3.96485e-24	partial dominant:P2,P1<P2	87.1067	198.387	158.745	260.775	0.584374	6.63808e-10	dominant:P1,P1>P2	310.805	205.954	325.8	224.935	0.872248	2.20693e-17	additive:P1>P2	295.872	164.276	219.716	184.035	0.663753	1.74557e-11	partial dominant:P1,P1>P2	219.373	138.703	189.357
tetur01g10570		1820.46	0.112264	0.0241723	other	1802.67	1667.14	1781.03	1873.02	0.153982	0.00548151	other	1918.59	1730.83	1844.37	1436.34	0.105979	0.0350413	other	1476.12	1380.55	1462.27	NA	NA	NA	NA	NA	NA	NA
tetur01g10580		1104.41	0.128284	0.0293545	other	1099.68	1005.3	1063.51	1201.95	0.336492	2.63268e-11	other	1314.74	1043.73	1193.51	925.703	0.289445	4.20707e-07	other	1022.82	832.509	1011.88	748.012	0.0997635	0.144048	other	752.793	702.889	848.29
tetur01g10600		816.323	-0.183013	0.0171375	other	729.52	826.282	733.148	NA	NA	NA	NA	NA	NA	NA	664.059	-0.127606	0.143738	other	625.207	684.255	671.83	517.009	-0.427804	8.21056e-10	other	428.368	577.768	533.031
tetur01g10610		NA	NA	NA	NA	NA	NA	NA	NA	NA	NA	NA	NA	NA	NA	1660.14	-0.0541954	0.520725	other	1614.13	1669.75	1616.02	NA	NA	NA	NA	NA	NA	NA
tetur01g10620		1028.82	0.0273798	0.801453	other	990.431	970.525	1065.6	1481.46	0.973614	7.41174e-89	dominant:P1,P1>P2	1968.09	1007.64	1963.91	1073.71	0.789887	1.90953e-47	partial dominant:P1,P1>P2	1388.14	803.7	1145.36	875.185	0.59535	1.17839e-31	dominant:P1,P1>P2	1024.43	678.59	1143.75
tetur01g10630		NA	NA	NA	NA	NA	NA	NA	NA	NA	NA	NA	NA	NA	NA	610.299	0.0839019	0.290506	other	622.597	590.283	531.047	453.686	-0.369523	6.99464e-07	other	384.377	498.415	407.811
tetur01g10640		2117.07	-0.227584	4.624e-07	other	1859.24	2175.74	1966.94	2188.7	-0.214656	2.93059e-06	other	1947.46	2258.75	1967.96	1641.4	-0.344477	4.5001e-13	other	1407.46	1801.74	1420.38	1369.73	-0.414521	8.20264e-25	other	1144.26	1521.16	1252.65
tetur01g10650		20.6472	0.384889	0.277826	other	22.3872	16.9654	12.0558	28.7285	1.23495	3.28113e-05	dominant:P2,P1>P2	40.5439	17.6249	20.5405	13.1217	-0.363654	0.461004	other	11.7009	14.0525	14.236	11.7851	-0.12783	0.7998	other	11.0801	11.8653	19.9994
tetur01g10660		0	NA	NA	other	0	0	0	0	NA	NA	other	0	0	0	NA	NA	NA	NA	NA	NA	NA	0.11043	1.57651	NA	other	0.214098	0	0
tetur01g10670		0	NA	NA	other	0	0	0	0	NA	NA	other	0	0	0	0	NA	NA	other	0	0	0	0	NA	NA	other	0	0	0
tetur01g10680		55.4137	-0.175308	0.471968	other	49.494	56.1279	52.8297	68.5246	0.418519	0.0499403	other	76.5111	58.2382	59.9093	47.5049	0.0458984	0.878457	other	47.7898	46.474	58.9592	48.4464	0.49498	0.0253828	other	55.0275	39.2287	48.0169
tetur01g10690		2.4221	-0.0861457	0.949699	other	2.21783	2.39895	2.14862	1.66252	-2.33294	0.159626	other	0.503534	2.49588	2.11421	1.47144	-1.24961	0.437847	other	0.798551	1.98674	1.30695	2.46207	0.870092	0.435978	other	3.11224	1.68035	4.92784
tetur01g10730		NA	NA	NA	NA	NA	NA	NA	807.355	-0.150641	0.0123642	other	736.02	819.057	777.064	NA	NA	NA	NA	NA	NA	NA	508.063	-0.340925	1.78414e-07	other	437.07	551.595	468.518
tetur01g10740	CCE(TuCCE03)	1870.72	0.113514	0.582877	other	1853.94	1711.38	1777.6	1678.49	-0.298344	6.68178e-09	transgressive:up,P1=P2	1438.24	1776.58	2125.94	1896.23	0.797408	7.08492e-54	additive:P1>P2	2454.19	1417.22	2016.87	1464.38	0.469149	7.43896e-17	other	1652.92	1196.44	1383.72
tetur01g10750	CCE(TuCCE04)	1.56616	2.07608	0.129325	other	2.40922	0.576873	1.92536	NA	NA	NA	NA	NA	NA	NA	1.68502	2.54137	0.0570023	other	3.15619	0.477793	1.20586	47.321	7.83684	1.89657e-18	partial dominant:P2,P1>P2	91.6405	0.402965	5.73259
tetur01g10760	CCE(TuCCE05)	0.095483	0.483142	NA	other	0.182153	0	0	0	NA	NA	other	0	0	0	0	NA	NA	other	0	0	0	NA	NA	NA	NA	NA	NA	NA
tetur01g10770		324.753	0.131872	0.224113	other	323.425	295.576	335.901	NA	NA	NA	NA	NA	NA	NA	258.792	0.154348	0.236257	other	270.885	244.747	293.382	220.094	0.101486	0.366635	other	221.615	206.67	229.698
tetur01g10800	CCE(TuCCE06)	189.618	-0.42426	0.489733	other	154.516	206.872	132.358	NA	NA	NA	NA	NA	NA	NA	137.479	-0.873779	0.000145873	partial dominant:P2,P1<P2	92.4973	171.275	153.237	NA	NA	NA	NA	NA	NA	NA
tetur01g10810	CCE(TuCCE07)	NA	NA	NA	NA	NA	NA	NA	NA	NA	NA	NA	NA	NA	NA	NA	NA	NA	NA	NA	NA	NA	107.263	1.19966	1.19818e-06	partial dominant:P2,P1>P2	145.663	63.0585	81.8203
tetur01g10820	CCE(TuCCE08)	54.2242	-0.849845	0.0479237	other	37.0554	66.2892	25.0698	NA	NA	NA	NA	NA	NA	NA	35.8369	-2.16631	4.58133e-13	partial dominant:P1,P1<P2	11.3324	54.8887	22.531	35.6024	-1.04264	2.49067e-05	partial dominant:P1,P1<P2	22.9269	46.3587	23.3905
tetur01g10830	CCE(TuCCE09)	1315.91	-2.36103	5.17093e-106	partial dominant:P2,P1<P2	409.539	2097.94	1606.89	1819.06	-0.80387	7.9386e-30	dominant:P2,P1<P2	1243.55	2178.11	2054.96	1496.9	-0.577854	1.30598e-13	dominant:P1,P1<P2	1166.17	1737.18	1251.62	NA	NA	NA	NA	NA	NA	NA
tetur01g10850		591.157	0.367158	9.4315e-05	other	635.784	490.962	535.172	563.891	0.209377	0.00678211	other	591.868	509.702	580.706	443.234	0.224973	0.0281948	other	479.94	406.549	496.652	357.226	0.0355217	0.71387	other	351.888	343.26	439.028
tetur01g10880		0.451328	-0.349996	0.911039	other	0.423561	0.436812	0.886902	1.56937	2.42924	0.0966253	other	2.85527	0.450129	2.45889	0.272664	-0.0899267	NA	other	0.155666	0.36091	0.22031	0.275391	0.140504	NA	other	0.231339	0.303622	0.316419
tetur01g10930		NA	NA	NA	NA	NA	NA	NA	NA	NA	NA	NA	NA	NA	NA	64.6376	0.158419	0.4403	other	67.8621	60.9785	97.1305	58.0741	0.275639	0.165412	other	61.5108	51.4887	65.5715
tetur01g10950		NA	NA	NA	NA	NA	NA	NA	NA	NA	NA	NA	NA	NA	NA	NA	NA	NA	NA	NA	NA	NA	229.34	0.66874	1.01941e-14	additive:P1>P2	273.652	172.644	217.508
tetur01g10960		NA	NA	NA	NA	NA	NA	NA	NA	NA	NA	NA	NA	NA	NA	NA	NA	NA	NA	NA	NA	NA	367.682	0.53434	7.08643e-10	partial dominant:P2,P1>P2	423.664	291.714	354.042
tetur01g10980		445.39	0.0280198	0.831697	other	428.216	420.69	461.659	469.581	0.124993	0.137875	other	477.522	436.753	448.73	318.401	-0.368229	2.60881e-05	other	274.412	348.377	308.252	NA	NA	NA	NA	NA	NA	NA
tetur01g11010		NA	NA	NA	NA	NA	NA	NA	NA	NA	NA	NA	NA	NA	NA	NA	NA	NA	NA	NA	NA	NA	120.661	0.731167	7.9865e-11	partial dominant:P2,P1>P2	146.4	88.3814	111.623
tetur01g11030		594.22	0.0837448	0.375698	other	583.34	549.268	538.826	658.536	0.340248	1.07557e-07	other	722.298	570.239	758.354	459.86	0.0281539	0.794373	other	456.462	454.846	427.304	422.062	0.198877	0.0131214	other	437.219	384.034	406.036
tetur01g11040		NA	NA	NA	NA	NA	NA	NA	739.58	1.05081	6.87433e-54	partial dominant:P1,P1>P2	1003.98	485.877	839.98	546.912	0.928271	5.09904e-32	dominant:P1,P1>P2	734.182	387.629	613.992	477.829	0.875313	3.72752e-23	additive:P1>P2	602.514	327.216	491.303
tetur01g11050		NA	NA	NA	NA	NA	NA	NA	NA	NA	NA	NA	NA	NA	NA	NA	NA	NA	NA	NA	NA	NA	2.02705	0.657718	0.520951	other	2.38001	1.56401	3.52729
tetur01g11060		2746.96	-0.783388	9.26425e-17	dominant:P2,P1<P2	1925.74	3309.48	3175.25	3168.89	-0.389243	1.02349e-09	transgressive:up,P1=P2	2613.26	3435.64	4576.24	2876.33	0.12622	0.1817	other	2985.59	2740.42	2607.92	2283.49	-0.120255	0.0545971	other	2129.44	2313.81	2437.93
tetur01g11070		NA	NA	NA	NA	NA	NA	NA	63.6117	0.813049	4.01263e-06	partial dominant:P2,P1>P2	80.5881	46.4035	61.8979	34.4096	-0.266481	0.336374	other	30.4397	37.0113	19.6358	27.2102	-0.560924	0.039655	other	21.7058	31.251	18.5356
tetur01g11080		23.074	0.655742	0.0305434	other	26.8979	17.088	28.6583	22.4455	0.571926	0.115067	other	26.7258	17.7379	21.9596	10.0397	-1.76266	0.00156541	other	4.7034	14.1474	8.54358	NA	NA	NA	NA	NA	NA	NA
tetur01g11100		NA	NA	NA	NA	NA	NA	NA	1850.34	0.345898	2.26561e-11	other	2027.63	1603.88	2096.14	1512.22	0.475065	4.72618e-15	other	1771.38	1279.26	1497.62	1087.91	-0.0610422	0.327074	transgressive:up,P1=P2	1037	1080.14	1380.64
tetur01g11130		NA	NA	NA	NA	NA	NA	NA	NA	NA	NA	NA	NA	NA	NA	NA	NA	NA	NA	NA	NA	NA	426.609	0.219842	0.00277132	other	446.876	383.251	449.378
tetur01g11140		NA	NA	NA	NA	NA	NA	NA	0.340487	0.0328414	NA	other	0.456605	0.228804	0	NA	NA	NA	NA	NA	NA	NA	NA	NA	NA	NA	NA	NA	NA
tetur01g11150		779.696	0.321045	4.59393e-07	other	825.244	660.92	784.986	759.113	0.222208	0.00107526	other	796.695	686.175	805.584	583.563	0.158635	0.0861981	other	616.808	547.313	673.361	NA	NA	NA	NA	NA	NA	NA
tetur01g11170		NA	NA	NA	NA	NA	NA	NA	NA	NA	NA	NA	NA	NA	NA	184.003	-0.450195	0.000135468	other	151.578	206.963	187.873	155.934	-0.445808	3.40799e-05	other	128.716	174.722	118.768
tetur01g11180		220.533	-0.498423	0.000124211	other	173.439	246.875	212.271	228.869	-0.502248	1.57225e-05	dominant:P1,P1<P2	178.623	256.267	176.464	377.788	1.53501	4.46864e-63	partial dominant:P1,P1>P2	586.126	204.422	449.609	NA	NA	NA	NA	NA	NA	NA
tetur01g11200		896.407	-0.867526	1.06815e-51	partial dominant:P2,P1<P2	603.653	1104.69	952.388	916.765	-1.015	1.5836e-61	dominant:P2,P1<P2	565.376	1146.87	1070.57	NA	NA	NA	NA	NA	NA	NA	NA	NA	NA	NA	NA	NA	NA
tetur01g11210		1112.62	-0.276728	1.40042e-07	other	958.192	1162.36	1087.37	1285.58	0.103109	0.0543067	other	1293.39	1206.79	1334.13	1012.7	0.133018	0.0374413	other	1054.14	962.556	1063.36	844.171	0.0340458	0.609201	other	829.972	812.72	890.73
tetur01g11220		NA	NA	NA	NA	NA	NA	NA	79.0051	0.125916	0.639721	other	80.212	73.6169	75.5371	89.4162	1.14081	1.26367e-13	dominant:P1,P1>P2	125.868	58.7079	128.438	51.8362	0.0286907	0.90407	other	51.3107	49.5708	52.6277
tetur01g11240		NA	NA	NA	NA	NA	NA	NA	19.755	0.185846	0.652994	other	20.8638	17.7541	20.6484	84.2123	3.53833	1.34828e-68	partial dominant:P2,P1>P2	169.824	14.1661	56.4313	22.2524	1.37142	2.41178e-06	partial dominant:P2,P1>P2	31.3477	11.9579	12.3946
tetur01g11260		NA	NA	NA	NA	NA	NA	NA	273.299	-2.14101	1.19089e-61	additive:P1<P2	91.5458	403.637	212.833	281.603	-0.481199	0.00435584	other	225.449	322.007	242.149	262.082	-0.192188	0.11123	other	238.17	271.815	228.229
tetur01g11270		518.469	0.13595	0.484791	other	517.77	470.32	435.302	341.491	-1.86972	1.35754e-49	additive:P1<P2	134.462	488.29	274.726	404.375	0.1111	0.539374	other	414.634	389.537	418.089	305.191	-0.313429	0.00774954	other	265.095	328.795	254.439
tetur01g11310		NA	NA	NA	NA	NA	NA	NA	2767.78	0.518542	1.52691e-22	dominant:P1,P1>P2	3214.86	2252.98	3293.72	2004.85	0.30573	1.51774e-08	other	2222.26	1797.1	2165.98	1871.91	0.486061	3.32774e-17	other	2124.88	1517.3	1990.48
tetur01g11320		3187.94	-0.578803	1.11356e-25	partial dominant:P2,P1<P2	2438.46	3637.25	3188.11	3847.36	-0.0385178	0.51131	other	3665.15	3776.35	3887.63	3032.18	-0.00467476	0.953363	other	2994	3012.05	2906.87	2516.59	-0.111691	0.0130035	other	2353.85	2543.16	2424.46
tetur01g11330		768.15	-0.161786	0.0184485	other	690.674	773.376	774.629	830.367	0.0158465	0.847994	other	806.244	802.868	754.871	614.973	-0.18305	0.00969304	other	570.533	640.436	578.83	538.851	-0.0988399	0.180804	other	507.895	540.704	581.387
tetur01g11340		NA	NA	NA	NA	NA	NA	NA	1254.75	0.48131	1.78686e-17	other	1438.33	1036.78	1260.64	NA	NA	NA	NA	NA	NA	NA	779.384	0.229034	3.57041e-05	other	818.323	698.229	787.635
tetur01g11350		901.98	-0.150415	0.0127247	other	815.214	903.847	873.75	1058.91	0.276679	3.56441e-07	other	1134.75	938.393	975.286	731.185	-0.127436	0.102658	other	694.519	748.495	658.739	657.343	0.0304878	0.667537	other	647.173	631.94	629.118
tetur01g11360		NA	NA	NA	NA	NA	NA	NA	399.829	-0.175285	0.27838	other	360.904	408.562	404.036	441.01	0.826984	8.04842e-12	partial dominant:P1,P1>P2	575.379	325.938	465.909	273.855	-0.0980088	0.559629	other	257.721	275.167	291.266
tetur01g11380		NA	NA	NA	NA	NA	NA	NA	1.91721	1.09338	0.35635	other	2.57665	1.27986	0.296779	NA	NA	NA	NA	NA	NA	NA	0.561592	-1.17039	0.547829	other	0.231339	0.861587	0.239818
tetur01g11400		86.9322	-0.609667	7.0074e-05	dominant:P2,P1<P2	65.7304	99.9547	101.201	108.957	0.0512691	0.777403	other	107.807	103.736	124.903	58.0083	-1.56131	1.05907e-11	additive:P1<P2	25.9052	82.7665	51.4038	73.487	0.0451023	0.848593	other	73.1188	69.8707	76.1857
tetur01g11420		NA	NA	NA	NA	NA	NA	NA	34.2444	2.85737	9.53494e-21	additive:P1>P2	63.8324	8.59027	35.0828	18.2274	2.31637	5.51644e-10	partial dominant:P1,P1>P2	32.0248	6.85263	20.9012	NA	NA	NA	NA	NA	NA	NA
tetur01g11470		1121.34	-0.472938	1.20519e-17	other	896.34	1240.73	976.798	1298.75	-0.0819835	0.504246	other	1221.11	1288.03	1225.09	1032.66	-0.000351921	0.99645	other	1017.7	1027.46	878.018	887.608	-0.0129124	0.852433	other	859.801	867.431	781.072
tetur01g11480		735.167	0.0220106	0.824124	other	707.03	694.181	669.578	661.836	-0.413576	1.16739e-07	other	542.093	720.551	652.052	550.959	-0.169364	0.0649054	other	509.765	574.789	523.046	NA	NA	NA	NA	NA	NA	NA
tetur01g11490		9.54437	-0.933098	0.054811	other	6.37032	11.8207	7.56502	8.10971	-2.23972	0.000225096	other	2.35441	12.2682	5.2023	8.52294	-0.890917	0.191084	other	6.77078	9.78944	1.99304	5.76535	-1.48098	0.0233144	other	2.95923	8.26224	4.53437
tetur01g11500		12.1589	-0.339427	0.475973	other	10.2031	12.9696	12.0678	11.416	-0.662438	0.179276	other	8.0561	13.4702	10.2743	7.5566	-1.51743	0.0162172	other	3.43214	10.7426	5.8805	8.99803	-0.0558604	0.92165	other	8.44386	9.06912	6.57992
tetur01g11520		NA	NA	NA	NA	NA	NA	NA	13.2456	0.377612	0.429716	other	14.6748	11.3558	8.82546	NA	NA	NA	NA	NA	NA	NA	6.80601	-0.514284	0.395252	other	5.58893	7.65088	4.50432
tetur01g11530		8.70381	0.41634	0.549389	other	9.54931	7.04219	10.0702	8.96869	0.520157	0.385791	other	10.4079	7.31483	7.67496	4.7339	-0.588094	0.485116	other	3.26459	5.83365	4.60602	3.57057	-1.20514	0.171348	other	2.026	4.92521	4.26758
tetur01g11550		NA	NA	NA	NA	NA	NA	NA	144.275	0.207123	0.142336	other	150.853	130.87	180.658	122.199	0.445712	0.00173878	other	141.824	104.417	154.849	92.563	0.0403376	0.847061	other	91.9682	88.1353	92.4236
tetur01g11560		NA	NA	NA	NA	NA	NA	NA	46.4262	0.385294	0.132158	other	50.8996	40.223	55.573	NA	NA	NA	NA	NA	NA	NA	32.283	0.41258	0.12842	other	35.7487	27.0836	30.9903
tetur01g11570		642.951	-0.39298	7.57304e-09	other	529.187	696.224	631.21	791.105	0.184982	0.0163946	other	820.554	722.841	827.01	607.357	0.149245	0.0360382	other	633.205	576.547	616.206	541.88	0.221519	0.0020239	other	567.589	486.799	526.451
tetur01g11580		NA	NA	NA	NA	NA	NA	NA	48.8263	-0.69513	0.0013266	partial dominant:P2,P1<P2	34.7851	57.331	49.6512	NA	NA	NA	NA	NA	NA	NA	NA	NA	NA	NA	NA	NA	NA
tetur01g11600		1538.63	-0.175652	0.0039258	other	1377.19	1555.37	1466	1772.49	0.193895	0.000270555	other	1844.39	1614.93	1678.71	1222.09	-0.20715	0.000878084	other	1114.54	1288	1169.61	1089.07	-0.0774719	0.200842	other	1031.76	1087.56	1051.06
tetur01g11610		210.46	-0.80344	4.06002e-14	additive:P1<P2	146.532	254.54	186.924	189.087	-1.6237	2.16631e-32	additive:P1<P2	82.1005	264.238	179.113	131.88	-2.67918	1.10543e-50	additive:P1<P2	30.7427	210.796	128.673	186.366	0.0585197	0.652555	other	184.688	177.942	197.142
tetur01g11620		1035.27	0.0283242	0.692917	other	996.581	976.668	971.15	1152.75	0.306237	4.19267e-07	other	1244.77	1013.96	1159.81	905.575	0.32858	2.01776e-07	other	1007.45	808.78	939.617	810.357	0.389635	1.08598e-08	other	894.01	682.875	806.49
tetur01g11660		2216.97	-0.110468	0.0799116	other	2033.42	2191.93	1925.3	2079.34	-0.430947	1.80249e-16	other	1688.71	2275.43	1540.7	NA	NA	NA	NA	NA	NA	NA	NA	NA	NA	NA	NA	NA	NA
tetur01g11670		NA	NA	NA	NA	NA	NA	NA	NA	NA	NA	NA	NA	NA	NA	269.929	-0.137167	0.231871	other	251.966	279.843	298.195	307.107	0.614275	1.13638e-12	partial dominant:P2,P1>P2	361.271	236.298	263.516
tetur01g11680		NA	NA	NA	NA	NA	NA	NA	50.5149	0.220498	0.331063	other	52.8447	45.8002	75.1177	44.7547	0.549439	0.00989854	partial dominant:P2,P1>P2	54.0759	36.5387	39.3796	31.6485	0.0221641	0.940051	other	30.7358	30.8466	34.175
tetur01g11720		NA	NA	NA	NA	NA	NA	NA	8.6153	1.4828	0.00368983	other	13.0506	4.57236	6.30813	NA	NA	NA	NA	NA	NA	NA	3.03921	-0.181491	0.840598	other	2.83836	3.07849	1.50356
tetur01g11730		NA	NA	NA	NA	NA	NA	NA	10.9512	-0.387825	0.448649	other	9.23964	11.7025	8.72134	6.28251	-2.35851	0.00167195	other	2.34379	9.33598	6.31311	5.81148	-1.11723	0.0773387	other	3.42608	7.88139	3.35316
tetur01g11740		NA	NA	NA	NA	NA	NA	NA	NA	NA	NA	NA	NA	NA	NA	753.249	0.332412	3.17802e-05	other	842.513	669.172	715.302	624.343	0.200357	0.00424123	transgressive:up,P1=P2	650.024	564.957	837.816
tetur01g11760		1.19614	1.49918	0.359848	other	1.69019	0.589283	1.2736	8.84443	4.9177	3.1952e-07	other	18.4808	0.6154	10.8829	0.709807	0.943502	0.754232	other	0.974438	0.488557	1.62473	0.2119	-0.713753	NA	other	0	0.413546	0.0799393
tetur01g11780		38.9184	1.11403	2.77993e-06	partial dominant:P1,P1>P2	50.6191	23.568	39.3748	1000.4	6.49158	0	additive:P1>P2	2146.84	24.4823	1097.03	32.9972	1.39313	1.05242e-07	dominant:P1,P1>P2	49.1219	19.5175	43.4571	19.1443	0.345127	0.314529	other	20.7748	16.4873	19.0129
tetur01g11790		770.985	0.891944	1.35232e-32	partial dominant:P1,P1>P2	956.045	513.62	787.848	626.428	0.382431	5.80655e-05	other	698.777	533.183	579.227	525.503	0.602381	4.7336e-13	dominant:P1,P1>P2	639.506	425.316	605.424	331.814	-0.32522	0.000159688	other	286.601	359.086	312.723
tetur01g11810		NA	NA	NA	NA	NA	NA	NA	2343.16	0.155208	0.0026639	transgressive:up,P1=P2	2403.47	2162.71	2794.72	1779.6	0.0740469	0.327691	other	1810.53	1725.01	1805.29	1654.33	0.275849	6.08521e-09	other	1762.56	1456.45	1640.97
tetur01g11840		NA	NA	NA	NA	NA	NA	NA	111.967	0.589778	2.44592e-05	dominant:P2,P1>P2	133.613	88.2872	79.1871	NA	NA	NA	NA	NA	NA	NA	NA	NA	NA	NA	NA	NA	NA
tetur01g11870	UGT(UGT201C1)	241.517	0.231322	0.653839	other	248.881	211.469	190.596	243.409	0.228496	0.233983	other	255.92	219.639	322.056	188.81	0.229806	0.304793	other	201.988	175.113	167.466	149.493	-0.052857	0.825398	other	143.056	147.91	159.779
tetur01g11880		NA	NA	NA	NA	NA	NA	NA	277.248	-1.71342	1.44998e-60	additive:P1<P2	120.545	387.294	216.273	NA	NA	NA	NA	NA	NA	NA	152.998	-2.79049	9.17707e-77	partial dominant:P1,P1<P2	36.8907	260.845	97.8325
tetur01g11890		NA	NA	NA	NA	NA	NA	NA	104.839	-0.740834	5.05798e-07	partial dominant:P1,P1<P2	74.3621	123.377	76.271	NA	NA	NA	NA	NA	NA	NA	90.8616	0.186987	0.279803	other	93.7099	83.0938	59.0125
tetur01g11900		NA	NA	NA	NA	NA	NA	NA	5045.88	0.948853	6.54753e-83	dominant:P1,P1>P2	6663.62	3463.72	6364.18	3802.54	0.864059	1.2461e-41	partial dominant:P2,P1>P2	5020.75	2762.45	3848.38	3110.27	0.673427	1.4324e-45	dominant:P1,P1>P2	3719.71	2332.57	3706.48
tetur01g11910		168.156	0.582978	4.99107e-05	partial dominant:P2,P1>P2	191.754	128.76	141.03	182.572	0.805118	7.22096e-11	additive:P1>P2	230.63	133.728	170.774	128.627	0.561572	0.000194904	dominant:P2,P1>P2	153.365	106.65	90.3372	154.183	1.23231	3.07334e-19	partial dominant:P2,P1>P2	210.009	90.0425	120.571
tetur01g11920		324.418	-0.036448	0.764106	other	304.846	313.483	299.993	325.544	-0.0972268	0.317345	other	302.723	325.475	326.573	275.254	0.15541	0.156689	other	289.108	259.591	252.018	248.259	0.270917	0.035045	other	263.807	219.197	213.575
tetur01g11930		457.524	-0.035043	0.684115	other	431.682	440.341	419.093	414.06	-0.4619	1.52788e-10	other	331.215	457.161	389.912	320.939	-0.501833	1.09869e-09	partial dominant:P1,P1<P2	259.798	364.646	281.122	286.424	-0.296821	0.000127235	other	249.475	307.88	256.92
tetur01g11940		NA	NA	NA	NA	NA	NA	NA	789.531	-0.230182	0.000563085	other	695.217	820.675	749.514	654.118	-0.0297628	0.738016	other	640.107	654.537	693.556	NA	NA	NA	NA	NA	NA	NA
tetur01g11950		1174.95	-0.0508456	0.705825	other	1101.11	1138.33	1090.59	1557.7	0.703116	3.62573e-49	dominant:P1,P1>P2	1916.73	1181.9	1877.53	1113.48	0.48235	3.74868e-16	other	1303.31	942.683	1271.8	933.858	0.360056	1.80451e-12	transgressive:up,P1=P2	1021.35	795.938	1252.2
tetur01g11960		0	NA	NA	other	0	0	0	0	NA	NA	other	0	0	0	NA	NA	NA	NA	NA	NA	NA	NA	NA	NA	NA	NA	NA	NA
tetur01g12010		4.91036	0.00656365	0.992964	other	4.72366	4.63616	3.31291	5.13713	0.238606	0.761576	other	5.17838	4.81556	6.31078	3.75264	-0.724967	0.495266	other	3.57021	3.83959	1.71902	3.27122	-0.0213174	0.981242	other	3.12229	3.2424	3.02031
tetur01g12020		NA	NA	NA	NA	NA	NA	NA	1385.31	-0.164696	0.0033785	other	1255.56	1411.25	1303.43	NA	NA	NA	NA	NA	NA	NA	NA	NA	NA	NA	NA	NA	NA
tetur01g12030		NA	NA	NA	NA	NA	NA	NA	21.5969	-2.80991	1.94281e-12	additive:P1<P2	4.83278	33.8278	16.0621	NA	NA	NA	NA	NA	NA	NA	NA	NA	NA	NA	NA	NA	NA
tetur01g12120		0.446636	0.264886	0.921643	other	0.443728	0.407693	1.47924	0.452607	-0.574849	NA	other	0.456605	0.424665	1.47375	0.341112	0.744276	NA	other	0.339039	0.337674	1.29697	0.753693	2.01434	0.308238	other	1.18077	0.285807	0
tetur01g12130		6.44634	-0.841724	0.140552	other	4.46571	7.82155	6.68049	7.94975	-0.0959567	0.880574	other	7.17771	8.1218	5.34205	NA	NA	NA	NA	NA	NA	NA	NA	NA	NA	NA	NA	NA	NA
tetur01g12160		19.9485	-3.45327	3.5565e-16	additive:P1<P2	3.07297	34.937	14.8426	25.2702	-1.8608	4.3525e-09	dominant:P1,P1<P2	9.79421	36.261	15.0982	19.4879	-2.20213	2.92746e-08	dominant:P1,P1<P2	7.30816	28.9313	7.87251	15.7512	-1.93303	9.09633e-07	partial dominant:P1,P1<P2	6.22162	24.4215	9.11935
tetur01g12170		NA	NA	NA	NA	NA	NA	NA	1775.66	-0.442705	2.10239e-14	other	1430.13	1952.66	1581.85	1307.44	-0.681342	1.11849e-25	dominant:P1,P1<P2	968.239	1557.71	1101.03	NA	NA	NA	NA	NA	NA	NA
tetur01g12190		12.8794	0.36736	0.442663	other	13.8701	10.6793	9.36246	10.7436	-0.34087	0.566703	other	9.55638	11.0902	10.6084	12.5183	0.972271	0.0388371	other	16.8401	8.84208	14.6227	4.86851	-1.83451	0.0177382	other	2.00702	7.46784	3.48471
tetur01g12200		0	NA	NA	other	0	0	0	0	NA	NA	other	0	0	0	NA	NA	NA	NA	NA	NA	NA	NA	NA	NA	NA	NA	NA	NA
tetur01g12210		419.153	-0.0650956	0.517189	other	389.686	409.178	403.966	408.905	-0.230787	0.00362695	other	360.311	424.828	411.391	382.923	0.35443	2.50345e-05	transgressive:up,P1=P2	429.982	338.863	515.53	353.467	0.48905	4.04703e-11	other	401.756	286.083	418.025
tetur01g12220		1364.57	1.42549	1.0212e-20	partial dominant:P2,P1>P2	1895.77	705.299	1285.04	587.463	-1.00282	1.51326e-06	partial dominant:P1,P1<P2	365.737	732.263	513.882	765.852	0.749487	9.47635e-13	transgressive:up,P1>P2	976.712	584.003	1413.01	NA	NA	NA	NA	NA	NA	NA
tetur01g12230		NA	NA	NA	NA	NA	NA	NA	63.5352	-0.296496	0.137548	other	54.5217	67.1758	46.0676	48.1161	-0.354036	0.112286	other	40.2786	53.5932	51.227	37.4649	-0.70078	0.00160983	partial dominant:P1,P1<P2	27.6534	45.2458	35.8591
tetur01g12240		1556.01	-0.052813	0.472735	other	1456.88	1508.81	1513.77	1593.02	-0.0461905	0.382149	other	1514.31	1566.4	1608.83	1172.65	-0.251828	3.88495e-06	other	1052.58	1249.43	1136.62	1152.4	0.174781	0.00057717	other	1187.44	1054.91	1010.32
tetur01g12250		415.985	-0.0972482	0.342246	other	383.139	409.698	394.446	409.197	-0.244607	0.00994489	other	360.23	425.38	358.671	316.044	-0.272112	0.00255564	other	280.537	339.274	302.649	NA	NA	NA	NA	NA	NA	NA
tetur01g12260		1487.47	-0.418085	4.06035e-13	other	1213.64	1621.3	1400.12	1898.55	0.280653	6.27357e-08	other	2033.39	1683.31	2033.39	1378.49	0.0505175	0.404328	other	1394.69	1342.6	1388.75	1205.28	0.0934379	0.0798727	other	1211.82	1133.61	1344.61
tetur01g12280		NA	NA	NA	NA	NA	NA	NA	8312.74	0.0488958	0.259362	other	8190.68	7942.03	8720.79	6027.59	-0.197	0.00672258	other	5519.44	6334.91	5076.67	NA	NA	NA	NA	NA	NA	NA
tetur01g12390		NA	NA	NA	NA	NA	NA	NA	82.6728	-0.20043	0.276213	other	74.3932	84.643	76.2419	NA	NA	NA	NA	NA	NA	NA	NA	NA	NA	NA	NA	NA	NA
tetur01g12400		1.28962	-3.14627	0.0606835	other	0.201879	2.25726	2.03105	3.52985	0.98268	0.313026	other	4.76167	2.34399	9.8607	NA	NA	NA	NA	NA	NA	NA	NA	NA	NA	NA	NA	NA	NA
tetur01g12420		NA	NA	NA	NA	NA	NA	NA	0	NA	NA	other	0	0	0	NA	NA	NA	NA	NA	NA	NA	NA	NA	NA	NA	NA	NA	NA
tetur01g12430		0.113252	-0.671	NA	other	0	0.215878	0	0.128447	-0.739125	NA	other	0	0.223876	0.195301	0.445093	0.915094	NA	other	0.768875	0.178625	0	0.077599	0.42237	NA	other	0	0.151024	0.236479
tetur01g12460		4.85659	0.735653	0.278719	other	5.74159	3.51671	5.80881	2.9473	-0.904616	0.336701	other	1.8621	3.65194	2.9344	4.07932	0.701808	0.402294	other	5.45796	2.91175	3.68968	2.39367	-0.176623	0.870374	other	2.20128	2.45975	2.0689
tetur01g12490		NA	NA	NA	NA	NA	NA	NA	22.3717	-0.515932	0.153254	other	18.1352	24.5107	20.9803	16.0576	-1.0457	0.0168297	other	11.3676	19.5556	8.99535	13.9712	-0.569842	0.165012	other	10.6796	16.5052	16.4274
tetur01g12500		2.81952	0.217749	0.865171	other	2.86308	2.5137	2.98316	2.55942	-0.179685	0.887225	other	2.31871	2.61067	2.42074	2.18993	0.142605	0.919546	other	2.28155	2.08233	1.36394	1.30063	-1.10225	0.461198	other	0.771731	1.75825	2.25288
tetur01g12510		517.831	0.222379	0.00333644	other	531.228	455.768	507.423	546.603	0.350814	4.36886e-07	other	599.639	473.259	583.662	375.823	-0.0641002	0.50931	other	366.055	377.443	426.026	330.224	0.0346942	0.761014	other	323.902	318.698	336.074
tetur01g12520		149.646	0.232931	0.163971	other	154.858	130.361	155.328	126.951	-0.341255	0.0243736	other	107.657	135.279	104.408	102.702	-0.185743	0.301045	other	94.0409	107.941	96.2365	82.9449	-0.391155	0.01417	other	70.2758	91.1129	74.0358
tetur01g12540		563.57	0.209919	0.0264249	other	576.298	497.867	533.111	576.362	0.243497	0.000152107	other	610.07	516.86	575.897	444.526	0.240152	0.00601171	other	475.433	412.279	550.751	416.993	0.411292	3.86718e-11	other	463.325	348.087	393.461
tetur01g12550		1489.83	-0.250596	9.31016e-06	other	1297.04	1542.41	1381.8	1390.85	-0.642406	2.37724e-33	dominant:P1,P1<P2	1030.85	1601.2	943.173	1086.56	-0.632461	3.20888e-32	dominant:P1,P1<P2	826.261	1277.28	788.748	977.69	-0.38955	2.56284e-12	other	824.112	1078.34	676.194
tetur01g12560		908.362	-0.061009	0.597605	other	848.443	882.868	849.626	1080.93	0.402303	1.70974e-10	other	1209.78	916.611	1222.81	761.007	0.119279	0.188069	other	782.458	731.074	847.398	705.894	0.296754	6.17113e-05	other	756.333	617.309	815.082
tetur01g12570		0.110709	-0.671	NA	other	0	0.211266	0.200655	0.233839	0.394818	NA	other	0.236117	0.219532	0	0.0979803	0.0646139	NA	other	0	0.174821	0	0.0759848	0.42237	NA	other	0	0.147959	0
tetur01g12580		256.85	-0.249006	0.0112157	other	223.33	266.198	278.237	345.763	0.568896	6.44028e-09	dominant:P1,P1>P2	408.026	276.337	387.561	242.761	0.30339	0.00545108	other	265.519	220.447	272.526	176.8	-0.241363	0.0274155	other	157.936	186.1	200.404
tetur01g12590		166.531	-0.778451	1.99712e-11	dominant:P2,P1<P2	116.387	200.993	217.492	300.186	0.928266	7.85806e-20	dominant:P1,P1>P2	393.202	208.635	382.404	271.524	1.26842	1.23976e-42	dominant:P1,P1>P2	396.925	166.441	369.488	160.659	0.30062	0.00918056	transgressive:up,P1=P2	172.097	140.513	279.726
tetur01g12610		0.538446	-2.59096	0.300147	other	0	1.02516	1.49249	NA	NA	NA	NA	NA	NA	NA	NA	NA	NA	NA	NA	NA	NA	1.68714	1.92178	0.101133	other	2.56466	0.718369	4.3355
tetur01g12650		NA	NA	NA	NA	NA	NA	NA	NA	NA	NA	NA	NA	NA	NA	1226.16	0.754483	1.97115e-29	partial dominant:P1,P1>P2	1569.64	930.32	1349.16	NA	NA	NA	NA	NA	NA	NA
tetur01g12670		10133.3	-0.320996	6.60298e-08	other	8589.9	10722.8	9258.15	9976.49	-0.503786	5.36067e-46	dominant:P1,P1<P2	7835.13	11131.9	7244.7	7587.77	-0.604707	4.0899e-52	dominant:P1,P1<P2	5819.92	8879.53	6698.47	6828.55	-0.371859	1.01282e-32	other	5790.77	7496.81	5888.76
tetur01g12680		342.261	-0.237832	0.204076	other	299.652	352.687	312.812	397.011	0.165534	0.147665	other	407.542	366.155	451.228	349.571	0.491005	0.00062192	other	414.047	292.099	204.482	339.023	0.749346	1.13625e-10	dominant:P2,P1>P2	413.017	246.574	260.601
tetur01g12700		4031.66	0.888041	4.49154e-29	additive:P1>P2	4990.83	2694.27	3650.34	3205.39	0.324051	2.96645e-06	other	3489.26	2797.15	3072.91	2600.71	0.440276	1.91884e-11	other	3007.31	2231.07	2861.73	2198.59	0.346088	5.33062e-06	other	2394.3	1883.85	2342.01
tetur01g12770		530.697	-0.253698	0.00547487	other	461.306	550.134	514.172	NA	NA	NA	NA	NA	NA	NA	424.057	-0.250456	0.0277431	other	375.985	455.626	351.977	353.388	-0.345018	0.191205	other	303.059	384.702	330.905
tetur01g12790		2681.85	-0.332349	5.1274e-13	other	2262.63	2848.62	2504.46	2922.83	-0.140811	0.0106574	other	2673.88	2957.58	2494.83	2084.4	-0.469994	1.48985e-16	other	1698.58	2359.07	1650.76	1873.2	-0.265919	1.91788e-05	other	1653.19	1991.7	1264.32
tetur01g12800		936.878	0.413346	8.09315e-08	other	1020.51	765.202	826.273	753.825	-0.286351	5.33548e-05	other	650.38	794.374	592.199	608.801	-0.158606	0.0763445	other	565.278	633.649	609.139	526.123	-0.123276	0.309924	other	488.851	534.99	416.424
tetur01g12810		256.266	-0.245154	0.0284453	other	223.048	265.379	232.43	237.526	-0.682229	1.07326e-10	partial dominant:P1,P1<P2	173.513	275.477	216.37	198.308	-0.374235	0.00124138	other	167.439	219.757	179.922	179.269	-0.172895	0.153534	other	163.256	185.533	128.548
tetur01g12830		157.4	-1.19789	2.8055e-25	additive:P1<P2	91.1404	208.806	159.193	173.544	-1.02416	6.02257e-18	additive:P1<P2	107.425	216.78	169.762	146.118	-0.59157	1.1025e-05	partial dominant:P1,P1<P2	109.653	172.913	126.56	96.2382	-1.82843	1.18283e-30	additive:P1<P2	41.2957	145.993	82.3
tetur01g12860		594.372	-0.0858406	0.363579	other	548.746	584.093	561.221	604.312	-0.112332	0.116931	other	559.186	606.443	559.805	446.125	-0.306933	0.000100471	other	390.058	483.688	479.212	423.239	0.0276165	0.754041	other	415.181	408.415	436.798
tetur01g12870		553.815	0.02952	0.746245	other	532.745	522.819	585.85	NA	NA	NA	NA	NA	NA	NA	383.649	-0.458553	8.5965e-09	other	314.205	432.957	384.584	356.895	-0.151171	0.0956514	other	328.886	365.572	325.579
tetur01g12880		314.922	0.569117	2.17766e-07	dominant:P1,P1>P2	358.382	241.905	349.186	293.477	0.393543	0.000100465	other	325.65	251.145	346.835	266.849	0.801465	5.12535e-15	dominant:P1,P1>P2	344.245	200.312	299.436	179.146	0.0833491	0.521368	other	179.473	169.148	182.167
tetur01g12890		NA	NA	NA	NA	NA	NA	NA	NA	NA	NA	NA	NA	NA	NA	761.968	-0.811615	6.7398e-13	partial dominant:P2,P1<P2	534.491	931.927	779.096	543.602	-1.52822	1.43502e-53	additive:P1<P2	271.028	786.86	576.958
tetur01g12920		1886.71	-0.119832	0.0410998	other	1724.36	1871.68	1717.88	NA	NA	NA	NA	NA	NA	NA	NA	NA	NA	NA	NA	NA	NA	NA	NA	NA	NA	NA	NA	NA
tetur01g12930		4.43748	-1.03123	0.144081	other	2.79888	5.6587	4.6985	4.96742	-0.879431	0.249277	other	3.48543	5.87864	2.99773	5.05133	0.265162	0.72611	other	5.3973	4.68699	5.60527	3.70579	-0.261815	0.763738	other	3.25676	3.95872	2.49722
tetur01g12940		2106.86	-0.0781756	0.178801	other	1952.94	2062.65	2119.26	2219.68	0.014952	0.796891	other	2161.45	2141.23	1944.75	1632.91	-0.188003	0.000209012	other	1505.46	1708.06	1608.94	1387.23	-0.199129	4.47549e-06	other	1257.38	1442.05	1341.1
tetur01g12950		1011.92	-0.768228	1.19934e-41	additive:P1<P2	714.236	1214.27	970.109	1161.57	-0.400128	6.59333e-13	other	956.278	1260.72	1164.57	944.972	-0.232166	9.19386e-05	other	849.761	1005.55	774.645	819.664	-0.184143	0.0263635	other	745.857	849.031	679.76
tetur01g12960		501.586	0.0642202	0.431923	other	488.592	467.422	455.73	435.191	-0.515893	1.1339e-09	dominant:P1,P1<P2	342.092	485.305	338.601	400.674	0.0905646	0.343442	other	409.248	387.082	357.697	349.898	0.123566	0.149853	other	353.98	326.825	267.189
tetur01g12970		112.298	-0.536118	0.00112245	dominant:P1,P1<P2	87.8035	126.196	84.8907	129.104	-0.1828	0.26031	other	117.606	131.04	74.6226	103.46	-0.0656329	0.716046	other	100.022	104.517	75.0664	NA	NA	NA	NA	NA	NA	NA
tetur01g13000		NA	NA	NA	NA	NA	NA	NA	NA	NA	NA	NA	NA	NA	NA	2448.45	0.466587	7.78558e-14	other	2860.84	2076.8	2246.96	1940.11	0.205656	1.73576e-08	other	2021.84	1753.45	1962.91
tetur01g13010		NA	NA	NA	NA	NA	NA	NA	4.26696	0.581453	0.500591	other	5.09866	3.35916	3.09321	NA	NA	NA	NA	NA	NA	NA	5.77386	1.9162	0.0014948	other	8.97921	2.26169	2.96793
tetur01g13020		NA	NA	NA	NA	NA	NA	NA	260.642	0.256173	0.0185342	other	276.449	233.309	242.241	NA	NA	NA	NA	NA	NA	NA	160.288	-0.027777	0.843935	other	154.807	157.107	157.962
tetur01g13030		721.396	-0.072336	0.45535	other	670.146	704.811	720.149	820.967	0.263979	0.00132973	other	874.384	731.81	951.186	631.7	0.220952	0.0033436	other	678.517	583.666	708.929	578.693	0.362224	3.07037e-06	other	633.314	492.825	660.924
tetur01g13040		71.1976	0.125448	0.528399	other	70.909	64.7953	65.5131	126.606	1.49578	7.89743e-28	additive:P1>P2	191.73	67.2513	128.646	95.8285	1.46382	1.76673e-22	additive:P1>P2	146.461	53.6499	92.4135	87.6675	1.47354	5.52984e-25	partial dominant:P1,P1>P2	125.293	45.2981	89.7029
tetur01g13050		589.637	-0.131849	0.153237	other	537.541	586.236	525.543	543.346	-0.522323	3.7979e-15	partial dominant:P1,P1<P2	423.81	608.59	461.644	NA	NA	NA	NA	NA	NA	NA	489.062	0.402011	1.98659e-10	other	541.742	409.85	401.18
tetur01g13060		354.7	-0.298173	0.000322476	other	304.335	371.693	356.665	406.347	0.0742039	0.402773	other	403.31	385.879	367.157	275.07	-0.412173	4.48615e-06	other	228.548	307.791	286.659	293.48	0.259268	0.000875445	other	311.187	259.88	273.777
tetur01g13070		1109.9	-0.258375	0.000474896	other	963.926	1151.5	1174.34	1144.74	-0.253147	0.000486803	other	1001.01	1195.44	1280.57	958.603	-0.00892351	0.913868	other	945.084	953.507	1024.74	828.143	-0.000906271	0.991581	other	806.441	805.089	865.305
tetur01g13110		NA	NA	NA	NA	NA	NA	NA	84.6162	-0.729466	6.32582e-06	dominant:P1,P1<P2	58.737	100.602	50.2778	NA	NA	NA	NA	NA	NA	NA	NA	NA	NA	NA	NA	NA	NA
tetur01g13120		38.5115	-2.4944	1.10676e-21	additive:P1<P2	11.0403	62.3333	38.535	48.872	-1.30621	2.36457e-08	partial dominant:P1,P1<P2	25.6783	64.7183	38.3443	NA	NA	NA	NA	NA	NA	NA	NA	NA	NA	NA	NA	NA	NA
tetur01g13140		NA	NA	NA	NA	NA	NA	NA	402.377	-12.0387	9.40027e-31	partial dominant:P1,P1<P2	0	702.368	17.7739	NA	NA	NA	NA	NA	NA	NA	NA	NA	NA	NA	NA	NA	NA
tetur01g13160		154.595	1.06727	6.71771e-22	dominant:P1,P1>P2	199.552	95.1505	176.143	126.646	0.614207	3.50874e-06	partial dominant:P1,P1>P2	152.505	98.7923	141.358	73.4447	-0.305481	0.081685	other	65.2572	78.7968	89.9208	57.4717	-0.558729	0.0013561	partial dominant:P2,P1<P2	45.3098	66.5292	61.2311
tetur01g13180		342.973	-0.540099	0.0818687	other	266.892	386.807	378.819	331.731	-0.850511	7.67707e-17	dominant:P2,P1<P2	221.508	401.406	376.816	297.877	-0.27999	0.0582069	other	263.766	320.272	170.106	NA	NA	NA	NA	NA	NA	NA
tetur01g13220		940.874	-0.0286659	0.712938	other	886.704	906.585	880.221	973.909	0.0164409	0.834173	other	946.184	941.274	1076.3	786.386	0.136442	0.0499368	transgressive:up,P1=P2	814.465	750.75	984.117	640.418	-0.0517179	0.523288	transgressive:up,P1=P2	612.383	633.907	815.935
tetur01g13240		NA	NA	NA	NA	NA	NA	NA	93.4327	-0.405691	0.0137417	other	76.5304	101.725	85.7131	NA	NA	NA	NA	NA	NA	NA	59.7545	-0.506829	0.0121578	other	47.7502	68.5025	46.7517
tetur01g13250		NA	NA	NA	NA	NA	NA	NA	1510.01	-0.345183	3.17046e-13	other	1267.14	1619.7	1446.61	NA	NA	NA	NA	NA	NA	NA	1047.79	-0.202562	0.00030201	other	947.979	1090.81	905.883
tetur01g13290		NA	NA	NA	NA	NA	NA	NA	NA	NA	NA	NA	NA	NA	NA	NA	NA	NA	NA	NA	NA	NA	16.8943	-0.427587	0.234227	other	13.9095	18.958	7.78117
tetur01g13310		NA	NA	NA	NA	NA	NA	NA	13.7451	-3.58385	1.94552e-07	other	1.95331	22.4259	21.6228	NA	NA	NA	NA	NA	NA	NA	7.87105	-5.33157	1.32987e-06	other	0.214098	15.107	2.43404
tetur01g13330		210.237	-0.611329	2.39999e-11	additive:P1<P2	158.832	241.846	195.169	267.798	0.114972	0.296123	other	269.856	251.073	291.501	177.699	-0.460355	2.18604e-05	other	145.878	200.268	195.927	152.554	-0.415144	0.000217167	other	127.763	169.089	181.745
tetur01g13340		7.43742	-1.16495	0.0317293	other	4.51274	9.6587	7.18245	15.0971	0.911956	0.0491062	other	20.3781	10.0194	18.4477	9.1654	0.212307	0.73758	other	10.4311	7.99773	12.5541	7.01876	0.0526493	0.935615	other	6.90254	6.74769	16.3551
tetur01g13350		217.365	-0.139209	0.270842	other	196.839	217.459	209.152	236.32	0.0585247	0.652736	other	232.795	225.805	259.072	172.869	-0.156293	0.274051	other	160.289	180.094	154.711	164.379	0.151646	0.198991	other	167.781	152.058	151.388
tetur01g13360		354.247	0.127919	0.221162	other	351.735	323.482	356.235	391.353	0.37678	1.53744e-05	other	432.94	335.913	427.897	295.999	0.297868	0.00566215	other	324.883	267.893	333.021	NA	NA	NA	NA	NA	NA	NA
tetur01g13370		408.077	0.119251	0.448853	other	404.458	373.339	402.878	336.779	-0.629877	2.53631e-10	partial dominant:P1,P1<P2	249.692	387.606	300.937	286.889	-0.287243	0.0160964	other	253.132	309.139	284.116	247.596	-0.234454	0.0355947	other	220.756	261.051	238.392
tetur01g13380		784.027	0.146854	0.0469674	other	785.308	709.077	785.164	871.177	0.418425	4.75271e-11	other	978.36	736.094	900.327	656.661	0.301201	1.4571e-05	other	729.799	587.149	788.537	579.762	0.347642	2.63762e-06	other	632.359	495.747	682.333
tetur01g13390		NA	NA	NA	NA	NA	NA	NA	110.572	-0.00716882	0.971714	other	105.969	108.048	99.9908	NA	NA	NA	NA	NA	NA	NA	81.5247	0.23611	0.174093	other	85.881	72.7639	82.4073
tetur01g13400		2620.48	0.0565115	0.305406	other	2547.05	2447.63	2556.42	2694.73	0.0920454	0.100436	other	2696.88	2541.13	2848.28	2136.02	0.144364	0.00247526	other	2227.86	2026.84	2368.94	1870.51	0.173313	0.000170472	other	1928.48	1711.35	2062.16
tetur01g13410		4897.75	-0.292084	1.97492e-11	other	4199.58	5135.15	4812.38	5264.47	-0.143009	0.00178352	other	4811.09	5331.16	5556.4	4023.5	-0.221891	1.51027e-05	other	3654.76	4252.34	3895.86	3461.3	-0.191839	1.17171e-06	other	3144.97	3590.36	3559.33
tetur01g13420		2081.29	-0.111765	0.184195	other	1907.95	2058.9	2003.3	2260.5	0.0791176	0.137112	other	2255.04	2137.54	2347.18	1761.73	0.0811495	0.149474	other	1796.11	1705	1916.86	1469.33	-0.020798	0.720642	transgressive:up,P1=P2	1419.77	1439.52	1830.86
tetur01g13430		13.92	-0.455493	0.274226	other	11.14	15.3929	17.0766	13.8316	-0.626187	0.157424	other	10.1847	15.9843	15.2791	11.6377	-0.520356	0.302449	other	10.0187	12.7472	7.99722	8.66228	-0.801724	0.0963795	other	6.09461	10.7643	8.60402
tetur01g13440		53.3017	0.524804	0.00471166	partial dominant:P2,P1>P2	59.8031	41.7975	43.3369	56.6802	0.688811	0.000405534	partial dominant:P1,P1>P2	69.2477	43.4008	64.2482	43.1938	0.592278	0.00668771	partial dominant:P1,P1>P2	53.0092	34.6151	53.0136	34.93	0.420115	0.0572297	other	38.7459	29.2273	55.4759
tetur01g13460		595.178	0.565445	0.320751	other	677.294	457.204	445.981	377.423	-1.04312	8.85389e-07	partial dominant:P2,P1<P2	229.728	474.609	434.78	434.47	0.392584	0.140838	other	495.363	378.522	395.532	272.367	-0.603484	0.0404335	other	210.399	319.695	269.424
tetur01g13470		376.387	-0.30937	0.0353205	other	321.238	396.125	340.391	328.217	-1.00775	2.93099e-25	additive:P1<P2	201.708	411.175	312.808	316.286	-0.124706	0.28697	other	295.111	328.001	286.543	193.164	-1.46887	2.83289e-33	additive:P1<P2	98.9317	276.941	165.449
tetur01g13490		3791.65	0.0714228	0.368882	other	3705.04	3521.66	3153.61	3943.29	0.143639	0.0257225	other	4023.58	3656.51	4071.66	3161.12	0.228281	0.00042895	other	3400.82	2916.48	3044.78	2703.99	0.185707	0.00278347	other	2799.71	2462.34	2549.66
tetur01g13500		9011.18	0.127226	0.0676075	other	8969.34	8206.08	8753.43	7665.94	-0.488459	1.00586e-17	other	6062.8	8519.69	7057.92	6563.58	-0.142078	0.0315637	other	6137.87	6795.19	5655.04	6486.65	0.263352	0.00023581	other	6883.49	5737.71	4918.64
tetur01g13530		196.914	0.282717	0.0397666	other	205.495	169.815	228.849	300.053	1.31253	4.77021e-38	additive:P1>P2	433.26	176.297	321.94	138.828	-0.0247165	0.895045	transgressive:up,P1=P2	133.673	140.641	182.635	130.402	0.177987	0.256034	other	135.016	118.722	155.814
tetur01g13540		1369.39	0.127265	0.202474	other	1362.35	1247.7	1421.7	1567.72	0.481078	3.44563e-14	other	1797.03	1295.5	1370.56	1006.49	-0.118751	0.287308	transgressive:up,P1=P2	952.598	1033.28	1262.68	812.645	-0.303126	0.000893299	transgressive:up,P1=P2	709.148	872.436	1318.57
tetur01g13550		1745.71	-0.0633996	0.399915	other	1628.56	1698.64	1524.08	1633.08	-0.374094	1.26768e-15	other	1355.61	1763.56	1671.06	1328.36	-0.220965	7.57849e-06	other	1203.23	1406.67	1026.42	1119.54	-0.259075	3.12298e-07	other	990.847	1187.65	879.118
tetur01g13560		690.327	-0.194259	0.0014569	other	613.292	702.406	690.497	774.743	0.10048	0.121868	other	776.94	729.312	891.141	612.53	0.135211	0.0582868	other	638.302	581.69	673.23	539.765	0.19427	0.00433283	other	559.147	491.131	656.554
tetur01g13570		323.633	0.853309	3.5565e-16	dominant:P1,P1>P2	397.474	219.47	347.838	325.429	0.911581	2.17344e-22	dominant:P1,P1>P2	424.267	227.831	418.572	252.132	0.890765	9.99545e-20	partial dominant:P1,P1>P2	334.677	181.731	264.441	190.784	0.503485	1.35488e-06	dominant:P1,P1>P2	217.822	153.443	249.889
tetur01g13580		305.263	-0.41187	3.48322e-05	other	250.291	331.503	275.764	334.51	-0.190111	0.0363365	other	298.968	344.158	351.624	246.872	-0.386895	0.000992566	other	207.229	274.535	159.52	207.206	-0.442396	1.48497e-05	other	171.436	231.767	173.763
tetur01g13630		1.46338	-2.63623	0.117309	other	0.403758	2.38314	5.17837	2.04812	-0.798445	0.585976	other	1.36124	2.48265	0.999901	1.60251	-1.21115	0.448342	other	1.10791	1.97525	1.98374	NA	NA	NA	NA	NA	NA	NA
tetur01g13650		3.58498	-3.27753	0.00343772	other	0.483698	6.34838	8.49604	NA	NA	NA	NA	NA	NA	NA	2.94577	-4.478	0.000608872	other	0	5.25893	3.16511	NA	NA	NA	NA	NA	NA	NA
tetur01g13670		NA	NA	NA	NA	NA	NA	NA	1547.41	-0.00805271	0.909164	other	1492.71	1504.1	1424.27	NA	NA	NA	NA	NA	NA	NA	NA	NA	NA	NA	NA	NA	NA
tetur01g13680		633.691	-1.46939	6.17115e-124	additive:P1<P2	320.41	887.167	578.217	672.703	-1.54928	7.02897e-127	partial dominant:P1,P1<P2	315.714	921.084	425.559	536.764	-1.36285	1.14784e-68	partial dominant:P2,P1<P2	278.774	734.675	549.182	NA	NA	NA	NA	NA	NA	NA
tetur01g13690		250.372	-1.44642	1.55633e-30	dominant:P2,P1<P2	127.81	349.303	314.679	257.717	-1.72343	9.54098e-56	dominant:P2,P1<P2	108.787	362.617	414.725	214.165	-1.37807	1.32589e-27	transgressive:up,P1<P2	116.128	289.233	368.984	NA	NA	NA	NA	NA	NA	NA
tetur01g13700		1134.87	-0.308351	0.000965141	other	967.013	1196	1094.9	1422.7	0.327525	8.84412e-09	other	1548.27	1241.75	1448.71	956.287	-0.12915	0.0533981	other	893.885	990.393	947.692	NA	NA	NA	NA	NA	NA	NA
tetur01g13710		5562.85	0.192859	0.194813	other	5656.98	4945.17	4619.13	4676.52	-0.439105	0.0315081	other	3778.83	5133.74	4180.11	4502.92	0.267619	0.0114038	other	4917.82	4095.63	5064.76	NA	NA	NA	NA	NA	NA	NA
tetur01g13720		4053.74	-0.0344085	0.791504	other	3819.01	3907	3684.61	4298.19	0.0864424	0.301356	other	4298.28	4056.32	4524.57	3401.63	0.132213	0.033366	other	3538.16	3235.61	3797.03	NA	NA	NA	NA	NA	NA	NA
tetur01g13730	CYP(CYP3211A1)	41.4092	-0.0144944	0.960227	other	39.1993	39.7175	31.1761	41.245	-0.148748	0.584621	other	38.3677	41.2326	29.0516	24.9565	-1.07524	0.000424355	partial dominant:P2,P1<P2	14.5451	32.8934	27.5519	NA	NA	NA	NA	NA	NA	NA
tetur01g13740		166.278	0.457589	0.00138569	other	182.854	134.079	136.385	135.721	-0.157416	0.412088	other	121.768	139.243	131.254	105.284	-0.199278	0.290219	other	95.9034	111.046	114.946	85.1031	-0.36841	0.0312953	other	71.8633	93.7637	81.5284
tetur01g13750		NA	NA	NA	NA	NA	NA	NA	885.116	-0.144799	0.0923315	other	810.185	895.358	834.509	NA	NA	NA	NA	NA	NA	NA	NA	NA	NA	NA	NA	NA	NA
tetur01g13760		NA	NA	NA	NA	NA	NA	NA	682.691	-0.113095	0.155108	other	633.037	684.009	699.717	NA	NA	NA	NA	NA	NA	NA	NA	NA	NA	NA	NA	NA	NA
tetur01g13780		NA	NA	NA	NA	NA	NA	NA	136.493	-0.0678417	0.703575	other	126.585	136.747	132.203	NA	NA	NA	NA	NA	NA	NA	84.5421	-0.32999	0.0329046	other	72.4211	92.0892	68.9823
tetur01g13800		NA	NA	NA	NA	NA	NA	NA	957.33	-0.59908	7.52079e-27	dominant:P1,P1<P2	720.421	1093.39	757.303	NA	NA	NA	NA	NA	NA	NA	679.526	-0.331786	1.58568e-05	other	585.979	736.348	529.722
tetur01g13810		NA	NA	NA	NA	NA	NA	NA	2614.3	0.456366	4.0597e-22	other	2974.45	2177.96	2935.01	NA	NA	NA	NA	NA	NA	NA	1645.96	0.245071	2.55511e-09	other	1736.09	1466.78	1675.2
tetur01g13820		NA	NA	NA	NA	NA	NA	NA	908.222	-0.230269	6.22825e-05	other	802.358	941.916	783.645	NA	NA	NA	NA	NA	NA	NA	595.792	-0.273369	9.21826e-06	other	525.028	634.334	556.67
tetur01g13830		NA	NA	NA	NA	NA	NA	NA	16.4155	-0.137937	0.768281	other	14.9189	16.6914	10.8435	NA	NA	NA	NA	NA	NA	NA	10.0068	-0.418896	0.412408	other	8.22827	11.2411	10.0085
tetur01g13840		34.6385	0.070875	0.845027	other	33.6803	32.3455	24.2499	29.3533	-0.545138	0.0595455	other	22.0004	33.5924	26.0379	NA	NA	NA	NA	NA	NA	NA	16.4993	-1.25257	0.000456299	partial dominant:P2,P1<P2	9.48606	22.6196	23.4539
tetur01g13850		400.705	0.329042	0.000620718	other	424.876	338.875	409.762	392.031	0.240092	0.00303487	other	414.684	351.752	343.335	286.688	0.0625437	0.575037	other	288.286	280.618	319	281.916	0.401122	4.39153e-06	other	311.634	236.899	246.971
tetur01g13860		37.0016	-0.16851	0.550334	other	33.1299	37.391	28.347	46.5382	0.428873	0.0790153	other	52.8725	38.8444	32.7402	33.1162	0.12392	0.705197	other	35.1209	30.9702	33.6558	26.3591	-0.0401268	0.907327	other	25.1528	26.1523	24.0475
tetur01g13880		0.318779	-0.16722	NA	other	0.241849	0.365607	0.396663	NA	NA	NA	NA	NA	NA	NA	0.169675	-0.4938	NA	other	0	0.302972	0.29005	NA	NA	NA	NA	NA	NA	NA
tetur01g13890		369.308	0.305754	0.00849396	other	389.492	314.433	369.787	NA	NA	NA	NA	NA	NA	NA	NA	NA	NA	NA	NA	NA	NA	NA	NA	NA	NA	NA	NA	NA
tetur01g13900		124.865	-0.173414	0.321964	other	111.936	126.054	140.155	126.264	-0.242632	0.10615	other	111.706	130.832	122.581	91.7571	-0.512564	0.00191101	partial dominant:P1,P1<P2	74.1134	104.383	86.8794	89.6661	-0.0432157	0.816329	other	86.3792	88.111	94.6311
tetur01g13930		2239.17	-0.058544	0.241699	other	2091.25	2176.56	2065.03	2625.64	0.361836	5.30456e-17	other	2897.17	2259.72	2862.57	2009.78	0.307663	2.86639e-12	other	2226.64	1802.42	2222.86	1639.01	0.132352	0.00675362	other	1667.6	1521.81	1822.14
tetur01g13940		215.03	0.297551	0.014381	other	225.448	184.418	192.717	191.947	-0.0862843	0.560579	other	179.01	191.475	210.859	155.173	-0.00442979	0.980333	other	155.034	152.73	184.823	138.181	0.124321	0.372516	other	139.973	128.947	162.331
tetur01g13950		11.5375	0.580253	0.263739	other	13.4158	8.57428	10.8371	8.98331	-0.216099	0.752777	other	8.45636	8.90076	6.29073	9.65191	0.792386	0.141361	other	12.6369	7.09831	13.1086	6.92916	0.291915	0.646109	other	7.48948	5.99373	6.38982
tetur01g13990		124.765	-0.099812	0.533515	other	115.126	122.66	109.229	NA	NA	NA	NA	NA	NA	NA	96.2352	-0.13883	0.440696	other	87.5456	101.587	87.7622	74.4781	-0.532829	0.000534607	partial dominant:P1,P1<P2	59.1807	85.7679	62.0583
tetur01g14000		556.082	0.735976	9.96253e-12	partial dominant:P2,P1>P2	662.109	397.836	481.266	460.38	0.245975	0.00185217	other	487.071	413.053	354.199	348.14	0.132465	0.241753	other	364.338	329.464	435.02	300.721	0.13572	0.155974	other	307.072	278.153	274.953
tetur01g14010		2615.4	0.0282644	0.566025	other	2517.02	2467.93	2621.38	NA	NA	NA	NA	NA	NA	NA	NA	NA	NA	NA	NA	NA	NA	1773.94	-0.00116578	0.982752	other	1726.44	1725.55	1894.13
tetur01g14020		24.3108	0.376644	0.254096	other	25.9489	20.3847	21.2567	20.2643	-0.215438	0.589283	other	17.7004	21.1751	10.3865	NA	NA	NA	NA	NA	NA	NA	13.0745	-0.323264	0.460044	other	11.1858	14.2575	10.2168
tetur01g14030		3888.11	0.0216291	0.767377	other	3734.27	3676.21	3369.02	NA	NA	NA	NA	NA	NA	NA	NA	NA	NA	NA	NA	NA	NA	2509.08	-0.149376	0.000449047	other	2312.05	2570.28	1934.13
tetur01g14040		376.903	-0.341564	2.12904e-05	other	316.842	401.503	398.083	428.543	-0.0154105	0.882121	other	413.023	416.813	426.282	NA	NA	NA	NA	NA	NA	NA	317.147	0.255187	0.0044123	other	336.377	280.712	326.304
tetur01g14060		2484.93	0.115104	0.104617	other	2464.41	2271.93	2547.78	2643.12	0.255612	6.05053e-08	other	2811.9	2358.89	2904.59	NA	NA	NA	NA	NA	NA	NA	1791.53	0.257576	1.36322e-11	other	1897.62	1588.55	1997.5
tetur01g14070		720.393	0.024117	0.844397	other	692.971	680.098	777.141	756.416	0.120381	0.181234	other	766.204	705.897	810.296	NA	NA	NA	NA	NA	NA	NA	544.997	0.302463	0.000411484	other	584.965	475.413	529.68
tetur01g14080		2697.92	-0.141943	0.0529985	other	2446.03	2695.95	2422.82	3447.12	0.52278	7.18045e-29	partial dominant:P1,P1>P2	4012.87	2799.14	3486.14	NA	NA	NA	NA	NA	NA	NA	1817.47	-0.192624	0.0259337	transgressive:up,P1=P2	1652.14	1884.99	2605.66
tetur01g14090	CCE(TuCCE10)	240.357	-0.475401	1.28064e-06	other	192.326	265.766	254.274	245.77	-0.519463	7.08137e-07	dominant:P2,P1<P2	190.964	275.877	262.587	194.374	-0.478405	1.55151e-05	other	158.287	220.065	177.591	159.251	-0.587956	2.68496e-07	partial dominant:P1,P1<P2	124.083	185.798	145.348
tetur01g14130		NA	NA	NA	NA	NA	NA	NA	NA	NA	NA	NA	NA	NA	NA	NA	NA	NA	NA	NA	NA	NA	32.1254	0.485563	0.0405431	other	36.4426	26.0688	46.6385
tetur01g14140		37.8121	0.681912	0.00365595	partial dominant:P1,P1>P2	44.2713	27.8005	45.4149	29.6501	-0.0118761	0.973564	other	28.5244	28.8742	22.6244	NA	NA	NA	NA	NA	NA	NA	19.7944	-0.00869814	0.982267	other	19.0803	19.4446	21.1528
tetur01g14180	CCE(TuCCE12)	1232.59	-0.169863	0.800564	other	1106.06	1243.08	992.669	1049.17	-0.935575	0.0187001	other	673.083	1291.28	1102.9	1730.28	1.32352	0.000511013	dominant:P2,P1>P2	2568.43	1029.27	1160.08	679.075	-0.942135	0.0360228	other	452.306	869.642	886.146
tetur01g14190		850.357	-0.0558097	0.491656	other	795.223	825.491	786.543	913.256	0.109502	0.0803023	other	919.128	857.019	904.959	717.927	0.144455	0.0289692	other	745.818	683.594	702.717	617.222	0.115587	0.0467894	other	623.878	577.155	594.141
tetur01g14200		198.347	-0.182323	0.331197	other	176.981	201.043	182.918	207.141	-0.145645	0.266244	other	190.639	208.689	161.443	137.28	-0.760456	5.78793e-08	partial dominant:P1,P1<P2	97.9973	166.481	122.622	NA	NA	NA	NA	NA	NA	NA
tetur01g14210		1093.25	-0.104331	0.403541	other	1004.16	1079.43	856.911	1146.06	-0.0327111	0.780797	other	1097.38	1120.61	1039.99	873.552	-0.104279	0.311074	other	830.164	893.931	810.949	850.186	0.252807	0.0233848	other	899.803	754.621	642.868
tetur01g14220		56.7653	-0.980981	3.61076e-06	partial dominant:P1,P1<P2	36.7363	71.4517	43.6466	73.389	-0.126754	0.566563	other	67.2278	74.1826	58.6598	45.6939	-0.968524	0.000119755	partial dominant:P1,P1<P2	27.9435	59.1608	34.5344	64.5747	0.596478	0.000451557	dominant:P2,P1>P2	75.6992	49.9657	48.0179
tetur01g14240		19.1594	0.188453	0.621463	other	19.432	17.0829	17.1532	NA	NA	NA	NA	NA	NA	NA	14.0375	-0.187889	0.716046	other	13.6087	14.1515	10.6378	12.73	0.119748	0.824069	other	12.8241	11.9474	8.52074
tetur01g14250		1187.6	0.207917	0.0120774	other	1213.5	1050.06	1082.29	NA	NA	NA	NA	NA	NA	NA	824.477	-0.196543	0.00831436	other	751.23	869.541	758.857	734.214	-0.0767758	0.236411	other	694.515	734.138	603.19
tetur01g14260		543.722	-0.203947	0.0200679	other	481.69	554.577	557.087	NA	NA	NA	NA	NA	NA	NA	NA	NA	NA	NA	NA	NA	NA	390.957	-0.0540002	0.570402	other	373.009	387.763	373.625
tetur01g14270		985.556	-0.000126844	0.998946	other	938.451	939.984	1001.4	NA	NA	NA	NA	NA	NA	NA	825.878	0.162366	0.0188922	other	867.999	778.459	921.321	NA	NA	NA	NA	NA	NA	NA
tetur01g14280		266.132	0.837134	5.35149e-16	dominant:P1,P1>P2	324.421	182.874	341.806	313.248	1.23981	5.78988e-39	dominant:P1,P1>P2	445.01	189.891	359.29	237.797	1.16634	7.94357e-32	dominant:P1,P1>P2	340.589	151.453	285.66	164.285	0.592245	4.98852e-07	dominant:P1,P1>P2	191.791	127.876	221.142
tetur01g14290		NA	NA	NA	NA	NA	NA	NA	1309.7	-0.0696275	0.206858	other	1232.68	1297.59	1264.47	960.614	-0.275929	5.60243e-07	other	847.892	1035	850.08	863.414	-0.116308	0.0305871	other	806.216	873.871	748.499
tetur01g14300		180.52	-0.0446478	0.809056	other	169.15	174.893	172.667	164.179	-0.45294	0.000316338	other	130.95	181.576	126.001	134.699	-0.324944	0.0283471	other	119.289	144.832	135.491	122.997	-0.0528338	0.736813	other	117.048	122.274	114.842
tetur01g14310		889.84	-0.164396	0.0158929	other	800.368	895.652	977.069	944.123	-0.0431655	0.60054	other	895.613	929.869	712.358	617.353	-0.726979	3.78151e-15	additive:P1<P2	449.658	741.663	577.097	508.622	-0.789101	1.26096e-27	dominant:P2,P1<P2	363.576	626.235	592.086
tetur01g14320		826.861	0.362197	2.41214e-09	other	886.087	689.957	795.906	915.833	0.622678	7.01091e-33	partial dominant:P1,P1>P2	1100.26	716.295	934.391	656.878	0.395701	4.86222e-10	other	749.851	571.365	793.747	584.067	0.443511	2.80534e-14	other	654.06	482.386	638.917
tetur01g14330		415.246	0.141277	0.114432	other	414.359	377.089	378.202	342.889	-0.606134	2.27385e-12	dominant:P1,P1<P2	258.136	391.521	220.347	NA	NA	NA	NA	NA	NA	NA	NA	NA	NA	NA	NA	NA	NA
tetur01g14340		1389.76	-0.0487391	0.390382	other	1301.99	1346.85	1332.52	1561.74	0.245805	3.73601e-07	other	1655.71	1398.31	1678.5	1178.53	0.152772	0.017345	other	1232.77	1115.32	1177.14	1101.55	0.352508	3.46282e-14	other	1201.73	941.689	1048.42
tetur01g14350		559.992	-0.127601	0.111119	other	509.863	557.446	530.579	603.498	0.0308154	0.710303	other	591.901	578.797	563.919	NA	NA	NA	NA	NA	NA	NA	379.154	-0.1576	0.0434753	other	348.021	389.775	407.498
tetur01g14360		3581.05	0.767415	3.47242e-47	partial dominant:P1,P1>P2	4300.87	2525.14	3635.45	3509.31	0.740759	1.47052e-39	additive:P1>P2	4369.49	2621.44	3314.88	1899	-0.372311	1.16376e-12	other	1620.08	2091.13	1478.85	NA	NA	NA	NA	NA	NA	NA
tetur01g14370		788.795	-0.397191	5.57802e-11	other	649.217	854.121	752.151	794.856	-0.492544	4.0877e-16	other	624.465	886.734	740.478	638.047	-0.384377	6.94424e-10	other	538.487	707.296	602.219	560.881	-0.275863	3.30338e-06	other	494.27	597.171	469.552
tetur01g14380		778.22	-0.0106452	0.901796	other	739.219	744.057	741.713	904.387	0.385851	1.12338e-10	other	1005.28	772.47	1005.04	NA	NA	NA	NA	NA	NA	NA	NA	NA	NA	NA	NA	NA	NA
tetur01g14390		5.10531	0.128865	0.89645	other	5.06681	4.66492	1.83006	4.67384	-0.349981	0.729925	other	4.1339	4.84605	2.32692	NA	NA	NA	NA	NA	NA	NA	NA	NA	NA	NA	NA	NA	NA
tetur01g14400		569.904	0.067099	0.404218	other	554.891	531.343	567.7	688.634	0.567527	9.32496e-20	partial dominant:P1,P1>P2	811.046	551.648	696.218	485.688	0.27751	4.79376e-05	other	532.598	440.01	522.621	430.851	0.333961	8.48122e-08	other	466.877	371.507	451.781
tetur01g14410		NA	NA	NA	NA	NA	NA	NA	NA	NA	NA	NA	NA	NA	NA	2088.94	-0.554603	1.93211e-36	dominant:P1,P1<P2	1645.5	2409.82	1824.72	NA	NA	NA	NA	NA	NA	NA
tetur01g14430		803.745	0.132595	0.1425	other	801.567	730.405	805.203	925.977	0.505221	7.62341e-16	dominant:P1,P1>P2	1069.77	758.376	1043.94	711.657	0.458065	2.46868e-14	other	830.152	604.884	732.332	632.351	0.503441	1.06834e-17	dominant:P1,P1>P2	719.743	510.711	703.443
tetur01g14440		1492.3	-0.0441769	0.498992	other	1400.16	1444.16	1434.75	1492.99	-0.116137	0.0224589	other	1380.4	1499.19	1338.05	1092.48	-0.348365	2.12051e-10	other	940.887	1195.88	1048.19	988.587	-0.146035	0.0223375	other	914.074	1009.67	880.087
tetur01g14450		126.686	0.163918	0.306973	other	127.417	114.034	117.666	115.905	-0.182904	0.237972	other	104.681	118.371	95.1175	NA	NA	NA	NA	NA	NA	NA	65.5768	-0.727727	2.23021e-05	dominant:P1,P1<P2	47.8863	79.7131	46.6723
tetur01g14460		NA	NA	NA	NA	NA	NA	NA	NA	NA	NA	NA	NA	NA	NA	0.167604	-0.493773	NA	other	0	0.298929	0.110155	NA	NA	NA	NA	NA	NA	NA
tetur01g14470		0.326979	-1.06701	NA	other	0.120925	0.502473	0.309624	0.413333	-0.952554	NA	other	0.251767	0.519618	0	NA	NA	NA	NA	NA	NA	NA	0.180378	-0.531072	NA	other	0	0.350373	0.0799393
tetur01g14480		2008.85	-0.117797	0.0163605	other	1837.69	1991.05	1787	1951.81	-0.304149	7.12042e-12	other	1670.86	2067.15	1548.27	NA	NA	NA	NA	NA	NA	NA	1245.98	-0.4289	6.43253e-23	other	1032.45	1392.12	1048.71
tetur01g14490		29.0756	0.405695	0.148944	other	31.3616	24.0579	20.3616	31.66	0.629685	0.0149458	other	37.7622	24.9748	22.0921	19.9296	0.0204179	0.960064	other	19.5317	19.9217	27.1913	22.1361	0.675403	0.0156094	other	26.2563	16.8206	23.1706
tetur01g14500		64.8838	0.0724483	0.779346	other	63.1678	60.5035	59.0977	62.2099	-0.145207	0.500591	other	57.1247	62.7839	51.9664	49.744	-0.145866	0.575127	other	48.2792	50.0926	48.6744	40.8212	-0.197317	0.402165	other	37.1443	42.2909	36.4405
tetur01g14510		NA	NA	NA	NA	NA	NA	NA	NA	NA	NA	NA	NA	NA	NA	NA	NA	NA	NA	NA	NA	NA	2.77165	-1.20926	0.176178	other	1.67048	3.72033	2.15247
tetur01g14520		NA	NA	NA	NA	NA	NA	NA	NA	NA	NA	NA	NA	NA	NA	90.6693	0.758901	2.11979e-07	dominant:P1,P1>P2	115.131	69.5571	124.57	NA	NA	NA	NA	NA	NA	NA
tetur01g14530		781.586	0.277366	5.5108e-05	other	816.344	673.406	769.526	752.872	0.141811	0.0494452	other	766.898	699.16	755.406	552.107	-0.044197	0.641172	other	533.742	557.626	554.155	493.48	0.0599459	0.47096	other	489.409	470.858	451.59
tetur01g14540		699.59	1.23803	4.27536e-89	dominant:P1,P1>P2	936.739	396.874	778.44	837.732	1.66628	5.8959e-140	partial dominant:P1,P1>P2	1309.57	412.062	977.44	397.827	0.560867	4.79713e-12	partial dominant:P2,P1>P2	475.811	328.67	390.696	383.164	0.751094	7.93045e-28	dominant:P1,P1>P2	468.112	277.485	398.319
tetur01g14550		278.96	0.162043	0.107951	other	281.023	250.665	273.719	288.064	0.209185	0.0315681	other	302.499	260.234	285.229	214.337	0.0755375	0.56373	other	218.342	207.58	234.067	198.209	0.256573	0.01454	other	210.478	175.248	210.633
tetur01g14560		2225.57	0.201602	4.28687e-05	other	2271.64	1970.29	2025.41	2121.12	0.0198432	0.735096	transgressive:up,P1=P2	2066.34	2045.44	2373.77	1848.77	0.352034	2.48968e-09	other	2081.12	1631.58	1991.43	1609.44	0.349933	9.07212e-17	other	1754.21	1377.51	1460.3
tetur01g14570		167.568	0.351203	0.00185484	other	179.044	140.344	167.395	153.808	0.066087	0.675771	other	153.121	145.703	110.573	NA	NA	NA	NA	NA	NA	NA	106.835	0.15078	0.306829	other	109.747	98.1188	95.8851
tetur01g14580		8.51531	0.197078	0.736182	other	8.68904	7.53898	8.4293	6.1085	-1.16205	0.0643714	other	3.53854	7.82483	2.73394	5.5385	-0.804318	0.282803	other	4.54576	6.24377	4.86821	3.64653	-1.49274	0.058068	other	1.8248	5.26948	4.38414
tetur01g14620		1372.2	-0.10952	0.0440803	other	1259.77	1355.58	1177.85	1462.92	0.0252356	0.659263	other	1429.54	1407.29	1451	1063.08	-0.221397	8.93154e-05	other	966.966	1122.54	948.131	906.897	-0.218204	0.000105945	other	816.92	947.761	877.274
tetur01g14660		NA	NA	NA	NA	NA	NA	NA	60.5602	-1.98603	1.39801e-17	additive:P1<P2	23.4405	86.9226	54.1057	41.9932	-2.82441	1.40418e-17	additive:P1<P2	7.00478	69.3425	32.1258	NA	NA	NA	NA	NA	NA	NA
tetur01g14670		312.169	0.8228	8.26084e-18	dominant:P1,P1>P2	380.176	214.868	322.917	333.001	0.997678	1.3787e-32	dominant:P1,P1>P2	446.701	223.027	388.605	283.412	1.18353	1.14522e-40	dominant:P1,P1>P2	409.116	177.926	348.694	335.952	1.74114	2.10994e-86	additive:P1>P2	503.453	150.203	339.701
tetur01g14690		NA	NA	NA	NA	NA	NA	NA	NA	NA	NA	NA	NA	NA	NA	441.968	-1.11249	7.41153e-36	dominant:P1,P1<P2	268.861	573.422	211.035	380.398	-0.915844	7.05894e-19	dominant:P1,P1<P2	256.1	484.08	215.009
tetur01g14700		751.982	0.0675901	0.49928	other	733.397	699.826	664.219	605.908	-0.820693	3.909e-36	dominant:P1,P1<P2	412.899	726.543	446.191	495.739	-0.60991	4.55359e-18	dominant:P1,P1<P2	380.973	579.541	330.334	424.418	-0.531311	2.12375e-06	dominant:P1,P1<P2	336.503	489.285	258.732
tetur01g14710		801.325	0.0210116	0.816676	other	769.714	757.584	757.343	NA	NA	NA	NA	NA	NA	NA	480.303	-1.14518	1.9337e-58	dominant:P1,P1<P2	286.968	627.358	356.442	441.202	-0.686017	1.31433e-23	dominant:P1,P1<P2	328.885	529.67	308.566
tetur01g14720		74.5062	-0.351991	0.0473126	other	62.4024	79.6001	72.8753	NA	NA	NA	NA	NA	NA	NA	41.9839	-2.30683	1.35116e-15	partial dominant:P2,P1<P2	11.2579	65.9165	43.8656	31.181	-3.45181	1.18914e-19	partial dominant:P1,P1<P2	5.02846	55.6572	20.1708
tetur01g14760		NA	NA	NA	NA	NA	NA	NA	161.68	-0.47012	0.000970609	other	129.815	178.122	165.76	114.074	-0.879775	7.52888e-08	partial dominant:P1,P1<P2	76.7193	142.124	96.8792	118.187	-0.123326	0.478517	other	110	119.976	112.67
tetur01g14770		5145.08	0.0302893	0.692431	other	4957.27	4849.06	4910.4	4256.53	-0.750282	2.20855e-37	dominant:P1,P1<P2	2988.62	5033.9	2859.63	4925.7	0.568039	2.89459e-23	dominant:P2,P1>P2	5959.4	4015.38	3872.54	4395.61	0.607247	0.000671561	partial dominant:P1,P1>P2	5162.1	3390.19	4384.53
tetur01g14780		81.7223	1.36812	1.46916e-16	dominant:P1,P1>P2	112.357	43.4338	101.162	NA	NA	NA	NA	NA	NA	NA	50.8899	0.960843	2.74316e-05	dominant:P1,P1>P2	68.4507	35.9652	79.2308	39.4201	0.607252	0.00722354	transgressive:up,P1>P2	46.3269	30.3612	110.482
tetur01g14790		795.261	0.0997407	0.301103	other	783.601	732.154	812.608	718.303	-0.310365	5.09698e-07	other	615.754	760.066	712.466	610.846	-0.00827939	0.924141	transgressive:up,P1=P2	603.904	606.279	726.887	630.793	0.477032	5.33271e-16	other	715.553	511.88	626.683
tetur01g14800		363.023	0.3075	0.000337947	other	382.801	309.111	353.846	NA	NA	NA	NA	NA	NA	NA	NA	NA	NA	NA	NA	NA	NA	225.479	0.046515	0.68905	other	222.62	216.104	203.524
tetur01g14820		NA	NA	NA	NA	NA	NA	NA	1.20852	0.285793	0.872115	other	1.31431	1.0554	0	NA	NA	NA	NA	NA	NA	NA	NA	NA	NA	NA	NA	NA	NA
tetur01g14830		0.0633797	0.483142	NA	other	0.120925	0	0	0	NA	NA	other	0	0	0	0	NA	NA	other	0	0	0	NA	NA	NA	NA	NA	NA	NA
tetur01g14840		0	NA	NA	other	0	0	0.760731	NA	NA	NA	NA	NA	NA	NA	0	NA	NA	other	0	0	0	0	NA	NA	other	0	0	0.236479
tetur01g14870		1.8179	2.29144	0.0780786	other	2.90761	0.557909	1.81647	0.904312	1.18454	0.493439	other	1.24493	0.579052	0.819354	NA	NA	NA	NA	NA	NA	NA	0.446329	0.48847	NA	other	0.47819	0.39008	0.0799393
tetur01g14930		12.7045	1.45828	0.000958564	other	17.621	6.5966	11.9545	7.7817	0.358322	0.576682	other	8.3964	6.85376	7.16047	5.31836	0.13543	0.861969	other	5.02484	5.46258	7.38061	10.1704	1.73895	0.000252324	other	15.1796	4.61588	5.62444
tetur01g14970		NA	NA	NA	NA	NA	NA	NA	0	NA	NA	other	0	0	0	0	NA	NA	other	0	0	0.110155	0	NA	NA	other	0	0	0.288167
tetur01g14980		23.3467	1.26474	2.07217e-05	partial dominant:P2,P1>P2	31.241	13.2648	20.0517	14.6837	0.214116	0.656455	other	14.7845	13.7737	16.1599	10.0684	-0.317559	0.571085	other	8.7217	10.9856	13.9584	9.21656	-0.0604741	0.911445	other	8.66273	9.27616	11.1997
tetur01g14990		338.628	0.698175	2.74971e-11	partial dominant:P2,P1>P2	399.162	246.339	320.694	277.219	0.158566	0.123081	other	284.587	255.697	271.102	254.518	0.593326	5.42615e-10	partial dominant:P1,P1>P2	312.3	203.986	261.174	204.76	0.381586	4.58356e-05	other	226.221	172.208	194.423
tetur01g15010		134.769	-0.972174	5.12658e-05	partial dominant:P1,P1<P2	87.1522	169.679	121.03	154.579	-0.5687	2.97299e-05	partial dominant:P2,P1<P2	116.817	176.15	171.706	132.89	-0.155527	0.398705	other	120.634	140.501	100.207	80.8535	-1.60216	1.13531e-21	additive:P1<P2	38.712	118.638	87.732
tetur01g15020		93.4534	0.0697419	0.775696	other	91.7166	86.3965	85.6091	82.5681	-0.365908	0.0857675	other	67.9358	89.6593	64.3374	64.7297	-0.369844	0.0970087	other	54.8925	71.532	55.1258	63.3134	0.0297748	0.905179	other	62.8149	60.386	56.4681
tetur01g15030		4.62426	0.9278	0.258377	other	5.77737	3.03923	3.38061	2.96863	-0.372957	0.713632	other	2.52972	3.15286	2.17853	1.62035	-1.75963	0.201513	other	0.466998	2.51551	1.51999	3.00926	0.807258	0.316443	other	3.72992	2.12442	1.32684
tetur01g15040		3.82721	1.12253	0.154515	other	5.02051	2.27418	3.07535	NA	NA	NA	NA	NA	NA	NA	1.42351	-0.699365	0.609022	other	0.819891	1.88295	1.31906	1.55027	-0.226842	0.864709	other	1.42432	1.58915	1.74104
tetur01g15060		963.449	0.195112	0.168695	other	980.635	855.624	776.063	732.12	-0.86624	3.0694e-12	partial dominant:P1,P1<P2	486.225	888.121	645.899	685.97	-0.131234	0.311074	other	643.481	708.59	642.271	629.049	0.0664098	0.648064	other	625.905	598.121	468.831
tetur01g15070		535.135	0.0331155	0.821193	other	515.602	504.3	459.173	NA	NA	NA	NA	NA	NA	NA	NA	NA	NA	NA	NA	NA	NA	NA	NA	NA	NA	NA	NA	NA
tetur01g15080		5.85141	0.155808	0.826961	other	5.85978	5.29299	5.38741	NA	NA	NA	NA	NA	NA	NA	3.60764	-1.21722	0.227761	other	2.56957	4.38444	1.6598	2.883	-0.827667	0.3668	other	1.90877	3.69934	2.42342
tetur01g15090	ABC(TuABCA-02)	1211.14	-0.329628	0.000195019	other	1024.19	1284.1	1080.51	1400.78	0.0597103	0.402197	other	1386.58	1333.25	1602.13	1216.67	0.386998	3.15724e-10	other	1382.71	1063.4	1234.73	917.575	-0.0165648	0.829972	transgressive:up,P1=P2	887.817	897.865	1085.71
tetur01g15100		3.81417	-1.74695	0.0256663	other	1.75946	5.50688	3.60239	NA	NA	NA	NA	NA	NA	NA	3.05168	-2.48832	0.0231943	other	1.10791	4.56172	1.98993	NA	NA	NA	NA	NA	NA	NA
tetur01g15110		619.651	-0.365404	0.0333927	other	517.036	663.941	449.992	656.701	-0.268251	0.0311568	other	569.796	689.373	695.932	540.703	-0.0665173	0.658445	other	518.197	549.821	448.698	362.784	-0.948465	5.65044e-17	additive:P1<P2	241.746	464.259	356.247
tetur01g15120		1.21886	-0.0198851	0.990344	other	1.18357	1.13939	1.42479	1.08417	-0.549141	0.746554	other	0.886334	1.18178	1.11613	0.674828	-0.756883	0.691129	other	0.325185	0.943378	2.88233	1.07637	0.722769	0.606784	other	1.29923	0.79611	1.71838
tetur01g15150		0	NA	NA	other	0	0	0	NA	NA	NA	NA	NA	NA	NA	0	NA	NA	other	0	0	0	0	NA	NA	other	0	0	0
tetur01g15170		0.693603	-0.553659	0.804157	other	0.524682	0.796876	0.196007	0.56267	-1.53653	0.510641	other	0.193612	0.827182	0.296779	NA	NA	NA	NA	NA	NA	NA	0.286188	-1.13641	NA	other	0	0.556764	0
tetur01g15180		826.313	0.0799042	0.256886	other	809.051	765.896	817.401	913.912	0.32506	5.66605e-09	other	997.839	795.123	887.64	675.555	0.171063	0.00809579	other	713.095	634.237	684.187	578.978	0.135208	0.043839	other	591.121	535.481	599.768
tetur01g15210		514.942	-0.155929	0.0398627	other	465.713	515.736	520.54	528.029	-0.148982	0.037092	other	481.743	535.386	508.029	NA	NA	NA	NA	NA	NA	NA	NA	NA	NA	NA	NA	NA	NA
tetur01g15220		NA	NA	NA	NA	NA	NA	NA	2438.27	0.233945	2.32916e-09	other	2573.6	2192.26	2284.19	1851.4	0.156409	0.00488131	other	1941.36	1748.61	1719.21	1547.5	0.0585194	0.189863	other	1534.94	1476.35	1483.77
tetur01g15230		573.128	0.364706	7.02709e-06	other	615.043	477.386	596.354	504.803	-0.0417602	0.648408	other	480.782	495.637	523.729	407.03	0.0492495	0.637192	other	413.187	395.355	423.213	330.81	-0.103521	0.280001	transgressive:up,P1=P2	310.006	333.761	407.005
tetur01g15240		2132.85	0.0953765	0.272247	other	2101.21	1964.09	1971.74	2107.24	0.0106938	0.862056	other	2044.12	2039.11	2219.8	NA	NA	NA	NA	NA	NA	NA	1291.26	-0.273652	1.43246e-07	other	1139.53	1373.25	1399.23
tetur01g15250		17.2337	-0.396437	0.308854	other	14.0208	18.8228	18.4493	17.9543	-0.366776	0.367877	other	14.6931	19.5577	21.3216	NA	NA	NA	NA	NA	NA	NA	NA	NA	NA	NA	NA	NA	NA
tetur01g15260		812.893	-0.204368	0.0047733	other	719.182	830.096	790.824	834.11	-0.225658	0.000252519	other	740.939	861.843	826.891	663.264	-0.140158	0.028953	other	619.404	687.422	681.07	579.448	-0.0850826	0.181677	other	547.212	580.394	533.675
tetur01g15270		19.9417	-0.59378	0.0965619	other	15.0572	22.9468	20.487	NA	NA	NA	NA	NA	NA	NA	NA	NA	NA	NA	NA	NA	NA	13.6837	-0.618326	0.102636	other	10.5879	16.0417	14.602
tetur01g15280		NA	NA	NA	NA	NA	NA	NA	0	NA	NA	other	0	0	0	0	NA	NA	other	0	0	0.400205	0	NA	NA	other	0	0	0
tetur01g15290		NA	NA	NA	NA	NA	NA	NA	NA	NA	NA	NA	NA	NA	NA	NA	NA	NA	NA	NA	NA	NA	7.75764	0.316785	0.550098	other	8.31623	6.77218	6.19683
tetur01g15320	ABC	1.01526	0.508696	0.774249	other	1.14207	0.793237	2.36684	NA	NA	NA	NA	NA	NA	NA	NA	NA	NA	NA	NA	NA	NA	2.28281	2.81459	0.00976109	other	3.889	0.554279	4.51279
tetur01g15330	ABC(TuABCC-04)	NA	NA	NA	NA	NA	NA	NA	NA	NA	NA	NA	NA	NA	NA	NA	NA	NA	NA	NA	NA	NA	407.6	0.202569	0.00748585	other	423.797	369.371	369.726
tetur01g15340	ABC(TuABCC-05)	NA	NA	NA	NA	NA	NA	NA	NA	NA	NA	NA	NA	NA	NA	NA	NA	NA	NA	NA	NA	NA	188.644	0.0864891	0.677008	other	188.662	178.496	167.919
tetur01g15350		25.8079	1.52648	4.7844e-08	partial dominant:P2,P1>P2	36.489	12.7087	23.7292	12.6645	-0.332546	0.500111	other	11.131	13.1848	8.07306	7.25983	-2.33356	0.00230499	other	3.04294	10.5234	9.69668	7.25383	-0.791198	0.159313	other	5.2358	8.88109	9.89358
tetur01g15360		NA	NA	NA	NA	NA	NA	NA	4391.15	0.557583	2.97069e-58	dominant:P1,P1>P2	5165.87	3522.39	4917.74	3242.93	0.408835	1.09349e-14	transgressive:up,P1=P2	3716.66	2809.51	4351.09	2812.43	0.38744	2.193e-19	transgressive:up,P1=P2	3100.83	2372.11	3772.37
tetur01g15380		12.1174	-1.50329	0.000181539	other	6.00793	17.0823	12.595	20.2492	0.333555	0.334132	other	21.9706	17.7286	19.9742	13.8458	-0.157928	0.735657	other	13.1808	14.1445	23.2904	NA	NA	NA	NA	NA	NA	NA
tetur01g15400		780.317	0.025691	0.748075	other	750.111	737.155	806.933	766.748	-0.0923711	0.145702	other	714.623	765.312	859.914	604.729	-0.0642205	0.376012	transgressive:up,P1=P2	585.123	610.428	692.714	524.336	-0.0282518	0.700822	transgressive:up,P1=P2	504.898	515.407	693.689
tetur01g15410		1209.69	0.119767	0.140399	other	1200.55	1105.09	1100.86	1106.48	-0.228654	1.99675e-05	other	977.821	1147.32	987.192	924.028	0.020187	0.797162	other	915.924	915.127	982.808	804.926	0.0409939	0.554355	other	793.623	772.653	710.76
tetur01g15420		769.991	0.208822	0.00201922	other	786.764	680.886	774.962	706.07	-0.0956195	0.230689	other	655.555	706.787	674.868	NA	NA	NA	NA	NA	NA	NA	596.033	0.51952	1.31216e-11	dominant:P1,P1>P2	683.77	476.023	648.915
tetur01g15430		248.575	-0.19127	0.0545471	other	221.153	252.626	240.767	252.962	-0.225313	0.0372024	other	223.601	262.252	223.75	NA	NA	NA	NA	NA	NA	NA	NA	NA	NA	NA	NA	NA	NA
tetur01g15440		NA	NA	NA	NA	NA	NA	NA	735.753	-0.0645617	0.322454	other	693.576	728.108	689.852	579.461	-0.00678186	0.949312	other	565.712	580.754	570.473	NA	NA	NA	NA	NA	NA	NA
tetur01g15450		48.9546	1.07677	5.26986e-08	partial dominant:P2,P1>P2	63.2502	30.0656	46.1385	35.1465	0.19262	0.54692	other	37.6016	31.2098	23.2481	40.9628	1.24491	2.25657e-08	partial dominant:P2,P1>P2	60.1707	24.8957	38.2586	18.7211	-0.438057	0.164377	other	15.408	21.0197	17.9861
tetur01g15460		NA	NA	NA	NA	NA	NA	NA	NA	NA	NA	NA	NA	NA	NA	NA	NA	NA	NA	NA	NA	NA	1.14207	-0.878414	0.567493	other	0.759523	1.46466	1.52416
tetur01g15480		NA	NA	NA	NA	NA	NA	NA	90.2011	-1.60628	1.87435e-23	partial dominant:P1,P1<P2	40.6362	124.875	67.1761	NA	NA	NA	NA	NA	NA	NA	NA	NA	NA	NA	NA	NA	NA
tetur01g15530		NA	NA	NA	NA	NA	NA	NA	NA	NA	NA	NA	NA	NA	NA	NA	NA	NA	NA	NA	NA	NA	0.533381	-1.10462	NA	other	0.231339	0.80622	0.0799393
tetur01g15540		NA	NA	NA	NA	NA	NA	NA	11.522	3.67907	1.71188e-08	other	22.7151	1.88975	16.5227	NA	NA	NA	NA	NA	NA	NA	NA	NA	NA	NA	NA	NA	NA
tetur01g15550		46.0017	0.504422	0.0204913	other	51.1869	36.4927	42.4269	40.8198	0.139954	0.590272	other	41.5984	37.8902	34.1525	33.9738	0.287138	0.273537	other	37.9495	30.2226	38.5279	27.2676	0.0713415	0.847464	other	27.5372	25.5153	24.9247
tetur01g15570		434.315	0.236524	0.00346437	other	447.491	380.344	447.334	433.621	0.18764	0.0183496	other	451.516	394.841	464.585	388.337	0.570772	1.21183e-11	partial dominant:P1,P1>P2	471.78	314.948	402.78	329.23	0.487925	8.87583e-10	other	374.744	265.915	340.089
tetur01g15580		NA	NA	NA	NA	NA	NA	NA	0.108259	0.964824	NA	other	0.236117	0	0.195301	0	NA	NA	other	0	0	0	NA	NA	NA	NA	NA	NA	NA
tetur01g15640		321.321	0.168189	0.0997006	other	324.385	288.038	285.166	NA	NA	NA	NA	NA	NA	NA	247.753	0.104664	0.327293	other	254.152	238.523	299.237	207.12	0.00778659	0.950258	other	201.634	201.383	208.721
tetur01g15660		NA	NA	NA	NA	NA	NA	NA	NA	NA	NA	NA	NA	NA	NA	954.655	-0.0456802	0.488107	other	927.407	960.61	903.691	NA	NA	NA	NA	NA	NA	NA
tetur01g15670		NA	NA	NA	NA	NA	NA	NA	NA	NA	NA	NA	NA	NA	NA	1033.85	0.464045	4.23562e-08	other	1208.4	876.678	997.82	NA	NA	NA	NA	NA	NA	NA
tetur01g15690		16520.3	0.115921	0.131774	other	16381.5	15106	17274.1	16716.7	0.105719	0.0387863	other	16829.3	15683.4	17647.5	12113.9	-0.134834	0.0129948	other	11369	12509.1	13299.3	12109.1	0.300104	4.15426e-10	other	12999.9	10562.1	11782.5
tetur01g15700		418.631	-0.0936862	0.32478	other	384.981	412.905	402.847	484.028	0.279789	0.000205239	other	518.916	428.739	426.078	333.632	-0.126276	0.213357	other	316.411	341.938	384.918	308.466	0.112351	0.202737	other	311.561	288.725	304.736
tetur01g15710		2333	-0.0852117	0.312157	other	2158.07	2288.36	1984.6	2276.31	-0.250723	0.000283592	other	1992.02	2376	1889.14	1924.82	0.0281774	0.754475	other	1922	1895.19	1899.26	1588.29	-0.0999922	0.199985	other	1490.72	1600.03	1329.46
tetur01g15720		781.161	0.14692	0.137799	other	782.555	706.391	730.424	885.776	0.471393	5.94411e-18	other	1013.49	733.438	936.346	595.515	0.0344598	0.665151	other	596.369	584.976	551.084	547.121	0.207541	0.000527781	other	570.76	493.921	550.699
tetur01g15730		9.69035	0.275893	0.591671	other	9.99621	8.47403	6.04913	7.11831	-0.955195	0.115191	other	4.51256	8.80707	4.76407	6.67263	-0.168273	0.806682	other	6.10393	7.01934	3.95544	6.77435	0.303473	0.600944	other	7.25745	5.92894	4.34942
tetur01g15740		74.5865	-0.730252	2.63296e-05	partial dominant:P2,P1<P2	53.5852	88.5583	80.2637	95.3217	0.044505	0.840208	other	92.8794	91.8931	134.926	68.7306	-0.315177	0.145771	other	61.5748	73.3247	63.8275	62.0783	-0.0886756	0.677109	other	58.9021	61.8955	67.0073
tetur01g15760		113.182	0.828222	1.11675e-08	dominant:P2,P1>P2	137.683	78.0662	79.36	274.904	2.61527	3.63965e-118	partial dominant:P2,P1>P2	497.401	81.0266	224.214	118.041	1.4973	5.23831e-24	partial dominant:P1,P1>P2	182.24	64.6411	131.111	104.847	1.45852	1.1215e-20	additive:P1>P2	149.438	54.5745	82.9255
tetur01g15770		1764.41	0.108892	0.145552	other	1745.81	1617.24	1890.2	2001.16	0.431573	1.44556e-12	other	2261.98	1679.17	2409.59	1487.13	0.299914	8.4613e-06	other	1640.71	1339.19	1700.11	1257.76	0.220174	0.000455955	other	1316.64	1130.85	1366.97
tetur01g15800		24.1223	0.880707	0.00236089	partial dominant:P2,P1>P2	29.8319	16.1507	17.5523	16.9311	-0.134917	0.758984	other	15.9449	16.7662	15.8725	14.118	-0.0323098	0.94946	other	14.7581	13.3743	12.9125	12.5242	0.183634	0.655801	other	13.0801	11.2905	14.159
tetur01g15830		2.6721	0.0171153	0.987832	other	2.5791	2.51269	1.27858	1.98705	-1.12981	0.333625	other	1.06872	2.61016	0.328105	1.24139	-2.4393	0.102165	other	0.16952	2.08051	1.68118	1.89743	0.110707	0.926819	other	1.93719	1.7578	0.773942
tetur01g15840		1182.69	-0.750939	4.27978e-32	dominant:P2,P1<P2	840.219	1413.72	1323.12	NA	NA	NA	NA	NA	NA	NA	902.169	-1.09676	5.83398e-71	additive:P1<P2	548.625	1170.71	865.09	825.791	-0.676403	1.11674e-29	partial dominant:P2,P1<P2	618.509	988.478	840.29
tetur01g15860		0	NA	NA	other	0	0	0	NA	NA	NA	NA	NA	NA	NA	NA	NA	NA	NA	NA	NA	NA	NA	NA	NA	NA	NA	NA	NA
tetur01g15880		4.40828	0.523095	0.496923	other	5.02103	3.3817	2.46392	3.89155	-0.0650011	0.953331	other	4.10262	3.50607	3.93513	3.1603	0.0827181	0.944206	other	3.5515	2.79852	2.1724	2.11449	-0.570336	0.596811	other	1.75254	2.36198	1.56006
tetur01g15890		611.876	0.664204	6.63035e-21	dominant:P1,P1>P2	714.652	451.683	635.103	665.401	0.887273	1.25733e-45	dominant:P1,P1>P2	863.629	468.914	888.394	566.046	1.08399	6.56475e-60	dominant:P1,P1>P2	793.838	374.021	710.251	440.297	0.778448	4.27271e-33	dominant:P1,P1>P2	540.923	315.811	566.798
tetur01g15900		4.26711	1.20985	0.119281	other	5.6393	2.49467	2.83058	2.5241	-0.193701	0.869391	other	2.26498	2.58743	1.40609	1.8667	-0.820918	0.54627	other	1.58128	2.06538	3.23766	1.19959	-1.63807	0.274559	other	0.590386	1.74324	1.63185
tetur01g15910		NA	NA	NA	NA	NA	NA	NA	450.953	-0.916299	2.59463e-23	dominant:P1,P1<P2	293.18	552.085	271.756	353.778	-0.890431	1.20918e-18	dominant:P1,P1<P2	238.394	440.443	269.166	316.61	-0.600285	9.49096e-11	dominant:P1,P1<P2	244.279	371.787	216.523
tetur01g15920		NA	NA	NA	NA	NA	NA	NA	1.25157	-0.82939	0.65939	other	0.886334	1.47342	0.390601	0.950049	-0.848121	0.701194	other	0.656738	1.17151	0.519764	0.729224	-0.830384	0.742419	other	0.428195	0.991291	0.869317
tetur01g15940		NA	NA	NA	NA	NA	NA	NA	323.757	0.651574	1.04577e-13	partial dominant:P2,P1>P2	393.359	249.7	303.962	112.736	-5.80392	9.28443e-46	additive:P1<P2	2.60785	199.17	96.2982	95.912	-3.14549	6.52625e-55	additive:P1<P2	18.5001	168.152	80.5527
tetur01g15950		NA	NA	NA	NA	NA	NA	NA	462.824	-0.374987	0.000187052	other	386.006	498.327	485.075	440.25	0.277104	0.0925556	other	484.711	397.454	582.561	332.282	-0.111939	0.332377	other	311.012	335.609	321.298
tetur01g15970		NA	NA	NA	NA	NA	NA	NA	0.295385	0.0347717	NA	other	0.456605	0.150043	0.195301	0.137747	0.770446	NA	other	0.155666	0.120303	1.02742	0.0521964	0.42237	NA	other	0	0.101207	1.08748
tetur01g16000		NA	NA	NA	NA	NA	NA	NA	343.735	0.179108	0.0396109	other	355.968	314.552	331.385	270.978	0.176847	0.0954797	other	290.422	250.895	289.872	238.762	0.257196	0.00457954	other	252.765	211.845	217.277
tetur01g16010		38.0686	0.897166	2.89437e-05	partial dominant:P2,P1>P2	47.4149	25.1533	29.1758	38.1551	0.974215	2.365e-05	dominant:P2,P1>P2	50.4846	26.1162	27.1305	23.628	0.352701	0.259735	other	26.6228	20.8287	18.0542	14.4571	-0.74342	0.0767186	other	10.5562	17.5875	7.81184
tetur01g16020		44.5767	0.787691	0.000350645	partial dominant:P2,P1>P2	53.86	31.116	35.002	39.5733	0.49738	0.0735202	other	45.8663	32.3133	32.4428	24.9445	-0.108633	0.770418	other	23.4024	25.7649	26.1518	24.2952	0.205887	0.534973	other	25.5254	21.7622	15.3848
tetur01g16030	SDR	29.5268	0.47092	0.135203	other	32.7362	23.5391	26.0484	26.2329	0.063388	0.872115	other	26.6202	24.4431	17.0237	20.9443	0.236497	0.521797	other	22.3222	19.4913	17.4142	22.392	0.739237	0.0185482	other	27.1125	16.4617	19.8539
tetur01g16040		154.223	0.678326	1.42087e-07	partial dominant:P2,P1>P2	180.62	113.351	139.327	129.035	0.217001	0.21651	other	134.144	117.659	154.898	124.878	0.797643	2.50253e-07	partial dominant:P1,P1>P2	160.939	93.8652	143.08	103.272	0.625734	0.000122594	partial dominant:P1,P1>P2	121.704	79.2468	117.856
tetur01g16050		NA	NA	NA	NA	NA	NA	NA	233.551	-0.13641	0.243956	other	214.197	235.922	188.658	172.158	-0.350169	0.00599596	other	148.616	188.2	199.897	131.403	-0.699616	1.56513e-08	partial dominant:P1,P1<P2	96.814	158.88	127.045
tetur01g16060		NA	NA	NA	NA	NA	NA	NA	1278.39	0.3379	2.62665e-12	transgressive:up,P1=P2	1398.9	1109.69	1668.15	1056.18	0.513466	5.81152e-19	dominant:P1,P1>P2	1247.56	885.085	1265.1	908.657	0.45071	1.09983e-20	other	1020.85	747.309	1024.37
tetur01g16070		NA	NA	NA	NA	NA	NA	NA	745.06	0.00201317	0.982479	other	722.081	721.523	755.499	634.715	0.278769	7.97126e-05	other	695.26	575.601	686.316	NA	NA	NA	NA	NA	NA	NA
tetur01g16090		NA	NA	NA	NA	NA	NA	NA	1184.28	0.402552	2.11481e-05	other	1325.83	1004.22	1178.5	1002.16	0.635128	1.61117e-13	dominant:P1,P1>P2	1232.1	801.127	1279.18	938.311	0.765583	3.83528e-23	additive:P1>P2	1149.68	676.257	889.818
tetur01g16100		NA	NA	NA	NA	NA	NA	NA	613.565	0.228581	0.000699434	other	646.023	552.977	609.533	446.324	-0.00244109	0.981065	transgressive:up,P1=P2	443.673	441.058	531.512	392.341	0.0750467	0.406969	other	391.025	372.408	444.339
tetur01g16120		8.82711	-0.411745	0.51286	other	7.27999	9.54246	9.38139	NA	NA	NA	NA	NA	NA	NA	NA	NA	NA	NA	NA	NA	NA	NA	NA	NA	NA	NA	NA	NA
tetur01g16130		454.853	-0.386995	6.96337e-07	other	376.465	490.439	477.846	495.322	-0.182675	0.018512	other	443.201	509.198	522.72	386.586	-0.185718	0.0431052	other	354.135	406.144	406.843	NA	NA	NA	NA	NA	NA	NA
tetur01g16140		NA	NA	NA	NA	NA	NA	NA	NA	NA	NA	NA	NA	NA	NA	NA	NA	NA	NA	NA	NA	NA	682.803	-0.88266	2.2176e-37	dominant:P1,P1<P2	468.169	860.544	502.834
tetur01g16160		1338.2	-0.0621528	0.320295	other	1247.61	1302.95	1350.28	1475.83	0.181143	0.00158908	other	1525.52	1352.71	1470.6	1071.91	-0.0434028	0.547642	other	1040.76	1078.97	964.929	939.356	0.0115059	0.87008	other	916.842	910.983	872.861
tetur01g16170		NA	NA	NA	NA	NA	NA	NA	3266.4	0.521982	3.5628e-32	dominant:P1,P1>P2	3799.65	2654.64	3721.68	2390.62	0.339897	2.51668e-10	other	2682.06	2117.23	2571.83	NA	NA	NA	NA	NA	NA	NA
tetur01g16180	CCE(TuCCE13)	NA	NA	NA	NA	NA	NA	NA	1247.79	-0.0999487	0.0672158	other	1161.44	1246.69	1135.58	1086.19	0.256892	1.17066e-05	other	1178.02	994.419	819.197	790.693	-0.265672	1.247e-06	other	699.063	839.595	600.67
tetur01g16190		1095.06	-0.122227	0.0562757	other	999.041	1088.13	1102.55	981.048	-0.637775	2.4221e-33	additive:P1<P2	726.836	1129.63	934.812	865.788	-0.153325	0.0234638	other	803.726	901.054	846.944	NA	NA	NA	NA	NA	NA	NA
tetur01g16210		NA	NA	NA	NA	NA	NA	NA	0	NA	NA	other	0	0	0	0	NA	NA	other	0	0	0	NA	NA	NA	NA	NA	NA	NA
tetur01g16220		1269.92	-0.0149023	0.858513	other	1203.94	1216.51	1338.12	1530.1	0.480531	3.19845e-23	other	1755.72	1262.9	1747.6	1161.15	0.402059	2.33904e-13	other	1328.81	1007.37	1385.67	1011.31	0.394412	2.5896e-11	other	1117.41	850.506	1187.36
tetur01g16230		100.358	-0.614524	1.58466e-05	transgressive:down,P1<P2	75.2206	116.043	45.1296	114.702	-0.262419	0.0687655	other	99.4699	120.457	59.389	172.59	1.44515	3.68499e-35	transgressive:up,P1>P2	264.387	96.0928	333.329	81.9144	-0.0479429	0.795719	other	78.263	81.1253	84.0055
tetur01g16240		491.86	0.0869619	0.313505	other	483.181	454.338	511.79	479.024	-0.0485421	0.595586	other	454.588	471.665	453.368	346.076	-0.305423	0.000421446	other	301.27	376.229	329.48	293.991	-0.313982	0.000632994	other	254.439	317.654	301.475
tetur01g16270		98.6605	-0.136132	0.418966	other	89.6604	98.3729	110.857	107.332	0.0746007	0.686114	other	106.254	102.132	128.524	78.0194	-0.192173	0.323508	transgressive:up,P1=P2	72.1293	81.4699	106.704	60.5491	-0.506162	0.00434061	partial dominant:P2,P1<P2	49.0473	68.7735	69.4339
tetur01g16280	ABC(TuABCG-01)	139.561	0.0392557	0.814853	other	134.795	131.205	145.202	174.212	0.632837	7.85368e-08	partial dominant:P1,P1>P2	209.331	136.222	192.448	172.019	1.18797	2.30195e-24	additive:P1>P2	247.445	108.663	170.787	101.381	0.212074	0.172876	other	105.532	91.7289	113.456
tetur01g16290	ABC(TuABCG-02)	668.68	0.42783	9.66253e-05	other	731.865	542.719	942.959	597.456	0.089833	0.258576	transgressive:up,P1=P2	597.764	563.532	811.299	499.968	0.294096	0.000142502	other	552.659	449.468	475.562	333.056	-0.492968	1.60174e-08	transgressive:up,P1=P2	268.605	379.487	450.84
tetur01g16300		594.761	0.0986258	0.230116	other	586.031	547.606	570.3	666.553	0.385355	1.89534e-10	other	741.888	568.558	700.835	536.314	0.479487	5.43161e-11	other	628.421	453.477	609.762	525.562	0.742901	5.83795e-39	additive:P1>P2	639.813	382.895	523.822
tetur01g16310		NA	NA	NA	NA	NA	NA	NA	0	NA	NA	other	0	0	0	0	NA	NA	other	0	0	0	0	NA	NA	other	0	0	0
tetur01g16350		NA	NA	NA	NA	NA	NA	NA	NA	NA	NA	NA	NA	NA	NA	78.8692	0.166032	0.478387	other	82.6109	74.594	76.7932	NA	NA	NA	NA	NA	NA	NA
tetur01g16351		1429.18	-0.0260455	0.695275	other	1349.61	1374.41	1347.85	1651.34	0.353314	1.9174e-13	other	1814.98	1427	1796.36	1187.9	0.106015	0.0772248	other	1225.26	1138.17	1233.41	1080.74	0.247632	8.32158e-07	other	1142.02	961	1072.95
tetur01g16371	CCE(TuCCE02)	NA	NA	NA	NA	NA	NA	NA	721.057	-0.0275519	0.820026	other	690.677	704.672	667.829	NA	NA	NA	NA	NA	NA	NA	414.925	-0.500973	1.57041e-08	dominant:P1,P1<P2	332.853	474.537	354.056
tetur01g16381		NA	NA	NA	NA	NA	NA	NA	1123.85	-0.0636239	0.302142	other	1064.52	1108.11	888.901	850.926	-0.166889	0.0089452	other	792.277	883.906	727.277	NA	NA	NA	NA	NA	NA	NA
tetur01g16391		306.111	-0.0485962	0.623469	other	286.611	296.835	306.781	263.794	-0.715384	5.16086e-14	partial dominant:P1,P1<P2	189.911	308.174	214.873	205.215	-0.70401	2.59442e-12	dominant:P1,P1<P2	150.339	245.814	128.589	NA	NA	NA	NA	NA	NA	NA
tetur01g16506		0.424186	-0.0711016	NA	other	0.395708	0.412305	0.490938	NA	NA	NA	NA	NA	NA	NA	NA	NA	NA	NA	NA	NA	NA	0.267034	0.399919	NA	other	0.231339	0.288872	0.236479
tetur01g16510		12.9028	0.407769	0.333929	other	14.1606	10.4341	13.0429	10.8972	-0.106321	0.846292	other	10.2137	10.8284	7.15766	NA	NA	NA	NA	NA	NA	NA	NA	NA	NA	NA	NA	NA	NA
tetur01g16520		83.491	-2.02186	4.23022e-29	partial dominant:P2,P1<P2	30.8036	128.285	97.9001	NA	NA	NA	NA	NA	NA	NA	NA	NA	NA	NA	NA	NA	NA	NA	NA	NA	NA	NA	NA	NA
tetur01g16521		6.94766	-4.09997	2.42315e-06	other	0.799543	12.4402	9.76609	NA	NA	NA	NA	NA	NA	NA	NA	NA	NA	NA	NA	NA	NA	NA	NA	NA	NA	NA	NA	NA
tetur01g16522		2.22282	-1.42982	0.180351	other	1.18965	3.04606	1.81071	NA	NA	NA	NA	NA	NA	NA	2.34942	-0.1614	0.89034	other	2.08347	2.52422	1.64401	1.98246	-0.185561	0.870872	other	1.72742	2.13088	0.641944
tetur01g16523		0.291464	-0.6548	NA	other	0.19383	0.361482	0	NA	NA	NA	NA	NA	NA	NA	0.167604	-0.493773	NA	other	0	0.298929	0.195113	0.129795	-0.135619	NA	other	0	0.252231	0
tetur01g16525		204.965	0.443658	0.00108914	other	225.113	165.572	180.789	NA	NA	NA	NA	NA	NA	NA	96.9535	-1.64648	2.12798e-16	partial dominant:P1,P1<P2	44.8386	137.118	70.1194	126.811	0.170996	0.2977	other	131.014	115.726	121.726
tetur01g16529		41.0236	-0.373448	0.150617	other	33.6799	44.5038	30.367	41.6993	-0.511992	0.038315	other	33.159	46.2036	28.6981	29.6661	-0.912183	0.00123063	partial dominant:P1,P1<P2	20.0939	36.8565	26.4635	21.9433	-1.39886	3.9689e-06	partial dominant:P1,P1<P2	11.5871	31.1148	15.6177
tetur01g16530		67.4813	-0.104915	0.616959	other	61.8765	66.7374	59.1569	101.161	0.958033	2.93743e-10	dominant:P2,P1>P2	133.838	69.2667	79.0171	48.1913	-0.553548	0.0123821	other	38.3681	55.2677	56.1161	39.2728	-0.667246	0.00302891	partial dominant:P1,P1<P2	29.7791	46.6479	31.519
tetur01g16531		2.49962	0.490557	0.662025	other	2.7846	1.97836	1.83401	1.73479	-0.901659	0.474696	other	1.21366	2.05478	1.27328	1.42867	-0.35188	0.797246	other	1.13759	1.63854	2.86265	NA	NA	NA	NA	NA	NA	NA
tetur01g16540		191.165	-0.583722	1.27903e-05	partial dominant:P1,P1<P2	145.725	218.606	176.84	209.244	-0.382279	0.00055568	other	172.442	226.96	136.821	142.868	-0.994652	2.82577e-14	partial dominant:P1,P1<P2	92.3488	181.017	129.108	138.207	-0.393462	0.000781316	other	116.101	152.851	123.656
tetur01g16543		171.725	-0.5779	1.15537e-05	dominant:P2,P1<P2	131.001	196.286	205.72	279.286	0.804763	1.77099e-15	dominant:P1,P1>P2	353.824	203.786	337.033	193.993	0.49113	4.28083e-05	other	229.188	162.537	254.854	NA	NA	NA	NA	NA	NA	NA
tetur01g16694		0.551733	-0.316275	0.894323	other	0.424002	0.627696	0	0.517409	-0.587074	0.809938	other	0.311671	0.653469	0.148389	NA	NA	NA	NA	NA	NA	NA	NA	NA	NA	NA	NA	NA	NA
tetur01g16714		0.115574	-0.671	NA	other	0	0.220003	0	NA	NA	NA	NA	NA	NA	NA	0.178234	0.814	NA	other	0.16952	0.182668	0.229714	0.0790035	0.42237	NA	other	0	0.153799	0
tetur01g16744		0.741983	1.41154	0.439424	other	1.05307	0.361482	0.396663	0.268507	-0.6084	NA	other	0.118059	0.373919	0.328105	0.237893	0.210542	NA	other	0.155666	0.298929	0.580101	0.129795	-0.135619	NA	other	0	0.252231	0
tetur01g16754		NA	NA	NA	NA	NA	NA	NA	0.390148	1.16844	NA	other	0.563438	0.228804	0	0.102217	0.0646139	NA	other	0	0.182668	0.229714	0.0790035	0.42237	NA	other	0	0.153799	0
tetur01g16774		0.763462	0.80367	0.703943	other	0.968046	0.487635	0.604889	0.61478	-0.0589469	0.982953	other	0.708372	0.505219	0.984159	NA	NA	NA	NA	NA	NA	NA	0.616745	1.33797	0.587542	other	0.85639	0.340263	0.159879
tetur01g16784		0.620282	-1.95569	0.316897	other	0.201879	0.98044	0.200655	0.63724	-1.90247	0.350921	other	0.118059	1.01812	0.640469	0.454661	-1.79888	NA	other	0	0.811424	0.223659	0.487869	-0.863215	NA	other	0.264092	0.685997	0.236479
tetur01g16794		40.3204	0.655058	0.00746944	partial dominant:P2,P1>P2	47.2043	29.6474	28.6231	31.4464	-0.0561731	0.877193	other	30.0666	30.7825	32.3679	26.1467	0.163046	0.651723	other	27.6043	24.5477	26.8186	20.6655	-0.0857317	0.82707	other	19.4794	20.7297	23.1638
tetur01g16804		14.478	0.82244	0.0600666	other	17.5056	10.0892	11.5512	11.5256	0.186574	0.732268	other	12.0227	10.4795	14.385	10.3825	0.539536	0.326328	other	12.6925	8.35739	9.68477	8.30187	0.414899	0.454885	other	9.10003	7.05667	10.0253
tetur01g16814		39.6017	0.215611	0.38319	other	40.4306	35.0493	26.7114	32.8464	-0.430149	0.106038	other	26.1274	36.3789	29.9019	30.0507	0.0983852	0.751638	other	30.7141	29.0221	32.9099	23.6138	-0.179175	0.583786	other	21.4562	24.5022	26.7431
tetur01g16834		0.527543	2.50402	0.304929	other	1.00549	0	0.245469	0	NA	NA	other	0	0	0.328105	0	NA	NA	other	0	0	0	0.336133	2.16534	NA	other	0.652589	0	0
tetur01g16844		0.19725	1.1239	NA	other	0.375983	0	0	0.285913	1.84098	NA	other	0.621593	0	0.296779	0	NA	NA	other	0	0	0.29005	0	NA	NA	other	0	0	0.236479
tetur01g17294		70.9995	-0.702852	1.30922e-05	partial dominant:P1,P1<P2	51.4769	83.8337	63.0337	74.52	-0.721421	3.04435e-05	partial dominant:P1,P1<P2	53.695	87.0209	69.4861	59.4651	-0.660511	0.000675765	partial dominant:P2,P1<P2	45.8189	69.4203	58.7513	NA	NA	NA	NA	NA	NA	NA
tetur01g91103		95.4842	0.238103	0.140981	other	98.2023	83.7937	84.2156	87.1888	-0.0727974	0.702336	other	81.2957	86.9986	68.71	62.2144	-0.317686	0.116837	other	51.9661	69.3927	62.8719	54.8443	-0.262417	0.165083	other	48.139	58.5864	61.7643
tetur01g91104		0	NA	NA	other	0	0	0	NA	NA	NA	NA	NA	NA	NA	NA	NA	NA	NA	NA	NA	NA	NA	NA	NA	NA	NA	NA	NA
tetur01g91110		0.113252	-0.671	NA	other	0	0.215878	0	0.128447	-0.739125	NA	other	0	0.223876	0.195301	0.100146	0.0646139	NA	other	0	0.178625	0.22031	0.077599	0.42237	NA	other	0	0.151024	0
tetur01g91112		4.71781	-1.86696	0.00731824	other	1.92398	7.06617	2.80297	NA	NA	NA	NA	NA	NA	NA	5.00884	-0.678533	0.337706	other	3.85646	5.85101	1.57491	3.16003	-2.18589	0.0208908	other	1.21215	4.9398	1.48923
tetur01g91115		10.1966	-5.68018	1.1134e-08	other	0.322803	19.1045	15.059	NA	NA	NA	NA	NA	NA	NA	8.86141	-6.08945	6.60604e-08	other	0	15.8202	15.1753	7.23729	-4.0569	1.58216e-05	other	0.72677	13.3612	10.888
tetur01g91118		0	NA	NA	other	0	0	0.309624	0	NA	NA	other	0	0	0	0	NA	NA	other	0	0	0	NA	NA	NA	NA	NA	NA	NA
tetur01g91121		NA	NA	NA	NA	NA	NA	NA	41.3258	0.108181	0.682727	other	42.1329	38.3504	36.5484	28.8703	-0.177987	0.549556	other	26.1224	30.5917	32.7731	39.7923	0.993739	2.48572e-05	partial dominant:P1,P1>P2	51.5787	25.826	41.2804
tetur01g91122		NA	NA	NA	NA	NA	NA	NA	NA	NA	NA	NA	NA	NA	NA	NA	NA	NA	NA	NA	NA	NA	0	NA	NA	other	0	0	0
tetur01g91136		NA	NA	NA	NA	NA	NA	NA	525.127	0.225324	0.00431309	other	550.952	474.862	589.226	392.536	0.0790961	0.422706	other	401.678	378.723	429.335	NA	NA	NA	NA	NA	NA	NA
tetur01g91137		NA	NA	NA	NA	NA	NA	NA	0	NA	NA	other	0	0	0	0	NA	NA	other	0	0	0	NA	NA	NA	NA	NA	NA	NA
tetur01g91138		0.295657	-0.654842	NA	other	0.201879	0.361482	0	0.268507	-0.6084	NA	other	0.118059	0.373919	0	0.167604	-0.493773	NA	other	0	0.298929	0	0.129795	-0.135619	NA	other	0	0.252231	0.0799393
tetur01g91144		NA	NA	NA	NA	NA	NA	NA	2.61633	-0.36873	0.74065	other	1.98634	2.97281	2.91116	NA	NA	NA	NA	NA	NA	NA	1.46615	-1.2527	0.358201	other	0.854478	2.00084	0.771058
tetur01g91145		30.9159	1.81732	7.31086e-11	partial dominant:P2,P1>P2	45.8989	13.0359	28.3619	34.2374	2.04312	1.84075e-12	additive:P1>P2	57.6667	13.5278	29.0961	16.8346	1.13275	0.000900508	partial dominant:P2,P1>P2	24.022	10.7932	12.9413	26.0436	2.19745	1.99903e-12	dominant:P2,P1>P2	41.538	9.11229	15.8841
tetur01g91147		0.10596	0.483142	NA	other	0.201879	0	0.510279	0	NA	NA	other	0	0	0	0	NA	NA	other	0	0	0	NA	NA	NA	NA	NA	NA	NA
tetur01g91152		16.1887	-2.73646	5.9361e-10	partial dominant:P2,P1<P2	3.89071	26.9614	18.7683	19.8971	-1.70861	1.63458e-05	partial dominant:P1,P1<P2	8.39931	28.0017	13.6177	NA	NA	NA	NA	NA	NA	NA	10.9984	-2.81909	1.07887e-06	other	2.54915	18.8579	6.44695
tetur01g91158		0	NA	NA	other	0	0	0	0	NA	NA	other	0	0	0	0.0760176	1.39193	NA	other	0.16952	0	0	0.336133	2.16534	NA	other	0.652589	0	0
tetur01g91159		7.82174	0.301861	0.621868	other	8.13439	6.775	11.2254	6.86226	-0.203411	0.770086	other	6.16449	7.03616	3.96812	13.684	2.00516	2.16941e-06	other	23.4807	5.61031	10.1162	5.70582	0.382315	0.590136	other	6.37412	4.73917	4.5822
tetur01g91172		0	NA	NA	other	0	0	0.200655	0	NA	NA	other	0	0	0	NA	NA	NA	NA	NA	NA	NA	NA	NA	NA	NA	NA	NA	NA
tetur01g91174		0.103206	-0.671	NA	other	0	0.196428	0.245469	NA	NA	NA	NA	NA	NA	NA	0.0910961	0.0646139	NA	other	0	0.162852	0	NA	NA	NA	NA	NA	NA	NA
tetur01g91176		0.293115	-0.654817	NA	other	0.201879	0.356869	0.597318	0.211511	-1.29674	NA	other	0	0.369575	0.148389	0.311745	0.759119	NA	other	0.325185	0.295125	0.580101	0.128181	-0.135619	NA	other	0	0.249166	0.0799393
tetur01g91178		28.1717	0.717822	0.00586322	partial dominant:P1,P1>P2	33.6366	20.0647	31.4031	NA	NA	NA	NA	NA	NA	NA	25.1465	1.10467	0.00019096	dominant:P1,P1>P2	35.2506	16.6131	34.9732	25.0521	1.32648	8.47153e-06	partial dominant:P1,P1>P2	34.7188	14.0252	29.1834
tetur01g91182		NA	NA	NA	NA	NA	NA	NA	NA	NA	NA	NA	NA	NA	NA	6.7878	-0.844544	0.183619	other	4.07063	8.85108	8.45209	7.00717	-0.265755	0.67282	other	6.15611	7.46942	6.46436
tetur01g91320		NA	NA	NA	NA	NA	NA	NA	270.58	-0.265856	0.00651716	other	235.259	283.669	227.978	191.087	-0.670005	3.37758e-09	partial dominant:P2,P1<P2	143.215	226.293	193.158	166.464	-0.527932	1.47094e-06	partial dominant:P1,P1<P2	132.86	191.051	158.751
tetur01g92290		0	NA	NA	other	0	0	0	0	NA	NA	other	0	0	0	0	NA	NA	other	0	0	0	0	NA	NA	other	0	0	0
tetur01g92293		NA	NA	NA	NA	NA	NA	NA	NA	NA	NA	NA	NA	NA	NA	NA	NA	NA	NA	NA	NA	NA	0.0790035	0.42237	NA	other	0	0.153799	0
tetur01g92294		NA	NA	NA	NA	NA	NA	NA	0	NA	NA	other	0	0	0	NA	NA	NA	NA	NA	NA	NA	NA	NA	NA	NA	NA	NA	NA
tetur01g92295		NA	NA	NA	NA	NA	NA	NA	19.0034	1.40487	0.000294101	partial dominant:P1,P1>P2	28.0684	10.6623	23.5591	NA	NA	NA	NA	NA	NA	NA	21.1903	2.24599	5.75871e-11	partial dominant:P1,P1>P2	34.0492	7.17873	22.2728
tetur01g92300		NA	NA	NA	NA	NA	NA	NA	0	NA	NA	other	0	0	0	0	NA	NA	other	0	0	0	0	NA	NA	other	0	0	0.325525
tetur01g92301		18.8817	-1.95784	8.72385e-08	partial dominant:P1,P1<P2	7.36238	28.6179	13.7277	20.6156	-2.0131	6.03458e-08	partial dominant:P1,P1<P2	7.81407	29.7206	13.2118	15.6414	-2.02998	2.10507e-06	partial dominant:P1,P1<P2	5.26297	23.7006	12.5783	15.5727	-1.04277	0.00680141	partial dominant:P1,P1<P2	10.2968	20.015	12.7997
tetur01g92312		0.284914	0.447932	NA	other	0.322803	0.220003	0.408882	NA	NA	NA	NA	NA	NA	NA	4.44497	5.42029	1.35468e-06	other	9.66337	0.182668	5.74999	NA	NA	NA	NA	NA	NA	NA
tetur01g92319		3.21829	0.567856	0.526113	other	3.7435	2.39159	3.81743	3.92146	1.09959	0.170133	other	5.43811	2.48123	2.35726	1.54224	-0.569097	0.671576	other	0.961703	1.97964	0	1.44718	-0.648805	0.626318	other	1.14491	1.67135	1.12923
tetur01g92320		NA	NA	NA	NA	NA	NA	NA	NA	NA	NA	NA	NA	NA	NA	NA	NA	NA	NA	NA	NA	NA	0	NA	NA	other	0	0	0
tetur01g92333		NA	NA	NA	NA	NA	NA	NA	0.131032	-0.739125	NA	other	0	0.228804	0	NA	NA	NA	NA	NA	NA	NA	0.0790035	0.42237	NA	other	0	0.153799	0.0799393
tetur01g92336		NA	NA	NA	NA	NA	NA	NA	0.868689	0.947614	0.662423	other	1.14253	0.597795	1.07715	0.26775	-1.03947	NA	other	0	0.477554	0.980306	NA	NA	NA	NA	NA	NA	NA
tetur01g92338		0	NA	NA	other	0	0	0	0	NA	NA	other	0	0	0	0	NA	NA	other	0	0	0.110155	0	NA	NA	other	0	0	0
tetur01g92339		0	NA	NA	other	0	0	0	NA	NA	NA	NA	NA	NA	NA	NA	NA	NA	NA	NA	NA	NA	0	NA	NA	other	0	0	0.451301
tetur01g92344		9.16102	0.566673	0.237377	other	10.3955	7.06517	7.5743	7.37624	-0.186893	0.777578	other	6.90859	7.3335	4.26225	4.71584	-1.10602	0.145674	other	3.20609	5.85046	5.7159	4.78462	-0.269682	0.703901	other	4.37177	4.93889	4.88572
tetur01g92345		NA	NA	NA	NA	NA	NA	NA	NA	NA	NA	NA	NA	NA	NA	0	NA	NA	other	0	0	0	0	NA	NA	other	0	0	0
tetur01g92353		0	NA	NA	other	0	0	0	NA	NA	NA	NA	NA	NA	NA	0	NA	NA	other	0	0	0	NA	NA	NA	NA	NA	NA	NA
tetur01g92358		NA	NA	NA	NA	NA	NA	NA	NA	NA	NA	NA	NA	NA	NA	0	NA	NA	other	0	0	0	0.900037	3.74158	0.0155405	other	1.75254	0	4.32985
tetur01g92365		1.02159	-0.745391	0.677393	other	0.760014	1.18654	1.25632	0.704448	-2.92602	0.181054	other	0	1.22997	0.445168	NA	NA	NA	NA	NA	NA	NA	0.426037	-1.75543	NA	other	0	0.828485	0.85351
tetur01g92368		NA	NA	NA	NA	NA	NA	NA	NA	NA	NA	NA	NA	NA	NA	0	NA	NA	other	0	0	0	0	NA	NA	other	0	0	0
tetur01g92369		NA	NA	NA	NA	NA	NA	NA	NA	NA	NA	NA	NA	NA	NA	0	NA	NA	other	0	0	0.110155	0	NA	NA	other	0	0	0
tetur01g92371		0	NA	NA	other	0	0	0	0	NA	NA	other	0	0	0	0	NA	NA	other	0	0	0	0	NA	NA	other	0	0	0
tetur01g92373		0	NA	NA	other	0	0	0	0	NA	NA	other	0	0	0	NA	NA	NA	NA	NA	NA	NA	NA	NA	NA	NA	NA	NA	NA
tetur01g92375		NA	NA	NA	NA	NA	NA	NA	0.220127	0.0378815	NA	other	0.193612	0.228804	0.491248	NA	NA	NA	NA	NA	NA	NA	NA	NA	NA	NA	NA	NA	NA
tetur01g92377		0	NA	NA	other	0	0	0	0	NA	NA	other	0	0	0.148389	0	NA	NA	other	0	0	0	0	NA	NA	other	0	0	0
tetur01g92385		0	NA	NA	other	0	0	0	0	NA	NA	other	0	0	0	0	NA	NA	other	0	0	0	0	NA	NA	other	0	0	0
tetur01g92387		NA	NA	NA	NA	NA	NA	NA	NA	NA	NA	NA	NA	NA	NA	0	NA	NA	other	0	0	0.29005	NA	NA	NA	NA	NA	NA	NA
tetur01g92389		6.28015	1.14298	0.0989357	other	8.2599	3.71285	5.95914	3.14834	-0.821119	0.464165	other	2.05746	3.84639	1.41291	3.46429	0.251905	0.840525	other	3.88502	3.07114	3.37714	1.90262	-1.07677	0.42692	other	1.10497	2.59344	1.45513
tetur01g92391		NA	NA	NA	NA	NA	NA	NA	0	NA	NA	other	0	0	0	NA	NA	NA	NA	NA	NA	NA	0	NA	NA	other	0	0	0
tetur01g92392		519.789	0.103239	0.171526	other	513.141	477.584	487.919	582.891	0.396534	9.9611e-09	other	650.452	495.862	626.401	441.335	0.306672	0.000414788	other	489.427	395.481	491.013	381.31	0.290586	0.00016738	other	408.04	333.939	415.795
tetur01g92393		NA	NA	NA	NA	NA	NA	NA	0	NA	NA	other	0	0	0.148389	NA	NA	NA	NA	NA	NA	NA	NA	NA	NA	NA	NA	NA	NA
tetur01g92407		42.5872	0.545096	0.0197947	other	48.4936	32.683	42.7888	40.2647	0.436358	0.0613258	other	45.3331	33.9323	43.2048	34.7742	0.753149	0.0024219	partial dominant:P2,P1>P2	43.6467	27.0648	26.3235	28.6006	0.538766	0.0303197	other	32.7937	22.8509	22.6239
tetur01g92409		1.67222	-0.380618	0.787576	other	1.35417	1.83324	1.73612	2.67034	0.976096	0.327288	other	3.43611	1.90415	1.56923	NA	NA	NA	NA	NA	NA	NA	NA	NA	NA	NA	NA	NA	NA
tetur01g92411		97.7521	1.01348	7.58177e-10	partial dominant:P2,P1>P2	124.491	61.8479	91.0904	57.9018	-0.537701	0.0196634	other	45.9472	64.2262	49.9728	46.7923	-0.224801	0.444539	other	40.2846	51.2265	36.6431	59.7772	0.767139	6.78617e-05	dominant:P2,P1>P2	73.0687	43.2467	41.3076
tetur01g92412		NA	NA	NA	NA	NA	NA	NA	0.349892	1.07782	NA	other	0.505283	0.205133	0	NA	NA	NA	NA	NA	NA	NA	0.0706334	0.42237	NA	other	0	0.137849	0
tetur01g92414		4.25123	-0.750065	0.369602	other	3.00767	5.09666	3.52224	NA	NA	NA	NA	NA	NA	NA	4.2177	-0.292984	0.74636	other	4.13063	4.21989	1.64066	3.86225	0.227706	0.785399	other	3.94593	3.56634	3.53973
tetur01g92415		0	NA	NA	other	0	0	0	NA	NA	NA	NA	NA	NA	NA	NA	NA	NA	NA	NA	NA	NA	NA	NA	NA	NA	NA	NA	NA
tetur01g92418		0	NA	NA	other	0	0	0	0	NA	NA	other	0	0	0.148389	0	NA	NA	other	0	0	0.229714	0	NA	NA	other	0	0	0.773942
tetur01g92420		NA	NA	NA	NA	NA	NA	NA	NA	NA	NA	NA	NA	NA	NA	0	NA	NA	other	0	0	0	NA	NA	NA	NA	NA	NA	NA
tetur01g92422		247.483	-0.639454	3.35661e-11	partial dominant:P1,P1<P2	183.976	287.673	229.376	251.62	-0.759381	1.829e-12	dominant:P1,P1<P2	175.177	298.727	194.364	186.603	-0.97275	4.32553e-17	partial dominant:P2,P1<P2	118.336	238.244	187.744	NA	NA	NA	NA	NA	NA	NA
tetur01g92423		2.91026	-2.43075	0.0148262	other	0.811661	4.7332	1.51183	3.15122	-2.40541	0.0232602	other	0.724001	4.9214	1.60821	2.19564	-4.06857	0.00259705	other	0	3.92089	0.223659	NA	NA	NA	NA	NA	NA	NA
tetur01g92424		NA	NA	NA	NA	NA	NA	NA	NA	NA	NA	NA	NA	NA	NA	NA	NA	NA	NA	NA	NA	NA	0.550291	-0.939748	NA	other	0.326294	0.74443	1.0292
tetur01g92850		NA	NA	NA	NA	NA	NA	NA	600.661	-0.311806	2.22523e-05	other	510.641	638.949	506.315	NA	NA	NA	NA	NA	NA	NA	420.077	-0.157113	0.0305845	other	387.122	430.306	354.703
tetur01g92860		40.9777	0.319497	0.162141	other	43.23	34.8741	38.837	38.2881	0.111014	0.701156	other	38.2053	36.2026	33.2968	38.1892	0.828543	0.000288515	partial dominant:P1,P1>P2	49.0034	28.8789	39.8595	25.242	0.0163157	0.960256	other	24.7363	24.3811	23.1626
tetur02g00090		0	NA	NA	other	0	0	0	0.0541296	0.524171	NA	other	0.118059	0	0	0	NA	NA	other	0	0	0.110155	0	NA	NA	other	0	0	0
tetur02g00110		0	NA	NA	other	0	0	0	0	NA	NA	other	0	0	0	0	NA	NA	other	0	0	0	NA	NA	NA	NA	NA	NA	NA
tetur02g00130		981.575	-1.76865	5.42855e-49	partial dominant:P2,P1<P2	425.494	1444.96	1050.03	1315.59	-0.593095	1.1734e-10	dominant:P1,P1<P2	992.802	1500.24	899.338	872.717	-1.39004	1.04701e-28	dominant:P2,P1<P2	450.937	1196.46	1025.65	749.207	-1.17329	3.70194e-26	dominant:P2,P1<P2	447.527	1010.39	885.508
tetur02g00140		980.204	0.2425	3.93184e-05	other	1012.74	855.555	943.834	994.367	0.254232	6.09715e-05	other	1056.65	888.338	1050.8	848.558	0.508671	4.9358e-16	dominant:P1,P1>P2	1005.63	708.509	936.195	715.893	0.407293	2.66533e-10	other	794.919	598.217	738.478
tetur02g00150		383.75	-0.0775306	0.531809	other	355.638	375.762	353.338	362.4	-0.355996	2.68591e-05	other	302.465	390.037	315.988	289.496	-0.294014	0.00340508	other	256.493	311.159	298.693	261.241	-0.0943913	0.351988	other	245.607	262.688	192.249
tetur02g00160		3996.3	-0.187493	0.00145475	other	3561.86	4054.97	3900.83	4826.59	0.323534	8.96523e-23	other	5256.42	4209.9	4444.37	3237.29	-0.155533	0.00118854	other	3020.06	3357.91	3150.82	2729.01	-0.197155	1.63945e-08	other	2475.28	2835.18	2889.8
tetur02g00170		0.884589	3.19564	0.152	other	1.68604	0	1.86368	0.259116	1.74534	NA	other	0.563438	0	0	0.152035	1.91264	NA	other	0.339039	0	2.45112	0.477698	2.8262	NA	other	0.930814	0	0.71566
tetur02g00190		2.78994	1.95175	0.0410518	other	4.31935	0.998846	2.94876	1.5447	0.930515	0.498924	other	2.07311	1.03411	0.88185	0.896336	0.527061	0.781983	other	0.961703	0.826734	1.06783	1.16021	1.07075	0.454257	other	1.55828	0.696477	0.967469
tetur02g00220		1304.96	0.360751	0.0261	other	1399.35	1087.88	1207.59	1089.75	-0.224476	0.236565	other	963.97	1129.39	1265.72	924.967	0.0648497	0.636745	other	935.522	900.982	992.793	722.013	-0.241138	0.0368759	other	644.388	760.55	622.503
tetur02g00230		NA	NA	NA	NA	NA	NA	NA	50.6954	-0.440056	0.0371897	other	40.9073	55.686	45.2661	39.0845	-0.370477	0.158513	other	31.6145	44.4147	40.9119	NA	NA	NA	NA	NA	NA	NA
tetur02g00280		721.369	-0.0263239	0.803422	other	681.926	692.998	708.24	1059.91	0.97609	6.06652e-68	dominant:P1,P1>P2	1409.75	719.565	1296.39	698.07	0.554153	5.64392e-18	partial dominant:P1,P1>P2	838.428	573.911	745.266	571.133	0.375593	1.17777e-08	transgressive:up,P1=P2	626.814	484.572	746.778
tetur02g00290		0	NA	NA	other	0	0	0	0	NA	NA	other	0	0	0	0	NA	NA	other	0	0	0	0	NA	NA	other	0	0	0
tetur02g00300		NA	NA	NA	NA	NA	NA	NA	567.807	-0.152553	0.272333	other	516.435	576.917	610.668	472.501	0.0735631	0.656275	other	478.209	460.037	473.538	489.092	0.535271	4.70552e-06	partial dominant:P1,P1>P2	563.309	388.496	485.248
tetur02g00310		1618.27	0.155113	0.00409381	other	1624.45	1459.97	1521.65	1571.55	0.0199136	0.732268	other	1530.57	1515.84	1479.17	1274.18	0.141043	0.0127288	other	1328.96	1209.01	1317.56	1089.44	0.10723	0.0652569	other	1099.09	1020.83	1022.45
tetur02g00320		931.584	0.170101	0.00450209	other	940.357	835.275	959.322	1010.49	0.372839	3.54436e-10	other	1118.25	867.052	967.798	NA	NA	NA	NA	NA	NA	NA	NA	NA	NA	NA	NA	NA	NA
tetur02g00340		53.5269	0.316566	0.113937	other	56.6748	45.3573	56.45	NA	NA	NA	NA	NA	NA	NA	39.9095	0.185387	0.455062	other	42.0144	37.5565	50.6937	NA	NA	NA	NA	NA	NA	NA
tetur02g00350		18.7102	0.604138	0.0582177	other	21.3791	14.2868	19.9813	14.5164	-0.271628	0.564132	other	13.1009	14.8343	10.8378	11.5955	-0.0869112	0.863012	other	11.0619	11.831	8.97281	9.45102	-0.252088	0.600322	other	8.40148	9.99055	8.93979
tetur02g00360		NA	NA	NA	NA	NA	NA	NA	1148.98	0.217629	0.00040077	other	1203.87	1040.28	959.418	NA	NA	NA	NA	NA	NA	NA	776.382	0.209895	0.000873816	other	810.096	700.602	771.442
tetur02g00390		2.9498	0.806243	0.357199	other	3.58755	2.03472	2.19878	2.49866	0.360434	0.745512	other	2.80659	2.11166	2.13245	1.60485	0.202254	0.882229	other	1.47026	1.68451	3.34365	1.16878	-0.833406	0.556943	other	0.853789	1.42218	1.35472
tetur02g00400		159.744	0.25526	0.0598037	other	165.401	139.065	161.057	150.482	0.0279762	0.852219	other	147.546	144.359	134.696	99.4631	-0.563724	0.000141568	partial dominant:P2,P1<P2	77.8225	115.155	109.336	113.552	0.351904	0.0045091	other	123.718	97.2214	103.669
tetur02g00410		931.468	-0.00721815	0.957607	other	886.175	889.212	929.353	1186.11	0.635336	1.67295e-25	dominant:P1,P1>P2	1430.5	923.28	1308.95	778.078	0.162554	0.045617	other	813.964	736.407	753.122	557.49	-0.420689	1.10224e-09	other	463.081	621.765	655.435
tetur02g00420		19.6209	0.763002	0.0192206	other	23.5623	13.8377	18.497	NA	NA	NA	NA	NA	NA	NA	NA	NA	NA	NA	NA	NA	NA	NA	NA	NA	NA	NA	NA	NA
tetur02g00430		2056.33	-0.0477685	0.388797	other	1929.3	1990	1871.97	NA	NA	NA	NA	NA	NA	NA	1541.48	-0.253573	2.29423e-07	other	1376.8	1647.91	1622.99	1464.18	0.0671378	0.186591	other	1457.79	1391.37	1519.34
tetur02g00440		NA	NA	NA	NA	NA	NA	NA	NA	NA	NA	NA	NA	NA	NA	4.72179	0.294524	0.708718	other	5.28956	4.1905	4.43912	3.73357	0.11366	0.896788	other	3.73184	3.53784	3.78028
tetur02g00470		5.14389	0.483032	0.473359	other	5.68246	4.1227	5.8625	3.9546	-0.350605	0.695555	other	3.27883	4.27579	1.85141	NA	NA	NA	NA	NA	NA	NA	NA	NA	NA	NA	NA	NA	NA
tetur02g00480		NA	NA	NA	NA	NA	NA	NA	NA	NA	NA	NA	NA	NA	NA	NA	NA	NA	NA	NA	NA	NA	519.721	0.350593	3.79824e-05	other	566.094	445.119	410.864
tetur02g00490		NA	NA	NA	NA	NA	NA	NA	2346.02	0.106846	0.0244972	other	2360.14	2202.37	2365.49	NA	NA	NA	NA	NA	NA	NA	NA	NA	NA	NA	NA	NA	NA
tetur02g00500		NA	NA	NA	NA	NA	NA	NA	NA	NA	NA	NA	NA	NA	NA	NA	NA	NA	NA	NA	NA	NA	1123.84	-0.175956	0.000348864	other	1025.92	1160.95	1097.81
tetur02g00510		18.7571	4.66125	3.20979e-14	additive:P1>P2	34.3263	1.43528	15.3439	29.2183	5.44762	7.17967e-20	additive:P1>P2	61.7381	1.49012	24.4801	NA	NA	NA	NA	NA	NA	NA	NA	NA	NA	NA	NA	NA	NA
tetur02g00520		2642.36	0.0395932	0.459763	other	2553.46	2482.84	2463.62	3050.15	0.413678	4.37937e-18	other	3424.5	2577.84	3031.22	2239.25	0.242634	2.24033e-06	other	2421.23	2056.03	2439.66	NA	NA	NA	NA	NA	NA	NA
tetur02g00550		3794.76	0.111313	0.100945	other	3758.06	3474.92	3719.15	NA	NA	NA	NA	NA	NA	NA	3329.46	0.413332	1.4743e-21	other	3824.29	2877.6	3325.12	2822.69	0.335895	6.47114e-24	other	3062.93	2429.63	2930.9
tetur02g00560		NA	NA	NA	NA	NA	NA	NA	NA	NA	NA	NA	NA	NA	NA	2.97039	-0.64347	0.490008	other	2.10566	3.61476	4.1443	3.68907	0.488546	0.526014	other	4.12033	3.05316	2.80278
tetur02g00570		4.1535	2.8029	0.00379078	other	6.907	1.01324	7.10289	NA	NA	NA	NA	NA	NA	NA	0.616419	-0.560674	0.798537	other	0.325185	0.838848	0.610537	0.363997	-1.48033	NA	other	0	0.708078	0.0799393
tetur02g00630		1228.53	-0.20871	0.0014569	other	1085.35	1256.12	1262.07	NA	NA	NA	NA	NA	NA	NA	NA	NA	NA	NA	NA	NA	NA	870.298	-0.105267	0.0641431	other	815.191	878.287	757.23
tetur02g00640		1085.03	-0.0432721	0.625894	other	1019.47	1048.57	1161.2	1516.2	0.839166	1.28864e-75	dominant:P1,P1>P2	1942.82	1088.57	1834.55	NA	NA	NA	NA	NA	NA	NA	833.977	0.279351	1.44902e-06	transgressive:up,P1=P2	889.695	733.102	1091.45
tetur02g00650		NA	NA	NA	NA	NA	NA	NA	NA	NA	NA	NA	NA	NA	NA	NA	NA	NA	NA	NA	NA	NA	82.4439	-0.228537	0.173306	other	73.7419	86.7028	103.135
tetur02g00660		5241.24	-0.0271881	0.597517	other	4949.17	5040.41	4588.17	5204.95	-0.120755	0.00707012	other	4804.92	5232.6	4081.87	3848.55	-0.312774	5.715e-11	other	3363.5	4173.91	3693.91	3341.88	-0.243056	5.61821e-10	other	2978.95	3523.97	3021.01
tetur02g00670		NA	NA	NA	NA	NA	NA	NA	NA	NA	NA	NA	NA	NA	NA	442.302	-0.523206	1.07193e-08	dominant:P1,P1<P2	348.145	510.362	376.414	398.589	-0.321384	3.06636e-05	other	344.698	430.863	312.045
tetur02g00680		309.081	0.207448	0.0940849	other	315.215	273.916	290.952	350.687	0.544597	2.72185e-08	partial dominant:P1,P1>P2	408.679	284.399	354.346	NA	NA	NA	NA	NA	NA	NA	223.806	0.345813	0.000951759	other	244.009	191.533	218.864
tetur02g00690		331.392	-0.621337	2.46433e-09	partial dominant:P1,P1<P2	248.64	382.935	309.369	448.959	0.279616	0.000585859	other	481.518	397.555	480.502	NA	NA	NA	NA	NA	NA	NA	299.136	0.235479	0.00372502	other	314.351	267.733	297.361
tetur02g00700		1770.35	-0.0337473	0.663906	other	1667.5	1706.8	1731.82	2328.95	0.694082	3.36708e-48	dominant:P1,P1>P2	2859.38	1772.19	2721.61	NA	NA	NA	NA	NA	NA	NA	1359.96	0.284896	2.01489e-08	transgressive:up,P1=P2	1452.91	1193.48	1802.63
tetur02g00710		55.3735	-0.515483	0.015914	other	43.5883	61.9447	53.0085	61.8201	-0.24831	0.238274	other	54.3843	64.2876	51.858	50.1322	-0.163859	0.505641	other	47.6441	51.2923	46.1162	38.0538	-0.526552	0.0314059	other	30.7633	43.2996	41.1243
tetur02g00730		512.809	0.174811	0.0466667	other	518.777	458.664	486.976	479.528	-0.0821691	0.327375	other	449.917	476.248	455.202	NA	NA	NA	NA	NA	NA	NA	353.993	0.201462	0.00966148	other	368.113	320.716	295.131
tetur02g00740		1413.07	-0.0700967	0.472658	other	1314.95	1378.29	1429.79	NA	NA	NA	NA	NA	NA	NA	1240.36	0.233399	2.13647e-05	transgressive:up,P1=P2	1338.15	1141.34	1535.79	1007.25	0.0455375	0.493555	transgressive:up,P1=P2	996.405	963.693	1321.6
tetur02g00760		NA	NA	NA	NA	NA	NA	NA	NA	NA	NA	NA	NA	NA	NA	0.693559	2.5326	0.258509	other	1.39154	0.120303	1.13311	0.577411	2.47773	0.27521	other	1.02361	0.101207	0.611179
tetur02g00770		0.095483	0.483142	NA	other	0.182153	0	0.245469	NA	NA	NA	NA	NA	NA	NA	0	NA	NA	other	0	0	0.110155	0	NA	NA	other	0	0	0.162762
tetur02g00780		NA	NA	NA	NA	NA	NA	NA	NA	NA	NA	NA	NA	NA	NA	885.951	-0.385242	2.96412e-10	other	755.039	976.268	867.002	NA	NA	NA	NA	NA	NA	NA
tetur02g00790		NA	NA	NA	NA	NA	NA	NA	1008.09	0.0268818	0.697697	other	985.941	968.989	980.661	809.708	0.118801	0.121406	other	838.768	772.867	700.022	690.069	0.0880842	0.203447	other	690.167	652.568	605.809
tetur02g00800		1713.24	0.558244	1.4085e-26	dominant:P2,P1>P2	1945.23	1320.39	1401.24	2304.52	1.27532	1.74635e-141	additive:P1>P2	3306.46	1370.99	2292.52	1879.97	1.37423	8.8135e-147	additive:P1>P2	2821.82	1093.45	1846.3	1462.49	1.05788	5.3444e-89	additive:P1>P2	1922.61	923.261	1339.18
tetur02g00810		NA	NA	NA	NA	NA	NA	NA	258.087	1.33196	4.55256e-39	dominant:P1,P1>P2	373.712	150.803	313.416	159.29	0.737568	2.48957e-08	dominant:P2,P1>P2	204.689	120.271	126.152	145.28	0.833775	1.25117e-12	partial dominant:P1,P1>P2	181.148	101.547	149.405
tetur02g00860		6.00132	-1.14625	0.0633302	other	3.61207	7.82568	6.60252	NA	NA	NA	NA	NA	NA	NA	3.77135	-3.49841	0.00157512	other	0.311332	6.48142	1.97113	NA	NA	NA	NA	NA	NA	NA
tetur02g00870		3684.86	-0.106844	0.0194822	other	3382.47	3640.73	3524.2	4386.18	0.358963	6.44312e-26	other	4833.7	3780.01	5002.27	3471.62	0.400291	8.23439e-14	other	3968.85	3014.95	3525.15	2866.42	0.25382	2.4516e-08	other	3032.32	2545.6	3026.67
tetur02g00900		NA	NA	NA	NA	NA	NA	NA	NA	NA	NA	NA	NA	NA	NA	0.0760176	1.39193	NA	other	0.16952	0	0	NA	NA	NA	NA	NA	NA	NA
tetur02g00920		375.352	1.12906	9.17763e-18	partial dominant:P1,P1>P2	490.834	224.671	416.042	230.658	-0.148331	0.242886	other	211.173	233.284	220.171	NA	NA	NA	NA	NA	NA	NA	139.608	-0.448477	0.000614326	other	114.571	157.104	143.326
tetur02g00930		NA	NA	NA	NA	NA	NA	NA	110.328	-0.264024	0.152652	other	96.1442	115.461	87.5897	NA	NA	NA	NA	NA	NA	NA	89.0179	0.299689	0.049271	other	95.4573	77.7514	56.477
tetur02g00940		196.248	0.327053	0.00400748	other	208.484	165.574	234.236	456.877	2.18389	2.13917e-150	additive:P1>P2	780.079	171.894	446.941	185.292	0.810834	4.05005e-13	partial dominant:P1,P1>P2	241.549	137.111	194.123	NA	NA	NA	NA	NA	NA	NA
tetur02g00950		1.11334	-0.263504	0.878637	other	0.926985	1.19583	1.42513	0.873665	-1.27063	0.518856	other	0.354176	1.24257	0.983328	0.771307	-0.408581	0.832823	other	0.480851	0.990288	0.22031	0.68406	-0.558077	0.767819	other	0.495431	0.836731	0.552898
tetur02g00970		12.6767	-0.347262	0.419453	other	10.7047	13.4565	12.712	14.039	-0.17821	0.701048	other	13.1469	13.9653	9.08965	8.0589	-1.38209	0.0128472	other	4.04732	11.1429	6.68041	6.11964	-1.8352	0.00343867	other	2.50246	9.40493	6.06041
tetur02g00980		NA	NA	NA	NA	NA	NA	NA	71.9443	0.728212	6.50097e-05	dominant:P2,P1>P2	89.0738	54.1412	49.5542	60.7776	0.946677	1.99512e-07	partial dominant:P1,P1>P2	81.4427	43.1879	75.2316	65.0327	1.31472	6.59366e-16	partial dominant:P2,P1>P2	90.0697	36.466	49.7639
tetur02g00990		NA	NA	NA	NA	NA	NA	NA	NA	NA	NA	NA	NA	NA	NA	NA	NA	NA	NA	NA	NA	NA	40.6668	0.429822	0.0508184	other	45.0978	34.0208	30.8377
tetur02g01000		NA	NA	NA	NA	NA	NA	NA	NA	NA	NA	NA	NA	NA	NA	341.292	-0.536251	1.04032e-09	partial dominant:P2,P1<P2	267.539	394.723	348.762	NA	NA	NA	NA	NA	NA	NA
tetur02g01010		NA	NA	NA	NA	NA	NA	NA	966.497	0.0174543	0.822163	other	938.328	934.553	1047.35	790.805	0.14377	0.0401793	other	831.228	745.364	795.804	699.085	0.222186	0.000801493	other	730.948	629.348	662.842
tetur02g01030		NA	NA	NA	NA	NA	NA	NA	3508.75	-0.344351	1.21225e-13	other	2954.71	3755.34	2991.74	2807.93	-0.247569	5.70816e-06	other	2515.65	2995.77	2565.24	2564.94	-0.0374547	0.606916	other	2461.65	2529.06	1947.27
tetur02g01040		NA	NA	NA	NA	NA	NA	NA	694.619	-0.0465702	0.634206	other	656.815	685.737	715.798	576.207	0.131	0.082005	other	600.708	546.968	633.413	515.098	0.227143	0.00074076	other	540.438	461.831	511.706
tetur02g01050		NA	NA	NA	NA	NA	NA	NA	NA	NA	NA	NA	NA	NA	NA	90.4606	-0.0157846	0.9472	other	89.0376	90.1089	97.9745	NA	NA	NA	NA	NA	NA	NA
tetur02g01060		NA	NA	NA	NA	NA	NA	NA	NA	NA	NA	NA	NA	NA	NA	0	NA	NA	other	0	0	0	NA	NA	NA	NA	NA	NA	NA
tetur02g01070		NA	NA	NA	NA	NA	NA	NA	NA	NA	NA	NA	NA	NA	NA	0	NA	NA	other	0	0	0	NA	NA	NA	NA	NA	NA	NA
tetur02g01080		NA	NA	NA	NA	NA	NA	NA	NA	NA	NA	NA	NA	NA	NA	0.218259	1.53466	NA	other	0.487219	0	0	0	NA	NA	other	0	0	0
tetur02g01110		NA	NA	NA	NA	NA	NA	NA	3231.62	0.430742	1.31206e-20	other	3644.74	2718.03	3276.2	2142.18	-0.0683927	0.175779	other	2065.77	2168	2332.2	1763.79	-0.195606	1.98022e-06	transgressive:up,P1=P2	1601.79	1830.5	2396.61
tetur02g01120		NA	NA	NA	NA	NA	NA	NA	2.12379	1.12438	0.366296	other	2.84404	1.42439	2.35643	1.70607	0.884791	0.530203	other	2.37983	1.13778	2.19421	0.612594	-1.34961	0.518622	other	0.231339	0.960309	0.405464
tetur02g01140		NA	NA	NA	NA	NA	NA	NA	3557.39	0.0913092	0.0635045	other	3565.48	3350.38	3427.41	2590.64	-0.129229	0.00944112	other	2434.97	2672.31	2607.49	2546.05	0.258983	1.4872e-09	other	2697.86	2256.3	2343.76
tetur02g01150		74.0886	0.660622	0.000105	dominant:P2,P1>P2	86.1789	55.0415	56.0234	51.5921	-0.428608	0.0485939	other	41.0488	57.1391	46.2501	48.0099	0.137555	0.582304	other	50.0353	45.583	48.4464	37.2091	-0.193736	0.405868	other	33.9254	38.479	41.9978
tetur02g01170		NA	NA	NA	NA	NA	NA	NA	0	NA	NA	other	0	0	0	0	NA	NA	other	0	0	0	0	NA	NA	other	0	0	0
tetur02g01180		NA	NA	NA	NA	NA	NA	NA	61.5706	-0.711133	0.00128347	dominant:P1,P1<P2	44.3845	71.8854	39.176	53.6691	-0.208374	0.392508	other	47.9749	57.3391	37.1646	37.3444	-1.00494	2.94075e-05	partial dominant:P1,P1<P2	24.2699	48.411	30.4581
tetur02g01190		NA	NA	NA	NA	NA	NA	NA	542.63	0.0224282	0.796891	other	528.697	523.236	505.536	413.396	-0.049599	0.581718	transgressive:up,P1=P2	399.923	417.329	469.028	346.095	-0.145413	0.104116	other	321.128	352.367	311.054
tetur02g01200		NA	NA	NA	NA	NA	NA	NA	409.427	-0.204848	0.0418687	other	365.027	421.939	344.405	338.656	0.00717087	0.961691	other	334.204	336.614	315.167	317.905	0.242466	0.0265392	other	334.373	284.167	222.604
tetur02g01210		NA	NA	NA	NA	NA	NA	NA	43.3325	-1.98088	1.45294e-14	partial dominant:P2,P1<P2	15.3764	63.306	46.674	33.4761	-1.95429	6.96213e-11	partial dominant:P2,P1<P2	11.5874	50.4739	32.6031	28.1132	-1.81457	1.18334e-09	partial dominant:P1,P1<P2	12.1021	42.6238	19.9088
tetur02g01250		NA	NA	NA	NA	NA	NA	NA	544.238	0.0143497	0.877961	other	529.628	525.272	485.416	396.052	-0.225958	0.00469728	other	359.272	418.979	371.426	338.702	-0.215768	0.00494224	other	305.351	353.753	339.055
tetur02g01270	SDR	490.091	-0.400163	0.0249926	other	403.028	530.985	399.277	515.627	-0.337682	0.00542674	other	434.862	551.386	422.108	299.137	-1.88241	1.15922e-42	dominant:P1,P1<P2	117.542	439.812	162.248	NA	NA	NA	NA	NA	NA	NA
tetur02g01290	SDR	NA	NA	NA	NA	NA	NA	NA	NA	NA	NA	NA	NA	NA	NA	NA	NA	NA	NA	NA	NA	NA	1287.83	-0.889395	4.05571e-05	dominant:P1,P1<P2	878.463	1627.48	796.155
tetur02g01310	UGT(UGT201F1)	453.847	-0.446083	4.58879e-06	other	366.71	498.201	462.228	NA	NA	NA	NA	NA	NA	NA	NA	NA	NA	NA	NA	NA	NA	219.623	-2.13373	2.32122e-11	additive:P1<P2	79.1417	348.267	213.296
tetur02g01330	SDR	0.829468	-1.63896	0.356127	other	0.375983	1.20457	0.510279	0.940878	-1.08123	0.544296	other	0.487884	1.25185	0.585902	0.634966	-1.35145	0.499474	other	0.16952	0.998135	1.82647	NA	NA	NA	NA	NA	NA	NA
tetur02g01380		605.72	-0.0640592	0.681998	other	565.234	589.163	496.984	584.7	-0.251603	0.00274188	other	510.099	611.593	626.126	499.867	0.0582665	0.521655	other	504.475	487.893	478.697	420.007	-0.0241916	0.83815	other	405.487	411.883	420.555
tetur02g01410		NA	NA	NA	NA	NA	NA	NA	NA	NA	NA	NA	NA	NA	NA	12.4286	0.626631	0.182444	other	15.0268	10.1387	13.2559	8.32898	-0.128669	0.827714	other	7.64482	8.55317	4.83112
tetur02g01450		1192.65	0.778867	3.37596e-36	partial dominant:P1,P1>P2	1436.25	837.142	1209.22	1324.9	1.05585	8.96606e-78	partial dominant:P1,P1>P2	1799.92	869.245	1428.98	892.205	0.690677	4.2916e-28	dominant:P1,P1>P2	1121.96	693.254	1099.09	621.535	0.0891824	0.238607	transgressive:up,P1=P2	624.148	585.364	888.937
tetur02g01460		0.0633797	0.483142	NA	other	0.120925	0	0	0	NA	NA	other	0	0	0	0.0760176	1.39193	NA	other	0.16952	0	0	0	NA	NA	other	0	0	0.316419
tetur02g01470		25.1862	0.368909	0.280938	other	26.7998	21.2131	21.2333	22.8778	0.0792814	0.85611	other	22.3217	22.0315	26.6773	16.361	-0.0716103	0.893209	other	14.5022	17.5668	24.3019	NA	NA	NA	NA	NA	NA	NA
tetur02g01500		475.736	-0.144009	0.226434	other	430.789	475.905	488.489	545.424	0.218328	0.0572588	other	571.028	494.015	704.273	394.251	-0.0487153	0.674149	other	386.396	394.081	375.005	371.034	0.231368	0.0133661	other	389.284	332.709	425.962
tetur02g01510		2545.47	0.107455	0.01266	other	2517.26	2334.35	2261.69	2628.24	0.158955	0.000202186	other	2698.57	2423.64	2545.66	2245.79	0.42567	5.17014e-26	other	2589.23	1933.12	2323.52	1824.45	0.235365	5.0524e-05	other	1918.18	1632.16	1734.44
tetur02g01520		NA	NA	NA	NA	NA	NA	NA	1071.25	0.222339	0.00035191	other	1125.02	967.725	1166.97	NA	NA	NA	NA	NA	NA	NA	680.204	0.0419876	0.618946	other	671.877	651.725	811.333
tetur02g01530		348.724	-0.90968	7.26913e-05	dominant:P1,P1<P2	231.524	433.059	224.213	321.957	-1.65271	8.81746e-41	additive:P1<P2	140.093	449.618	318.095	330.484	-0.301134	0.0270753	other	288.592	358.589	179.311	230.579	-1.04685	4.42123e-12	partial dominant:P1,P1<P2	145.935	302.818	197.839
tetur02g01540		60.024	0.0207604	0.938987	other	57.7518	56.6577	54.8534	72.2001	0.533143	0.00726604	partial dominant:P2,P1>P2	83.8488	58.7888	65.5569	NA	NA	NA	NA	NA	NA	NA	NA	NA	NA	NA	NA	NA	NA
tetur02g01550		16.0331	-0.372552	0.338237	other	13.2899	17.2658	17.4065	22.448	0.546843	0.126587	other	26.5249	17.912	17.6418	NA	NA	NA	NA	NA	NA	NA	NA	NA	NA	NA	NA	NA	NA
tetur02g01560		47.2308	0.173547	0.458427	other	47.6083	42.415	42.8859	55.5827	0.620842	0.00480172	dominant:P1,P1>P2	66.0551	44.0425	68.6335	NA	NA	NA	NA	NA	NA	NA	NA	NA	NA	NA	NA	NA	NA
tetur02g01570		1204.69	0.315539	4.43205e-09	other	1273.38	1022.83	1127.95	1273.89	0.458673	2.55882e-15	other	1448.53	1061.98	1353.28	NA	NA	NA	NA	NA	NA	NA	802.903	0.243022	2.62237e-06	other	847.233	715.163	839.005
tetur02g01580		593.105	-0.037932	0.686948	other	558.52	571.896	512.591	570.244	-0.249868	0.000592487	other	500.933	593.688	461.621	NA	NA	NA	NA	NA	NA	NA	NA	NA	NA	NA	NA	NA	NA
tetur02g01590		1883.04	-0.403613	3.15386e-08	other	1546.66	2042.23	1750.01	2025.12	-0.258411	1.29001e-09	other	1764.13	2120.29	1878.57	NA	NA	NA	NA	NA	NA	NA	1316.11	-0.328347	3.08667e-10	other	1133.2	1427.91	1033.4
tetur02g01600		NA	NA	NA	NA	NA	NA	NA	NA	NA	NA	NA	NA	NA	NA	140.967	-0.0124785	0.936056	other	138.582	140.54	127.113	117.799	-0.0961972	0.521368	other	110.589	118.668	111.998
tetur02g01610		3.03576	-0.0510504	0.962703	other	2.81739	2.96896	2.29483	2.27918	-1.42151	0.257348	other	1.12245	3.07817	1.98406	1.79852	-1.98998	0.184495	other	0.938395	2.45846	3.14185	1.91825	-0.333992	0.78775	other	1.65827	2.07413	0.933449
tetur02g01620		1516.76	-0.00550357	0.937546	other	1443.63	1447.27	1429.29	1536.03	-0.0296123	0.640124	other	1469.82	1502.63	1397.25	1173.54	-0.0906188	0.17969	other	1117.94	1198.54	1125.96	1061	0.0586116	0.319647	other	1052.67	1011.91	859.434
tetur02g01630		66.5827	-0.0985619	0.707482	other	61.6451	65.272	77.2762	80.7337	0.39445	0.049815	other	91.2545	67.7673	81.5731	50.1657	-0.359832	0.140337	other	44.301	54.0456	47.9055	49.717	0.17231	0.426962	other	51.0945	45.6424	54.8847
tetur02g01640		10.2126	2.54537	1.71996e-06	other	16.6011	2.86956	9.97465	4.78413	1.23998	0.0932177	other	6.70103	2.97973	7.46475	2.27081	-0.0736055	0.951077	other	2.09181	2.37563	3.53028	3.16105	1.07112	0.156028	other	4.1426	2.00697	1.86356
tetur02g01650		85.596	-0.189499	0.287226	other	76.3392	86.7989	64.6566	88.1886	-0.149519	0.398738	other	79.5929	90.1126	86.4882	84.6405	0.510613	0.00124043	dominant:P1,P1>P2	98.7878	71.8734	106.059	54.5608	-0.405975	0.0259213	other	45.488	60.6903	67.8221
tetur02g01660		880.982	0.159322	0.0256464	other	886.336	792.814	943.285	937.364	0.305735	6.45302e-07	other	1013.96	823.081	1012.93	686.131	0.106218	0.207166	other	708.749	656.573	772.402	615.812	0.218167	0.00104972	other	643.972	554.276	695.222
tetur02g01670		NA	NA	NA	NA	NA	NA	NA	NA	NA	NA	NA	NA	NA	NA	NA	NA	NA	NA	NA	NA	NA	11.8033	0.162835	0.730712	other	12.1035	10.855	10.4123
tetur02g01720		971.673	0.0517919	0.409204	other	942.615	909.38	916.161	1008.78	0.116983	0.0560181	other	1018.37	944.211	938.641	759.808	0.000468443	0.995938	transgressive:up,P1=P2	752.529	753.078	879.528	635.158	-0.0824147	0.221847	other	600.19	635.857	598.219
tetur02g01730		18584.1	-0.044217	0.533728	other	17444.8	17975.8	18726.1	16872.3	-0.468736	1.62959e-23	other	13453.7	18662.7	11405.7	12385.5	-0.720015	1.29373e-55	dominant:P1,P1<P2	9011.37	14885.8	10203.3	11510.8	-0.354463	1.41645e-19	other	9830.98	12568.3	9102.91
tetur02g01740		NA	NA	NA	NA	NA	NA	NA	NA	NA	NA	NA	NA	NA	NA	281.105	-1.28182	1.05906e-43	additive:P1<P2	156.199	376.588	271.819	239.69	-1.11395	1.50102e-28	partial dominant:P2,P1<P2	148.544	317.946	264.086
tetur02g01750		37.5645	0.698043	0.00545667	partial dominant:P2,P1>P2	44.2029	27.3994	27.4724	28.7273	-0.0525952	0.880574	other	27.0764	28.4308	29.0514	26.8027	0.355299	0.300471	other	31.3768	22.6883	26.727	21.0403	0.15897	0.673598	other	21.7951	19.1488	16.2559
tetur02g01770		8227.26	0.502115	0.0600877	other	9192.85	6487.01	8330.11	7760.08	0.3379	0.013487	other	8494.15	6735.18	7134.39	6373.73	0.483269	2.00299e-05	other	7491.47	5372.01	8650.76	5843.81	0.592528	4.51332e-11	additive:P1>P2	6834.79	4535.65	5289.29
tetur02g01780		160.927	0.474555	0.0277927	other	178.446	128.256	140.49	134.722	-0.0579346	0.78272	other	127.264	133.138	101.433	113.199	0.137816	0.500815	other	119.625	106.219	169.591	NA	NA	NA	NA	NA	NA	NA
tetur02g01790		54.1051	0.432152	0.0466681	other	59.5175	43.604	49.6355	NA	NA	NA	NA	NA	NA	NA	NA	NA	NA	NA	NA	NA	NA	26.5866	-0.556497	0.0521023	other	21.2608	30.4716	34.84
tetur02g01810		1577.25	0.108492	0.0942262	other	1560.4	1445.88	1621.72	2293.93	1.06136	2.52601e-104	dominant:P1,P1>P2	3120.98	1501.33	2654.33	1557.9	0.725851	1.31075e-39	partial dominant:P1,P1>P2	1975.21	1197.36	1712.72	1356.66	0.686992	3.50529e-40	dominant:P1,P1>P2	1629.01	1011.04	1795.47
tetur02g01820		NA	NA	NA	NA	NA	NA	NA	73.3859	4.17587	2.00763e-55	additive:P1>P2	149.454	8.24457	77.4453	55.4048	4.11755	5.78663e-51	additive:P1>P2	115.151	6.5774	71.109	38.2965	3.62963	7.77847e-37	additive:P1>P2	68.9723	5.55252	44.2663
tetur02g01840		51.6083	2.77782	1.43261e-27	dominant:P1,P1>P2	85.6384	12.7543	63.9387	78.5691	3.60168	2.43769e-53	additive:P1>P2	154.481	13.2488	95.0358	61.9368	3.58526	6.43902e-53	additive:P1>P2	124.729	10.566	76.9643	NA	NA	NA	NA	NA	NA	NA
tetur02g01850		1863.62	2.28648	9.81769e-257	additive:P1>P2	2948.36	604.529	1606.74	NA	NA	NA	NA	NA	NA	NA	NA	NA	NA	NA	NA	NA	NA	380.828	-0.407887	5.63359e-08	other	318.365	422.675	285.498
tetur02g01860		975.619	0.0724984	0.222285	other	954.01	905.497	909.664	NA	NA	NA	NA	NA	NA	NA	NA	NA	NA	NA	NA	NA	NA	648.583	-0.00332857	0.970314	other	628.923	633.1	504.222
tetur02g01870		362.604	0.194797	0.0665227	other	369.494	321.611	283.427	305.591	-0.414933	1.66157e-06	other	248.767	333.927	238.965	279.848	0.144318	0.187468	other	290.861	266.342	204.41	232.37	0.00997284	0.935726	other	227.319	224.874	161.298
tetur02g01950		275.429	-0.154686	0.237881	other	248.027	276.922	219.62	281.153	-0.182574	0.0928292	other	253.452	287.555	246.24	209.05	-0.386589	0.00129565	other	179.453	229.335	214.83	203.646	0.0637017	0.621013	other	202.667	193.635	168.507
tetur02g01990		2118.32	0.0898816	0.22091	other	2081.43	1956.04	2315.49	2029.33	-0.100613	0.0754677	other	1884.81	2030.81	1924.45	1671.04	0.0631056	0.270605	transgressive:up,P1=P2	1700.53	1619.8	2054.66	1498.3	0.176157	0.00092785	transgressive:up,P1=P2	1548.07	1367.63	1842.74
tetur02g02000		266.142	0.620987	5.21142e-06	partial dominant:P2,P1>P2	307.009	200.288	247.046	211.679	-0.0342876	0.824826	other	201.473	207.952	156.123	149.582	-0.391264	0.00264382	other	126.213	165.853	164.969	141.451	-0.0459047	0.745282	other	135.196	140.047	135.039
tetur02g02010		403.54	0.247255	0.0128738	other	416.773	352.386	398.57	381.571	0.0410131	0.70783	other	374.328	365.852	359.451	292.085	-0.0245275	0.840124	other	286.366	291.811	340.216	257.169	0.0525267	0.581102	other	254.036	246.388	259.505
tetur02g02020		0	NA	NA	other	0	0	0	NA	NA	NA	NA	NA	NA	NA	0	NA	NA	other	0	0	0	0	NA	NA	other	0	0	0
tetur02g02050		29.1539	-0.0735123	0.815729	other	26.98	28.582	33.6737	NA	NA	NA	NA	NA	NA	NA	NA	NA	NA	NA	NA	NA	NA	NA	NA	NA	NA	NA	NA	NA
tetur02g02060		70.591	-0.911078	4.49972e-06	partial dominant:P1,P1<P2	46.693	87.8299	57.5732	82.4712	-0.492099	0.0105136	other	65.8683	91.1431	54.8266	52.024	-1.55465	1.26306e-10	dominant:P1,P1<P2	25.1236	72.7306	34.6865	46.8039	-1.05397	2.44188e-06	dominant:P1,P1<P2	29.6886	61.3795	36.4287
tetur02g02070		NA	NA	NA	NA	NA	NA	NA	902.863	-0.427142	1.82813e-11	other	734.067	987.345	830.634	NA	NA	NA	NA	NA	NA	NA	621.118	-0.283583	5.63512e-05	other	543.66	664.935	507.032
tetur02g02080		57.8035	-1.99881	4.18032e-12	partial dominant:P1,P1<P2	21.9436	88.1976	43.1913	79.3009	-0.626369	0.0131233	other	58.3651	91.5964	38.7122	NA	NA	NA	NA	NA	NA	NA	60.2845	-0.164456	0.505103	other	55.6526	61.6815	28.5787
tetur02g02090		NA	NA	NA	NA	NA	NA	NA	1227.84	0.0532767	0.522961	other	1214.57	1169.33	1263.92	NA	NA	NA	NA	NA	NA	NA	NA	NA	NA	NA	NA	NA	NA
tetur02g02100		856.063	0.124582	0.160323	other	850.831	780.822	835.463	NA	NA	NA	NA	NA	NA	NA	NA	NA	NA	NA	NA	NA	NA	NA	NA	NA	NA	NA	NA	NA
tetur02g02110		NA	NA	NA	NA	NA	NA	NA	NA	NA	NA	NA	NA	NA	NA	NA	NA	NA	NA	NA	NA	NA	1178.48	-0.246198	1.23757e-06	other	1049.58	1243.73	1035.85
tetur02g02120		2176.62	-0.116223	0.193274	other	1992.5	2156.01	1978.1	2390.62	0.1138	0.0181878	other	2412.12	2238.6	2197.56	NA	NA	NA	NA	NA	NA	NA	1620.96	0.129802	0.015668	other	1646.83	1507.53	1381.28
tetur02g02130		51.696	-1.2997	2.89605e-09	partial dominant:P1,P1<P2	27.932	70.5818	42.9262	58.6208	-0.964156	1.04267e-06	dominant:P1,P1<P2	36.2472	73.2588	36.5563	NA	NA	NA	NA	NA	NA	NA	47.5056	-0.183788	0.399322	other	43.0985	49.3369	25.4089
tetur02g02160		348.299	-0.31866	0.0638627	other	296.049	367.776	402.579	543.404	0.89422	1.61618e-28	dominant:P1,P1>P2	706.685	381.795	744.491	373.535	0.570612	4.45817e-10	partial dominant:P2,P1>P2	451.838	304.566	356.732	306.048	0.393896	1.46306e-05	transgressive:up,P1=P2	338.433	257.107	443.372
tetur02g02180		4135.17	-0.318312	0.00285381	other	3509.58	4371.68	3529.42	3755.41	-0.851338	1.34273e-63	additive:P1<P2	2515.8	4538.03	3521.03	NA	NA	NA	NA	NA	NA	NA	1993.42	-1.89287	2.27696e-05	dominant:P1,P1<P2	822.881	3056.15	1051.14
tetur02g02190		539.77	0.437207	3.90779e-08	other	591.61	437.257	531.76	579.496	0.62445	3.69006e-21	additive:P1>P2	695.305	453.927	534.271	387.461	0.195363	0.0180198	other	411.079	362.089	361.724	364.003	0.405011	2.19856e-07	other	402.547	305.712	341.295
tetur02g02200		487.947	-0.0138188	0.899	other	462.696	467.333	371.474	442.377	-0.450085	1.15722e-05	other	358.153	485.058	351.354	404.997	0.135205	0.185306	other	419.076	386.964	381.861	NA	NA	NA	NA	NA	NA	NA
tetur02g02210		730.435	0.0209013	0.827728	other	701.794	690.381	729.615	695.275	-0.2071	0.00400898	other	619.555	716.829	661.464	568.18	-0.0526113	0.577414	other	551.958	571.753	525.695	489.176	-0.0450755	0.604289	other	469.225	482.704	436.265
tetur02g02220		83.2718	-1.69462	7.81905e-30	additive:P1<P2	37.4065	121.277	80.9981	86.2964	-2.04029	1.65379e-31	additive:P1<P2	30.8334	125.909	87.8894	69.0477	-1.76931	8.1703e-21	additive:P1<P2	28.4737	100.427	68.1127	57.4783	-1.65713	1.53577e-17	additive:P1<P2	27.0502	84.7973	49.7497
tetur02g02230		0.485354	-1.54534	0.569061	other	0.201879	0.722963	0.588021	1.11125	0.667536	0.758534	other	1.48787	0.747838	1.03873	0.764334	0.768285	0.724031	other	0.954217	0.597858	0.110155	0.259591	-1.01849	NA	other	0	0.504462	0.527985
tetur02g02240		NA	NA	NA	NA	NA	NA	NA	NA	NA	NA	NA	NA	NA	NA	0	NA	NA	other	0	0	0	NA	NA	NA	NA	NA	NA	NA
tetur02g02250		NA	NA	NA	NA	NA	NA	NA	23.136	1.79414	5.04495e-08	partial dominant:P1,P1>P2	36.7003	10.9521	25.0041	10.6385	0.623533	0.235395	other	12.8125	8.72673	14.4929	NA	NA	NA	NA	NA	NA	NA
tetur02g02260		56.4951	0.70878	0.00286506	partial dominant:P2,P1>P2	66.8649	40.816	49.4658	60.0222	0.868367	1.92848e-05	partial dominant:P2,P1>P2	77.8197	42.3809	48.6469	34.3206	0.0785227	0.825413	other	34.2524	33.8037	45.1416	NA	NA	NA	NA	NA	NA	NA
tetur02g02270		11.9623	0.909653	0.0401697	other	14.8488	7.94985	11.5067	9.00403	0.0902342	0.882121	other	9.30285	8.25783	11.473	6.61081	0.198225	0.772393	other	6.50699	6.5846	9.01971	4.87347	-0.474356	0.47288	other	3.9254	5.55974	7.88724
tetur02g02280		1302.66	-0.0608303	0.352958	other	1215.52	1267.32	1240.72	1407.63	0.116018	0.060583	other	1423.28	1315.73	1440.57	1106.77	0.13451	0.013022	other	1155.26	1049.49	1049.11	984.351	0.218226	6.67218e-06	other	1029.33	886.069	924.512
tetur02g02290		6540.6	0.304007	2.82283e-09	other	6890.56	5576	6273.94	6401.64	0.216572	3.09624e-06	other	6716.03	5788.68	5515.06	4800.99	0.0984519	0.0556881	other	4930.65	4617.57	4598.91	4517.19	0.328595	3.02918e-11	other	4890.93	3898.35	3689.22
tetur02g02300		428.237	-0.0215026	0.823906	other	404.909	411.3	417.753	451.748	0.09148	0.279006	other	450.835	427.008	412.414	340.942	0.00331313	0.976829	other	334.292	340.6	331.755	280.644	-0.154751	0.0901508	other	258.557	287.575	329.082
tetur02g02320		175.107	0.203794	0.083978	other	178.532	155.222	181.523	164.011	-0.0422246	0.757875	other	156.056	161.142	164.904	127.827	0.000741035	0.996634	other	124.259	128.539	158.991	119.868	0.201471	0.154119	other	124.708	108.521	120.226
tetur02g02330		NA	NA	NA	NA	NA	NA	NA	NA	NA	NA	NA	NA	NA	NA	NA	NA	NA	NA	NA	NA	NA	671.882	-0.456059	1.35418e-06	other	551.009	756.532	617.869
tetur02g02340		66.5159	-0.618327	0.000390846	partial dominant:P1,P1<P2	50.5173	76.2454	54.9298	65.4905	-0.886676	1.28624e-06	dominant:P1,P1<P2	43.8519	79.1567	40.8838	51.3893	-0.871359	0.0039482	partial dominant:P1,P1<P2	35.7032	63.1431	38.2664	36.6108	-1.5228	7.8259e-10	dominant:P1,P1<P2	17.9263	53.3041	22.3076
tetur02g02350		130.947	0.597873	6.56435e-07	dominant:P2,P1>P2	150.568	99.0341	92.0733	98.8147	-0.244956	0.125412	other	86.8958	102.794	90.143	89.9242	0.268995	0.0987396	other	97.9376	82.0004	108.688	55.9884	-0.765624	0.00052245	dominant:P2,P1<P2	39.7116	69.2348	75.9389
tetur02g02370		245.849	-0.524402	1.11162e-06	partial dominant:P1,P1<P2	192.193	276.365	202.433	284.75	-0.124679	0.262906	other	262.049	286.918	311.404	230.444	0.00394197	0.981292	other	227.675	228.873	211.756	NA	NA	NA	NA	NA	NA	NA
tetur02g02400		NA	NA	NA	NA	NA	NA	NA	NA	NA	NA	NA	NA	NA	NA	NA	NA	NA	NA	NA	NA	NA	334.854	-0.472683	3.00825e-07	other	272.383	379.238	301.315
tetur02g02420		NA	NA	NA	NA	NA	NA	NA	NA	NA	NA	NA	NA	NA	NA	677.332	-0.0788728	0.298259	other	649.263	688.533	692.739	NA	NA	NA	NA	NA	NA	NA
tetur02g02430		244.231	-0.219244	0.133741	other	214.368	251.108	218.419	248.289	-0.262431	0.0226566	other	215.399	260.698	253.131	206.001	-0.0564255	0.654599	other	199.298	207.937	243.443	263.947	0.948755	3.56438e-31	additive:P1>P2	338.019	175.571	243.987
tetur02g02440		2315.74	-0.196685	0.0388237	other	2058.62	2354.92	2033.6	2111.86	-0.65686	1.42241e-31	partial dominant:P1,P1<P2	1548.3	2444.76	1811.85	1741.9	-0.421271	2.79942e-11	other	1445.96	1950.23	1073.11	1472.53	-0.431072	6.53679e-10	other	1219.01	1646.37	924.947
tetur02g02450		463.786	-0.355769	4.24931e-06	other	387.299	496.61	447.033	484.32	-0.306793	0.000685454	other	411.322	515.602	438.216	375.284	-0.355558	1.08038e-05	other	322.656	411.269	360.765	356.35	-0.00628344	0.948716	other	346.227	347.213	357.979
tetur02g02470		837.702	0.139625	0.160646	other	836.932	759.786	831.624	960.805	0.498133	2.17729e-14	other	1107.56	788.872	975.538	708.858	0.324547	1.07558e-05	other	793.551	629.183	658.445	548.546	0.012153	0.899238	other	536.168	531.276	622.378
tetur02g02520		0.16934	1.02072	NA	other	0.322803	0	0	NA	NA	NA	NA	NA	NA	NA	0	NA	NA	other	0	0	1.0169	NA	NA	NA	NA	NA	NA	NA
tetur02g02820		NA	NA	NA	NA	NA	NA	NA	NA	NA	NA	NA	NA	NA	NA	NA	NA	NA	NA	NA	NA	NA	13.667	-0.101764	0.814313	other	12.7844	13.8154	10.683
tetur02g02840		NA	NA	NA	NA	NA	NA	NA	NA	NA	NA	NA	NA	NA	NA	NA	NA	NA	NA	NA	NA	NA	1.70733	0.154914	0.901838	other	1.69467	1.627	6.40749
tetur02g03020		264.151	0.413154	0.00723852	other	288.276	215.215	170.534	212.625	-0.273391	0.0321344	other	184.174	223.461	235.176	201.98	0.385426	0.000696582	other	227.426	178.22	136.357	123.038	-0.753031	2.43921e-08	partial dominant:P2,P1<P2	88.964	150.487	125.171
tetur02g03050		1890.53	0.547745	6.31344e-16	dominant:P1,P1>P2	2140.77	1462.87	2012.13	1765.81	0.36592	8.53722e-10	transgressive:up,P1=P2	1949.36	1518.94	2660.39	1561.19	0.699294	1.75394e-26	dominant:P1,P1>P2	1964.89	1211.43	1929.45	1610.11	1.04562	8.29399e-96	dominant:P1,P1>P2	2110.06	1022.9	2057.27
tetur02g03070		105.642	0.777225	0.0108382	other	127.542	73.8455	114.368	46.7268	-3.61189	4.39566e-29	dominant:P2,P1<P2	6.12732	76.6506	74.4218	112.499	1.48843	3.89528e-18	dominant:P2,P1>P2	174.199	61.14	77.8656	52.2613	-0.0422499	0.884573	other	50.033	51.6288	45.623
tetur02g03080		NA	NA	NA	NA	NA	NA	NA	1976.53	0.370034	2.26909e-16	other	2188.08	1695.48	2126.75	1420.99	0.126405	0.0108161	other	1477.16	1352.36	1625.44	1247.71	0.174376	5.66211e-05	other	1286.13	1141.8	1343.68
tetur02g03090		NA	NA	NA	NA	NA	NA	NA	54.0151	-0.510687	0.0126049	other	42.3319	60.3345	42.0525	NA	NA	NA	NA	NA	NA	NA	37.2211	-0.363067	0.102607	other	31.8062	40.6287	32.4141
tetur02g03110		NA	NA	NA	NA	NA	NA	NA	492.286	0.20986	0.00289027	other	514.295	446.887	573.443	378.379	0.164306	0.084975	other	397.853	356.438	381.327	343.774	0.289003	0.000129251	other	368.013	300.943	379.276
tetur02g03120		NA	NA	NA	NA	NA	NA	NA	918.36	0.598053	2.79966e-27	additive:P1>P2	1093.18	726.355	871.52	618.413	0.167823	0.0247517	other	654.416	579.348	661.522	508.964	0.0339497	0.695729	transgressive:up,P1=P2	501.278	489.168	652.293
tetur02g03130		1616.61	-0.233783	9.18069e-07	other	1417.4	1663.72	1586.6	NA	NA	NA	NA	NA	NA	NA	1486.31	0.20533	4.73975e-05	other	1590.85	1377.74	1545.47	1170.82	-0.0611748	0.23963	transgressive:up,P1=P2	1115.09	1163.26	1369.47
tetur02g03140		163.941	-0.354265	0.00580575	other	136.839	175.631	179.974	185.252	-0.0298748	0.857734	other	175.816	182.383	195.028	140.173	-0.174683	0.288534	other	130.728	145.442	138.499	114.693	-0.28762	0.0656553	other	100.379	122.828	122.089
tetur02g03150		39.0023	0.494892	0.0237617	other	43.4652	30.8771	29.6256	30.659	-0.298004	0.307493	other	26.7548	32.0632	26.9858	NA	NA	NA	NA	NA	NA	NA	22.1949	0.00641208	0.98604	other	21.6035	21.5928	22.5404
tetur02g03180		2790.37	-0.502242	4.39924e-21	partial dominant:P1,P1<P2	2202.73	3115.3	2439.21	NA	NA	NA	NA	NA	NA	NA	NA	NA	NA	NA	NA	NA	NA	1826.67	-0.66371	1.49695e-38	additive:P1<P2	1376.39	2178.26	1808.68
tetur02g03190		7488.86	-0.479937	7.94532e-30	other	5963.76	8308.87	6858.72	9040.04	0.0508234	0.340207	other	8920.14	8626.65	7485.85	6661.23	-0.132818	0.00434773	other	6249.76	6880.51	6216.61	5638.1	-0.170923	3.93616e-05	other	5162.04	5809.59	4814.79
tetur02g03200		288.307	0.408997	0.000730618	other	313.096	236.428	245.207	NA	NA	NA	NA	NA	NA	NA	177.416	-0.361219	0.00297228	other	150.805	195.782	161.791	175.284	0.0858562	0.432973	other	175.778	165.291	153.123
tetur02g03210		NA	NA	NA	NA	NA	NA	NA	NA	NA	NA	NA	NA	NA	NA	182.278	-0.114311	0.389266	other	172.549	187.063	170.247	NA	NA	NA	NA	NA	NA	NA
tetur02g03220		NA	NA	NA	NA	NA	NA	NA	NA	NA	NA	NA	NA	NA	NA	NA	NA	NA	NA	NA	NA	NA	2539.45	0.112316	0.0249148	other	2566.83	2374.91	2733.78
tetur02g03240		80.2549	-1.18463	1.87306e-14	partial dominant:P1,P1<P2	46.905	106.026	65.7141	88.575	-1.00858	5.76087e-09	dominant:P1,P1<P2	55.5199	110.081	60.6289	79.6125	-0.440441	0.0197205	other	67.7796	87.8052	67.718	62.3067	-0.656804	0.000199394	partial dominant:P1,P1<P2	47.1347	74.1309	50.8194
tetur02g03250		NA	NA	NA	NA	NA	NA	NA	307.447	0.265593	0.00920906	other	327.312	274.182	352.131	248.736	0.369741	0.000690531	other	281.064	218.707	286.484	205.142	0.220724	0.0641751	transgressive:up,P1=P2	214.588	184.633	270.503
tetur02g03260		740.555	0.456648	0.00526736	other	817.093	594.35	699.353	587.644	-0.269864	0.0348115	other	509.705	617.024	459.115	524.953	0.165727	0.242667	other	555.199	492.154	713.687	412.487	-0.0979576	0.318116	transgressive:up,P1=P2	387.144	415.56	520.578
tetur02g03270		4641.77	-0.0463773	0.806537	other	4354.56	4492.19	5224.52	5176	0.228194	0.000127545	other	5451.54	4663.71	5862.72	4695.43	0.647015	9.75106e-34	dominant:P1,P1>P2	5814.28	3719.89	5611.21	3476.68	0.208348	7.41436e-07	other	3624.36	3140.89	3789.86
tetur02g03280		NA	NA	NA	NA	NA	NA	NA	1014.79	0.587965	5.16088e-17	dominant:P1,P1>P2	1205.04	805.033	1094.72	NA	NA	NA	NA	NA	NA	NA	608.558	0.248593	0.00272146	other	642.032	542.115	687.265
tetur02g03290		NA	NA	NA	NA	NA	NA	NA	2498.01	0.387397	1.48253e-18	transgressive:up,P1=P2	2781.66	2129.73	3145.79	NA	NA	NA	NA	NA	NA	NA	1565.2	0.169956	0.000314559	transgressive:up,P1=P2	1611.54	1434.27	1878.21
tetur02g03300	UGT(UGT204A1)	41.6993	-1.3188	9.95295e-08	partial dominant:P1,P1<P2	22.4741	56.9904	35.1638	64.4725	0.163923	0.507287	other	66.5008	59.201	62.9044	53.0129	0.307645	0.220051	other	59.1847	47.1947	60.3109	50.4965	0.563847	0.0183666	other	58.3913	39.8649	47.1669
tetur02g03310		973.282	-0.566839	6.72692e-11	dominant:P1,P1<P2	748.487	1106.31	749.085	1123.68	-0.171922	0.00421117	other	1013.62	1148.59	918.716	NA	NA	NA	NA	NA	NA	NA	NA	NA	NA	NA	NA	NA	NA
tetur02g03320		916.471	-0.446396	0.00010837	other	740.485	1006.12	796.711	NA	NA	NA	NA	NA	NA	NA	NA	NA	NA	NA	NA	NA	NA	NA	NA	NA	NA	NA	NA	NA
tetur02g03360		58.6149	-0.0257914	0.926244	other	55.0798	56.6345	67.2288	72.4116	0.543383	0.00405671	dominant:P1,P1>P2	84.2866	58.786	87.6677	48.3442	0.12673	0.625038	other	49.1519	46.8939	75.3869	43.1342	0.170714	0.482089	other	44.3366	39.5964	41.2753
tetur02g03390		0.386064	-2.13881	NA	other	0	0.734887	0.490938	NA	NA	NA	NA	NA	NA	NA	NA	NA	NA	NA	NA	NA	NA	0.264097	-1.04339	NA	other	0	0.514753	0.0799393
tetur02g03420		394.642	-1.06914	1.04388e-41	additive:P1<P2	242.59	509.478	366.018	462.598	-0.602043	5.00374e-17	dominant:P1,P1<P2	347.39	528.891	347.893	307.731	-1.4077	3.03755e-52	partial dominant:P1,P1<P2	158.992	421.893	257.342	NA	NA	NA	NA	NA	NA	NA
tetur02g03430		139.507	-0.514206	0.000584155	dominant:P1,P1<P2	109.867	155.988	107.35	122.142	-1.32727	6.09669e-22	dominant:P1,P1<P2	63.909	161.958	86.9386	102.089	-0.978305	3.12801e-11	partial dominant:P1,P1<P2	66.195	129.181	84.3983	85.9375	-0.910751	8.94151e-10	dominant:P1,P1<P2	58.1573	109.065	49.5063
tetur02g03440		749.203	0.245929	0.000445965	other	774.224	653.747	762.398	763.678	0.270216	9.56973e-06	other	815.879	678.719	753.234	585.155	0.222594	0.00244671	other	627.552	541.382	572.663	553.245	0.441052	3.4654e-14	other	619.45	457.079	522.346
tetur02g03450		NA	NA	NA	NA	NA	NA	NA	NA	NA	NA	NA	NA	NA	NA	NA	NA	NA	NA	NA	NA	NA	41.3465	-0.206379	0.357329	other	37.5905	42.8572	50.4826
tetur02g03460		66.3418	0.0280209	0.905794	other	63.5147	62.9353	41.9441	72.6428	0.213325	0.325352	other	76.6483	65.3351	61.2287	47.0229	-0.371593	0.120347	other	39.6893	52.1181	42.1349	59.247	0.705289	5.77097e-05	dominant:P2,P1>P2	71.2755	44.0025	39.6085
tetur02g03470		NA	NA	NA	NA	NA	NA	NA	88.2616	-0.0899059	0.685597	other	81.0051	89.1139	105.436	NA	NA	NA	NA	NA	NA	NA	65.7528	0.196857	0.318126	other	67.9611	60.0069	56.3661
tetur02g03490	SDR	455.43	1.09718	4.42206e-31	additive:P1>P2	591.526	276.645	392.461	336.646	0.387782	0.000157282	other	374.682	287.162	309.517	271.949	0.465293	8.02148e-05	other	319.763	229.061	286.919	167.326	-0.539999	4.34051e-05	dominant:P2,P1<P2	132.144	193.42	192.152
tetur02g03510		2193.82	0.135499	0.0487288	other	2190.39	1991.15	2141.29	2240.3	0.156884	0.00315842	other	2298.63	2067.09	2431.96	1555.7	-0.225457	7.2276e-06	other	1407.19	1648.85	1336.69	1537.87	0.201561	0.000809012	other	1600.45	1392.11	1478.5
tetur02g03560		NA	NA	NA	NA	NA	NA	NA	42.3606	-0.735282	0.00200766	partial dominant:P1,P1<P2	30.1006	49.8017	38.6858	NA	NA	NA	NA	NA	NA	NA	26.0939	-0.987639	0.000507884	partial dominant:P2,P1<P2	17.2246	33.5425	26.714
tetur02g03580		868.193	-0.0867472	0.466447	other	802.153	852.555	766.004	846.406	-0.2634	0.000155182	other	738.645	885.145	685.827	700.876	-0.0534983	0.533332	other	680.023	706.03	575.279	592.972	-0.0946194	0.367708	other	557.725	596.089	476.28
tetur02g03600		63.7886	0.658738	0.000553588	partial dominant:P2,P1>P2	74.4745	47.1132	60.1715	NA	NA	NA	NA	NA	NA	NA	44.0588	0.300817	0.228205	other	49.4617	39.0071	51.8713	36.1169	0.175631	0.473783	other	37.342	32.9289	49.0836
tetur02g03630		530.334	0.675222	3.2407e-10	partial dominant:P2,P1>P2	621.707	389.137	482.148	471.729	0.37369	7.94728e-06	other	523.029	404.053	445.464	373.005	0.41363	1.56331e-07	other	428.598	322.251	383.574	383.081	0.796314	2.12272e-22	dominant:P2,P1>P2	473.292	272.101	310.498
tetur02g03640		NA	NA	NA	NA	NA	NA	NA	644.476	-0.0752026	0.341774	other	605.988	638.961	601.064	NA	NA	NA	NA	NA	NA	NA	421.23	-0.141809	0.0538325	other	389.378	430.3	406.495
tetur02g03650		0.379655	1.09048	NA	other	0.577861	0.145604	0.490938	0.19419	0.390708	NA	other	0.236117	0.150043	0.491248	0.426295	1.95452	NA	other	0.798551	0.120303	0.339869	0.0521964	0.42237	NA	other	0	0.101207	0
tetur02g03680		35.4353	-0.372603	0.239089	other	29.5465	37.9845	26.6761	32.6879	-0.834933	0.00566839	partial dominant:P1,P1<P2	21.9349	39.4715	21.0682	29.4867	-0.279504	0.417653	other	26.4295	31.4587	26.8233	19.012	-1.36898	0.000150678	dominant:P1,P1<P2	10.436	26.5754	10.1066
tetur02g03700		6981.73	-0.343962	1.73721e-15	other	5867.14	7439.4	6425.37	7404.09	-0.247549	1.43677e-14	other	6485.42	7723.5	6667.39	5455.9	-0.4595	1.2653e-50	other	4463.92	6160.57	4692.45	4400.03	-0.631288	2.31977e-71	partial dominant:P1,P1<P2	3360.7	5201.43	3821.27
tetur02g03710		292.091	0.199434	0.0700727	other	297.504	259.204	308.384	NA	NA	NA	NA	NA	NA	NA	218.635	0.0316647	0.823101	other	219.1	214.654	247.051	220.01	0.436816	1.06894e-05	other	246.879	181.203	213.207
tetur02g03720		170.089	0.0919526	0.550815	other	167.347	156.837	182.523	159.957	-0.177417	0.159801	other	145.164	162.806	121.16	124.483	-0.160371	0.295846	other	115.172	129.87	122.247	122.054	0.215572	0.0948442	other	127.853	109.65	115.23
tetur02g03730		21.8705	-1.41376	1.2293e-05	partial dominant:P1,P1<P2	11.2863	30.3867	19.6089	21.8059	-1.91389	3.69219e-07	partial dominant:P1,P1<P2	8.11007	31.5609	12.7819	18.832	-1.18837	0.00248582	dominant:P1,P1<P2	10.5457	25.1728	10.4556	NA	NA	NA	NA	NA	NA	NA
tetur02g03740		117.546	0.460935	0.000571771	other	129.299	94.7529	119.351	81.3798	-0.819955	5.50802e-07	partial dominant:P1,P1<P2	54.4358	98.3917	74.4566	79.7342	-0.00198847	0.992356	other	79.6717	78.4708	96.3629	58.6992	-0.454957	0.0123539	other	47.9648	66.2578	50.601
tetur02g03800		24.4618	0.357162	0.268866	other	26.2026	20.4235	34.8874	23.803	0.272497	0.419877	other	25.3607	21.2123	26.4107	13.2722	-0.788855	0.0788687	other	8.45698	16.9127	18.391	16.2217	0.251573	0.509528	other	17.293	14.2854	13.6762
tetur02g03810		5.18025	0.800803	0.220235	other	6.33794	3.53511	7.9107	5.5356	1.0384	0.148774	other	7.46788	3.66794	7.63752	4.11885	0.514521	0.583675	other	5.52657	2.92706	6.52148	2.11319	-0.635513	0.538645	other	1.64103	2.47023	4.18105
tetur02g03860		1571.65	-0.0622219	0.197081	other	1466.24	1529.25	1468.96	1689.98	0.10135	0.0355717	other	1698.82	1587.68	1770.11	1310.88	0.0868896	0.179151	other	1339.08	1266.4	1276.2	1113.3	0.0353296	0.51194	other	1097.12	1069.22	1059.69
tetur02g03870		547.098	-0.212006	0.00293671	other	482.132	560.604	551.887	NA	NA	NA	NA	NA	NA	NA	468.612	-0.0271242	0.785939	other	464.369	464.237	471.356	NA	NA	NA	NA	NA	NA	NA
tetur02g03880	SDR	403.888	-0.0321797	0.744264	other	380.115	389.694	383.491	NA	NA	NA	NA	NA	NA	NA	316.029	-0.141997	0.210757	other	301.193	322.702	293.143	291.621	0.118358	0.339009	other	294.931	272.458	299.496
tetur02g03890		3301.61	0.257098	1.14439e-11	other	3426.99	2866.02	3155.12	3461.02	0.366979	2.25109e-19	other	3823.02	2975.63	3691.67	2668.39	0.333242	1.2608e-15	other	2981.04	2373.37	2717.14	2220.51	0.210648	4.06431e-08	other	2316.94	2003.94	2475.39
tetur02g03900		NA	NA	NA	NA	NA	NA	NA	NA	NA	NA	NA	NA	NA	NA	NA	NA	NA	NA	NA	NA	NA	0	NA	NA	other	0	0	0
tetur02g03910		29.3975	0.444198	0.10577	other	32.0702	23.9636	25.7462	20.148	-0.860519	0.00956769	partial dominant:P1,P1<P2	12.8328	24.8779	12.8767	21.1168	0.0789573	0.84028	other	22.28	19.8438	18.7508	12.1915	-1.35617	0.00129988	other	6.97499	16.7546	12.496
tetur02g03950		NA	NA	NA	NA	NA	NA	NA	NA	NA	NA	NA	NA	NA	NA	NA	NA	NA	NA	NA	NA	NA	2821.69	0.439003	2.73595e-09	other	3159.5	2330.88	2662.35
tetur02g03970		105.038	0.72641	1.29356e-06	partial dominant:P2,P1>P2	124.72	75.4912	84.241	83.8752	0.108968	0.573639	other	84.8728	78.3534	55.3824	64.5436	0.0978742	0.664339	other	65.7416	62.5178	56.5498	61.5988	0.348594	0.0471146	other	67.0874	52.767	35.9617
tetur02g03980		121.147	-0.498486	0.000245545	other	96.4464	134.447	66.0505	97.3179	-1.88845	4.67496e-29	dominant:P1,P1<P2	37.8406	139.542	42.3481	101.351	-0.331903	0.0285451	other	86.8015	111.325	65.6198	107.192	0.278985	0.0361699	other	114.583	93.983	79.594
tetur02g03990		2336.71	-0.0890632	0.213327	other	2160.28	2293.38	2332.75	2724.07	0.320001	1.19189e-15	other	2960.26	2380.99	3147.68	2017.93	0.168503	0.0005939	other	2124.07	1899.15	2008.75	1594.22	-0.0977255	0.0218286	other	1498.79	1603.49	1625.21
tetur02g04010		15.5907	-0.0303772	0.951259	other	14.7245	14.9948	17.4467	NA	NA	NA	NA	NA	NA	NA	11.8539	-0.303687	0.555949	other	10.9162	12.4161	7.50212	NA	NA	NA	NA	NA	NA	NA
tetur02g04020		25.8756	-1.89598	1.24118e-11	partial dominant:P1,P1<P2	10.5647	38.7419	23.1016	32.6587	-1.03748	0.000184596	partial dominant:P2,P1<P2	20.92	40.2367	37.229	21.7576	-1.7454	6.54198e-07	partial dominant:P1,P1<P2	8.43013	32.0834	18.6994	NA	NA	NA	NA	NA	NA	NA
tetur02g04030	CCE(TuCCE14)	114.88	-1.59591	1.71402e-27	additive:P1<P2	54.6595	164.26	97.5631	129.361	-1.29043	8.37238e-22	dominant:P2,P1<P2	68.886	170.557	162.059	98.0714	-1.36486	5.92723e-18	additive:P1<P2	48.6896	136.03	92.4721	78.8623	-1.54409	9.23657e-23	additive:P1<P2	38.6136	114.858	68.3661
tetur02g04040		1615.19	0.0938176	0.176244	other	1589.7	1488.93	1726.92	NA	NA	NA	NA	NA	NA	NA	1325.69	0.198935	0.0161282	other	1413.63	1232.96	1188.43	1158.45	0.223397	0.000331329	other	1213.07	1041.12	1023.12
tetur02g04050		2034.89	0.130373	0.0388237	other	2026.26	1852.32	2023.17	2366.69	0.522374	9.13923e-29	dominant:P1,P1>P2	2753.36	1923.2	2495.45	1747.79	0.366473	2.71617e-12	other	1978.39	1533.91	1898.62	1410.31	0.163099	0.00248417	other	1449.1	1295.2	1473.46
tetur02g04070		152.046	-0.0954936	0.619416	other	139.769	150.018	163.295	153.177	-0.161695	0.241505	other	139.205	155.757	138.777	126.187	0.0403597	0.825014	other	125.97	124.241	145.468	131.783	0.544338	8.08669e-06	partial dominant:P2,P1>P2	151.543	104.887	108.492
tetur02g04080		277.423	0.255071	0.00726678	other	287.175	241.608	287.524	288.149	0.335154	0.0002176	other	314.38	250.874	304.989	225.687	0.353539	0.00067742	other	252.911	200.08	262.074	186.086	0.208066	0.050845	other	193.158	168.947	213.158
tetur02g04090		735.846	0.1386	0.0850898	other	735.324	667.239	698.687	821.453	0.427173	3.05451e-11	other	924.155	692.768	1067.6	673.387	0.554719	2.88066e-18	partial dominant:P1,P1>P2	810.108	552.54	714.851	615.064	0.649964	1.48121e-30	dominant:P1,P1>P2	730.295	466.542	694.826
tetur02g04100		964.051	0.173286	0.00994677	other	974.25	863.25	960.736	965.445	0.138174	0.0396282	other	984.136	896.084	1157.62	778.059	0.232974	0.00131592	other	840.69	714.817	732.111	576.617	-0.216145	0.00161155	other	518.468	603.514	578.05
tetur02g04120		659.471	-0.0321069	0.741369	other	621.994	634.956	681.228	718.203	0.1752	0.0181572	other	741.254	659.233	814.577	594.068	0.333137	9.60974e-06	other	666.901	525.788	649.55	509.255	0.302437	1.35377e-05	other	546.975	443.967	553.881
tetur02g04130		1638.19	0.0703944	0.376153	other	1599.73	1522.69	1692.53	2118.35	0.746256	1.40482e-46	dominant:P1,P1>P2	2639.41	1580.93	2617.04	1524.19	0.540108	3.49834e-22	partial dominant:P1,P1>P2	1820.69	1260.97	1632.88	1321.74	0.50302	3.169e-25	dominant:P1,P1>P2	1507.14	1064.67	1475.01
tetur02g04140		671.332	0.123983	0.164748	other	667.549	612.056	668.586	901.212	0.886037	3.09452e-32	dominant:P1,P1>P2	1169.27	635.418	1026.65	540.169	0.153173	0.0706187	other	570.657	506.825	574.419	NA	NA	NA	NA	NA	NA	NA
tetur02g04170		291.907	1.40927	1.4333e-36	dominant:P2,P1>P2	404.383	152.043	167.8	254.793	1.17659	2.68751e-27	dominant:P2,P1>P2	357.74	157.85	180.139	145.311	0.367709	0.00520495	other	166.492	125.914	159.213	258.462	1.90387	1.07642e-110	partial dominant:P1,P1>P2	396.582	106.302	312.36
tetur02g04190		0	NA	NA	other	0	0	0	NA	NA	NA	NA	NA	NA	NA	0	NA	NA	other	0	0	0.195113	0	NA	NA	other	0	0	0
tetur02g04200		0.166586	-0.0939306	NA	other	0.120925	0.196428	0.446125	0.233464	0.0372136	NA	other	0.251767	0.205133	0.328105	NA	NA	NA	NA	NA	NA	NA	NA	NA	NA	NA	NA	NA	NA
tetur02g04210		NA	NA	NA	NA	NA	NA	NA	625.744	0.602723	5.83926e-12	dominant:P1,P1>P2	747.403	492.947	802.371	NA	NA	NA	NA	NA	NA	NA	NA	NA	NA	NA	NA	NA	NA
tetur02g04220		968.285	0.587864	4.25111e-11	partial dominant:P1,P1>P2	1108.28	737.465	976.882	1204.51	1.1263	1.42671e-58	additive:P1>P2	1667	765.593	1196.58	720.517	0.462591	3.03948e-11	other	842.618	610.654	808.234	668.571	0.608694	4.64737e-23	dominant:P1,P1>P2	785.303	515.615	750.976
tetur02g04230		6986.93	0.149806	0.0412087	other	7005.46	6311.51	6904.22	5600.11	-0.703482	2.45191e-42	dominant:P1,P1<P2	4017.69	6553.32	4715.11	4827.55	-0.301237	2.00118e-08	other	4229.37	5226.77	4243.59	4554.22	0.0121402	0.863979	other	4448.68	4413.11	3610.57
tetur02g04240		1419.57	-0.822803	2.09679e-49	partial dominant:P1,P1<P2	976.863	1728.49	1190.32	NA	NA	NA	NA	NA	NA	NA	1132.48	-0.985909	2.00439e-53	additive:P1<P2	736.328	1431.37	1000.21	NA	NA	NA	NA	NA	NA	NA
tetur02g04250		5159.18	0.0209483	0.850844	other	4954.5	4878.44	4189.17	4702.74	-0.365677	6.14441e-06	other	3920.47	5065.12	4052.55	4204.14	0.101008	0.260206	other	4321.85	4040.34	3339.43	NA	NA	NA	NA	NA	NA	NA
tetur02g04260		270.827	1.34597	5.15346e-51	additive:P1>P2	370.032	146.259	236.073	NA	NA	NA	NA	NA	NA	NA	192.639	1.19031	1.00076e-29	partial dominant:P2,P1>P2	277.872	121.123	168.898	180.421	1.29126	2.60555e-34	partial dominant:P2,P1>P2	248.78	102.274	136.237
tetur02g04270		8482.21	0.0965993	0.116861	other	8356.22	7810.68	8102.2	NA	NA	NA	NA	NA	NA	NA	5495.48	-0.628239	4.13465e-49	dominant:P1,P1<P2	4168.64	6468.14	4111.72	NA	NA	NA	NA	NA	NA	NA
tetur02g04290		437.494	-2.50195	6.76697e-224	additive:P1<P2	125.222	708.399	423.224	NA	NA	NA	NA	NA	NA	NA	368.673	-2.68096	1.12497e-160	partial dominant:P2,P1<P2	89.2058	586.621	451.762	289.459	-2.87612	1.00103e-155	partial dominant:P2,P1<P2	68.0123	495.302	352.974
tetur02g04310		9510.48	-0.526655	0.0354902	other	7429.55	10694.4	8824.61	8483.54	-1.2637	4.18365e-77	partial dominant:P1,P1<P2	4617.18	11106.3	6329.37	7962.93	-0.401921	3.34336e-08	other	6683.96	8856.83	6724.83	6230.1	-0.685945	9.74998e-14	additive:P1<P2	4644.83	7478.79	5954.24
tetur02g04320		1035.73	0.207278	0.0011913	other	1058.14	915.971	954.198	984.233	0.00861698	0.90752	other	956.609	950.953	944.141	787.094	0.0940908	0.179747	other	806.403	758.496	877.409	690.335	0.13289	0.0318175	other	702.887	640.428	715.162
tetur02g04390		NA	NA	NA	NA	NA	NA	NA	0.0541296	0.524171	NA	other	0.118059	0	0	0	NA	NA	other	0	0	0	NA	NA	NA	NA	NA	NA	NA
tetur02g04410		142.432	-1.17802	2.0603e-20	additive:P1<P2	82.737	188.683	112.453	NA	NA	NA	NA	NA	NA	NA	NA	NA	NA	NA	NA	NA	NA	NA	NA	NA	NA	NA	NA	NA
tetur02g04430		7.9582	-1.27015	0.0193383	other	4.37179	10.794	6.73788	NA	NA	NA	NA	NA	NA	NA	5.52246	-2.38624	0.00274552	other	1.14508	8.94119	6.10119	NA	NA	NA	NA	NA	NA	NA
tetur02g04450		25.8584	0.686714	0.0134071	other	30.2616	19.032	28.5868	NA	NA	NA	NA	NA	NA	NA	21.0702	0.763095	0.015121	other	27.2507	15.7609	15.6619	NA	NA	NA	NA	NA	NA	NA
tetur02g04470		475.522	0.454457	5.46982e-06	other	524.581	381.776	431.245	506.455	0.6262	1.45147e-17	additive:P1>P2	608.168	396.336	491.009	345.128	0.275521	0.00233715	other	374.098	316.15	369.079	303.007	0.28113	0.00168359	other	322.709	266.92	251.552
tetur02g04480		631.494	0.250354	2.51905e-05	other	653.968	549.682	615.198	538.545	-0.305347	9.49825e-06	other	460.628	570.649	510.551	456.517	0.0125827	0.899816	other	448.64	455.19	487.16	417.039	0.151162	0.0240263	other	427.2	384.309	352.463
tetur02g04490		391.278	0.0467	0.607037	other	379.618	366.147	327.465	NA	NA	NA	NA	NA	NA	NA	258.176	-0.590416	6.28287e-10	dominant:P1,P1<P2	196.637	303.209	179.893	229.528	-0.426883	1.59806e-06	other	190.648	255.994	164.084
tetur02g04500		146.969	0.117946	0.487689	other	145.772	134.351	128.917	NA	NA	NA	NA	NA	NA	NA	108.2	-0.0975217	0.576311	other	102.148	111.245	95.2678	NA	NA	NA	NA	NA	NA	NA
tetur02g04510		557.094	0.520249	4.73143e-15	dominant:P1,P1>P2	625.721	436.132	568.002	428.133	-0.301149	6.488e-05	other	367.275	452.799	448.18	451.468	0.594734	3.16936e-13	partial dominant:P2,P1>P2	554.818	361.166	449.75	307.782	-0.0530631	0.554677	other	293.981	304.929	289.485
tetur02g04520		91.4986	0.0151378	0.950776	other	87.0749	87.3233	89.4239	85.2515	-0.314006	0.087927	other	72.52	90.6663	71.8532	63.8265	-0.4786	0.0201729	other	51.9163	72.3218	59.2101	55.8557	-0.363022	0.0766229	other	47.6491	61.0572	49.0202
tetur02g04530		0	NA	NA	other	0	0	0	0	NA	NA	other	0	0	0	0	NA	NA	other	0	0	0	0	NA	NA	other	0	0	0
tetur02g04540		410.022	0.0862263	0.32887	other	402.527	378.952	411.857	465.034	0.417846	1.10301e-08	other	521.637	393.432	447.528	311.01	-0.0939328	0.452252	other	301.159	313.825	355.356	265.444	-0.0736314	0.449862	other	251.586	264.943	288.135
tetur02g04550		786.824	0.287332	6.28277e-05	other	825.35	674.414	737.628	678.374	-0.204185	0.00339613	other	603.568	700.153	608.985	554.805	-0.032341	0.725657	other	538.708	558.456	581.511	460.38	-0.156224	0.0351437	other	424.35	471.533	421.146
tetur02g04560		2050.6	-0.00857895	0.906072	other	1949.4	1959.06	2010.04	2146.47	0.0769725	0.138257	other	2135.87	2033.98	2315.64	1711.69	0.135876	0.00629857	other	1787.82	1622.3	1711.13	1468.01	0.118409	0.0135027	other	1486.76	1369.78	1501.45
tetur02g04570		24.7229	0.387847	0.257339	other	26.54	20.5807	15.3919	18.0015	-0.748988	0.0531952	other	12.522	21.3851	27.9879	19.2386	0.413424	0.280082	other	21.5755	17.0482	18.502	11.3501	-0.920702	0.0374064	other	7.69333	14.3964	9.17917
tetur02g04600		1798.18	0.0204302	0.760284	other	1726.65	1700.55	1607.34	1789.88	-0.0598317	0.267982	other	1694.71	1765.35	1492.66	1395.78	-0.0632077	0.280471	other	1351.4	1408.23	1300.27	1212.39	-0.0234058	0.738191	other	1170.32	1188.88	1018.51
tetur02g04620		414.06	0.625672	1.36085e-10	additive:P1>P2	479.129	310.17	381.192	NA	NA	NA	NA	NA	NA	NA	311.4	0.519726	1.50317e-07	partial dominant:P2,P1>P2	372.994	256.845	282.608	206.061	-0.233879	0.0269895	other	184.097	216.885	183.711
tetur02g04630		NA	NA	NA	NA	NA	NA	NA	19.3942	0.907415	0.00967562	dominant:P1,P1>P2	25.4567	13.4488	29.881	NA	NA	NA	NA	NA	NA	NA	11.8056	0.641391	0.0976389	transgressive:up,P1=P2	13.9191	9.05547	32.8197
tetur02g04650		NA	NA	NA	NA	NA	NA	NA	25.5413	-0.93031	0.00471167	partial dominant:P2,P1<P2	16.6066	31.2629	24.6715	NA	NA	NA	NA	NA	NA	NA	NA	NA	NA	NA	NA	NA	NA
tetur02g04660		180.058	-0.0522962	0.754641	other	168.653	174.539	193.353	197.394	0.168834	0.173843	other	203.711	181.219	241.816	147.661	0.0923158	0.599891	other	148.416	144.552	163.662	134.995	0.203426	0.0984779	other	140.654	122.036	144.42
tetur02g04680		1064.13	0.114364	0.194906	other	1053.61	974.627	975.83	NA	NA	NA	NA	NA	NA	NA	797.019	-0.0708757	0.364808	other	767.944	807.13	806.574	NA	NA	NA	NA	NA	NA	NA
tetur02g04700		1923.9	0.00514011	0.94646	other	1836.36	1830.56	1950.78	2365.8	0.548974	1.08457e-22	dominant:P1,P1>P2	2779.36	1900.76	2481.4	1687.82	0.304824	8.70041e-09	other	1867.27	1515.92	1855.5	1382.4	0.137839	0.0136521	transgressive:up,P1=P2	1410.14	1280.04	1618.98
tetur02g04710		52.9284	0.203558	0.362088	other	53.7926	47.0953	52.277	50.7941	0.0764303	0.779027	other	49.6077	48.8901	51.0276	46.8496	0.560159	0.0170258	other	55.6558	39.0007	53.887	NA	NA	NA	NA	NA	NA	NA
tetur02g04730		21.0748	-5.45265	7.96211e-15	additive:P1<P2	0.945795	39.2071	20.8635	39.4272	-0.238852	0.34817	other	35.0665	40.7005	44.9315	18.4037	-5.36214	2.31448e-10	additive:P1<P2	0.480851	32.4668	17.3655	NA	NA	NA	NA	NA	NA	NA
tetur02g04760		NA	NA	NA	NA	NA	NA	NA	38.8169	0.807823	0.00139887	partial dominant:P1,P1>P2	49.4522	28.1036	47.0278	NA	NA	NA	NA	NA	NA	NA	17.613	-0.313894	0.376413	other	15.3462	18.9232	21.1717
tetur02g04780		12.4032	-0.455139	0.303163	other	10.0405	13.6014	13.5388	15.3934	0.189389	0.672951	other	15.9094	14.1119	15.6992	8.88723	-0.903073	0.0942388	other	5.73634	11.2607	11.7887	NA	NA	NA	NA	NA	NA	NA
tetur02g04800		945.289	-0.426002	5.47441e-12	other	769.067	1032.55	866.286	1000.24	-0.350135	2.19325e-09	other	840.481	1071.94	924.552	784.004	-0.34426	1.82471e-07	other	679.218	855.06	658.065	721.1	-0.0855684	0.211991	other	681.223	721.917	635.607
tetur02g04810		27.4352	-1.97394	1.12797e-09	partial dominant:P1,P1<P2	11.0186	41.2564	22.6567	31.9825	-1.43239	3.72475e-07	partial dominant:P1,P1<P2	16.2211	42.8157	24.543	21.5683	-3.01041	5.78382e-11	dominant:P1,P1<P2	5.42192	34.1592	11.8346	24.5579	-0.622124	0.0443441	other	18.9517	28.8372	20.2107
tetur02g04820		NA	NA	NA	NA	NA	NA	NA	NA	NA	NA	NA	NA	NA	NA	NA	NA	NA	NA	NA	NA	NA	2743.67	-0.144164	0.167653	other	2536.58	2802.61	2374.49
tetur02g04840		366.095	-0.141188	0.099766	other	331.651	366.11	356.593	397.166	0.041071	0.661182	other	390.52	380.096	386.04	311.039	0.0675748	0.503157	other	314.365	303.173	281.465	279.107	0.166378	0.0873333	other	287.121	255.985	253.657
tetur02g04860		590.769	-0.0868606	0.377711	other	547.489	578.467	512.927	538.522	-0.499471	3.64735e-12	other	423.224	600.62	518.623	455.368	-0.216266	0.0102568	other	416.493	479.038	373.92	374.441	-0.325701	1.36115e-05	other	324.229	404.473	280.459
tetur02g04870		NA	NA	NA	NA	NA	NA	NA	NA	NA	NA	NA	NA	NA	NA	NA	NA	NA	NA	NA	NA	NA	300.492	0.3074	0.000126755	other	324.187	260.574	299.996
tetur02g04890		5309	-0.0761089	0.0891963	other	4928.28	5190.48	5068.45	6290.37	0.37435	7.60173e-28	other	6972.14	5388.91	6689.49	4482.18	0.107889	0.02008	other	4618.36	4298.31	4310.57	3809.35	0.061091	0.069762	other	3783.52	3629.11	3692.12
tetur02g04900		342.122	-0.175711	0.057459	other	305.506	346.553	313.366	313.28	-0.624623	1.84939e-12	partial dominant:P1,P1<P2	233.242	359.811	272.375	283.023	-0.0913605	0.451321	other	272.178	286.997	203.223	NA	NA	NA	NA	NA	NA	NA
tetur02g04910		37.6646	0.17981	0.483133	other	37.9983	33.7891	35.9287	34.0822	-0.135744	0.679563	other	30.4387	35.0758	20.2909	23.7854	-0.606654	0.0736159	other	18.0661	27.9839	26.8159	21.4281	-0.349853	0.296398	other	18.0694	23.6211	19.857
tetur02g04920		NA	NA	NA	NA	NA	NA	NA	NA	NA	NA	NA	NA	NA	NA	NA	NA	NA	NA	NA	NA	NA	7.80011	-0.0945739	0.872859	other	7.33337	7.84844	4.60637
tetur02g04930		268.767	0.42825	4.82509e-07	other	293.99	218.294	229.842	193.944	-0.730216	8.64022e-10	dominant:P1,P1<P2	139.563	226.629	149.899	148.859	-0.761855	2.87565e-09	dominant:P1,P1<P2	105.946	180.771	88.7136	NA	NA	NA	NA	NA	NA	NA
tetur02g04950		1268.4	0.317254	2.05479e-05	other	1341.36	1076.34	1307.98	1633.15	0.95708	6.79742e-74	dominant:P1,P1>P2	2161.14	1117.67	1849.08	1158.79	0.714954	1.48736e-27	partial dominant:P1,P1>P2	1468.36	891.364	1206.6	945.74	0.533497	5.97178e-21	dominant:P1,P1>P2	1087.64	752.653	1127.91
tetur02g04960		NA	NA	NA	NA	NA	NA	NA	NA	NA	NA	NA	NA	NA	NA	NA	NA	NA	NA	NA	NA	NA	0.829815	1.24837	0.489489	other	1.12048	0.491287	0
tetur02g04970		NA	NA	NA	NA	NA	NA	NA	NA	NA	NA	NA	NA	NA	NA	NA	NA	NA	NA	NA	NA	NA	0	NA	NA	other	0	0	0
tetur02g04980		611.148	0.418887	0.00112031	other	667.313	497.515	522.989	527.918	-0.0247884	0.828663	other	505.029	516.508	487.92	454.478	0.279631	0.00461318	other	498.003	412.036	444.148	345.248	-0.109257	0.320077	other	324.032	347.81	274.666
tetur02g04990		854.479	0.129882	0.196325	other	850.53	778.127	859.172	881.181	0.175964	0.00472799	other	910.781	807.795	819.058	656.262	0.0355843	0.641308	other	657.505	644.349	696.142	NA	NA	NA	NA	NA	NA	NA
tetur02g05000		1102.62	0.0452779	0.600056	other	1066.78	1034.8	1076.01	1209.78	0.275716	2.07842e-06	other	1293.6	1074.31	1289.08	959.121	0.309818	4.16875e-06	other	1066.67	856.911	1021.19	905.464	0.518613	5.66608e-22	dominant:P1,P1>P2	1038.49	723.487	942.267
tetur02g05010		171.726	-0.665597	2.63465e-08	partial dominant:P1,P1<P2	126.043	201.229	150.291	180.474	-0.688628	4.31101e-08	partial dominant:P2,P1<P2	132.305	208.943	175.823	161.474	-0.144019	0.279805	other	151.677	166.647	137.813	144.481	-4.73549e-05	0.999837	other	140.441	140.702	126.759
tetur02g05020		6.40647	-0.245255	0.721554	other	5.53169	6.6797	5.25651	6.37426	-0.276694	0.70258	other	5.22441	6.93955	3.92831	4.27163	-0.723902	0.380576	other	2.60785	5.53416	4.03668	3.57104	-1.07318	0.189863	other	2.28072	4.67206	2.23241
tetur02g05030		526.136	-0.14721	0.0880015	other	476.422	526.352	495.366	600.167	0.209953	0.00735932	other	624.921	546.433	654.524	448.09	0.055758	0.511829	other	454.058	435.878	434.694	NA	NA	NA	NA	NA	NA	NA
tetur02g05040		1356.59	0.0384725	0.663906	other	1311.14	1274.52	1290.37	1601.99	0.481125	2.29599e-20	other	1836.85	1323.26	1720	1095.74	0.100784	0.0927664	other	1123.26	1055.46	1079.89	1084.62	0.453014	8.65465e-18	other	1219.41	891.137	1135.46
tetur02g05050		NA	NA	NA	NA	NA	NA	NA	NA	NA	NA	NA	NA	NA	NA	NA	NA	NA	NA	NA	NA	NA	84.3504	1.11461	6.9107e-15	dominant:P2,P1>P2	112.416	51.7058	46.679
tetur02g05060		783.171	0.0885858	0.293972	other	770.046	722.663	819.354	839.392	0.2493	0.000326654	other	891.47	750.272	752.186	600.512	-0.00702733	0.950971	other	590.683	598.419	615.951	NA	NA	NA	NA	NA	NA	NA
tetur02g05070		1054.54	0.0662136	0.367436	other	1029.41	980.553	965.728	1044.33	-0.0156664	0.838852	other	1003.69	1018.07	1096.68	884.163	0.2329	0.000202754	other	955.864	811.991	937.164	693.903	-0.0440426	0.605158	other	664.77	685.619	743.249
tetur02g05080		1116.14	-0.0833068	0.303691	other	1033.22	1094.16	1043.47	1204.89	0.0966665	0.145141	other	1206.04	1136.04	1120.86	846.586	-0.269089	0.0001757	other	754.804	906.094	829.062	789.059	0.00990102	0.901838	other	770.441	765.081	794.844
tetur02g05090		4.59375	-0.433266	0.587483	other	3.6968	5.05768	4.15536	4.16767	-1.02753	0.219374	other	2.51849	5.25411	1.96749	3.88533	-0.76659	0.454365	other	3.43036	4.18741	2.02426	3.20086	-0.40969	0.685949	other	2.69514	3.53787	2.10672
tetur02g05100		821.533	-0.0576466	0.4402	other	767.272	798.545	794.091	913.467	0.204344	0.00131764	other	954.42	829.141	933.807	667.878	0.0198255	0.818767	other	662.228	661.303	661.283	584.799	0.0504126	0.534363	other	579.609	558.374	573.703
tetur02g05110		59.3346	0.312342	0.133499	other	62.6041	50.4855	59.0641	67.8087	0.674302	0.000337231	dominant:P1,P1>P2	82.2444	52.4077	86.7483	55.8392	0.782655	0.00011553	dominant:P1,P1>P2	72.1927	41.8143	75.924	63.4803	1.32839	5.6109e-14	dominant:P1,P1>P2	88.2043	35.2904	100.425
tetur02g05120		358.824	0.0754752	0.420577	other	351.256	332.66	400.123	360.941	0.0368342	0.705941	other	355.033	345.344	354.358	279.347	0.0361946	0.747907	other	278.343	275.486	268.989	323.623	0.775146	9.67356e-22	additive:P1>P2	397.152	232.568	293.582
tetur02g05130		679.35	-0.00849926	0.914422	other	645.393	649.41	620.712	671.871	-0.106056	0.177528	other	621.657	674.202	652.905	546.033	0.0263454	0.7434	other	544.998	537.785	582.541	462.593	-0.0204141	0.802429	other	446.061	454.046	438.378
tetur02g05140		NA	NA	NA	NA	NA	NA	NA	NA	NA	NA	NA	NA	NA	NA	NA	NA	NA	NA	NA	NA	NA	0.324906	1.58534	NA	other	0.495431	0.137849	0.552898
tetur02g05150		382.557	-0.503404	3.89022e-07	dominant:P1,P1<P2	302.437	426.647	315.604	387.494	-0.595443	3.8143e-12	partial dominant:P2,P1<P2	291.125	442.946	372.897	316.364	-0.461025	5.05768e-05	other	263.788	353.338	269.955	321.177	0.140859	0.154053	other	326.676	298.29	293.206
tetur02g05160		339.669	0.682795	5.93391e-18	partial dominant:P1,P1>P2	398.745	248.709	347.508	320.902	0.543607	5.01802e-08	partial dominant:P1,P1>P2	376.475	258.198	337.191	269.12	0.745847	1.16507e-15	partial dominant:P1,P1>P2	342.31	205.953	284.909	209.582	0.436453	2.86514e-06	other	233.92	173.893	204.625
tetur02g05170		4.46636	-0.618588	0.501522	other	3.34688	5.16565	3.81674	4.2427	-0.895527	0.359174	other	2.55152	5.3573	3.94988	3.96647	-0.549114	0.591778	other	3.5016	4.2742	2.27586	3.92996	0.120269	0.915243	other	4.02941	3.61108	2.35233
tetur02g05180		528.419	-0.362583	2.64877e-07	other	440.85	566.273	489.649	614.616	0.0566441	0.460254	other	604.734	587.878	569.004	426.151	-0.359405	3.24058e-05	other	363.92	468.932	321.263	349.973	-0.475429	2.62435e-11	other	285.132	395.917	291.298
tetur02g05190		640.645	0.133781	0.139327	other	639.716	581.321	535.045	554.895	-0.400638	7.37377e-07	other	455.298	603.555	477.662	507.067	0.157195	0.071843	other	528.558	481.428	532.738	380.848	-0.278185	0.000265162	other	334.634	406.444	306.258
tetur02g05200		4.19333	-0.924381	0.301586	other	2.69896	5.2915	4.40999	3.84061	-1.80046	0.0503165	other	1.50968	5.49286	1.88258	3.4444	-0.867338	0.383636	other	2.19758	4.38412	2.06224	3.32032	-0.535748	0.566713	other	2.76349	3.69814	0.239818
tetur02g05210		21.643	0.0197232	0.962875	other	20.5835	20.6657	13.1302	17.9145	-0.801598	0.0313874	other	12.2207	21.4677	13.8627	15.6247	-0.320603	0.446563	other	13.4429	17.1152	11.9651	15.7298	0.186472	0.645973	other	16.1607	14.4543	14.5835
tetur02g05220		NA	NA	NA	NA	NA	NA	NA	NA	NA	NA	NA	NA	NA	NA	NA	NA	NA	NA	NA	NA	NA	11.9373	-0.261822	0.566479	other	10.4463	12.7806	11.3184
tetur02g05240		NA	NA	NA	NA	NA	NA	NA	NA	NA	NA	NA	NA	NA	NA	NA	NA	NA	NA	NA	NA	NA	9.20108	-1.35469	0.00387145	other	4.93419	12.9738	11.6504
tetur02g05250		38.2356	-0.705355	0.00461773	partial dominant:P2,P1<P2	27.6633	45.2018	42.3785	39.065	-0.819136	0.0006077	dominant:P1,P1<P2	26.5068	46.9324	25.0137	31.6547	-0.534888	0.062558	other	23.7872	37.432	28.578	41.7173	0.65544	0.00186649	dominant:P2,P1>P2	49.5571	31.6034	27.6548
tetur02g05280		15.4694	0.472481	0.269654	other	17.3139	12.1687	11.761	13.9393	0.145807	0.777578	other	14.5976	12.6263	10.6885	11.0069	0.281872	0.59523	other	11.9447	10.0732	11.5449	8.25695	-0.234562	0.681688	other	7.55868	8.5044	7.07526
tetur02g05290		1400.36	-0.160543	0.0145292	other	1260.36	1408.66	1357.5	1551.87	0.0920135	0.0975197	other	1554.15	1462.55	1608.49	1134.39	-0.123407	0.0503677	other	1070.77	1166.5	1171.38	1046.39	0.0940153	0.121587	other	1051.36	984.954	1145.78
tetur02g05300		26.3468	-6.52394	1.37506e-13	additive:P1<P2	0.581489	49.6178	27.722	29.72	-7.54562	8.37623e-13	additive:P1<P2	0.456605	51.5119	31.4233	23.2349	-6.74633	9.6685e-11	additive:P1<P2	0.487219	41.0871	22.6054	NA	NA	NA	NA	NA	NA	NA
tetur02g05320		26.6584	7.55604	5.05418e-15	additive:P1>P2	50.6314	0.196428	21.9439	NA	NA	NA	NA	NA	NA	NA	NA	NA	NA	NA	NA	NA	NA	NA	NA	NA	NA	NA	NA	NA
tetur02g05330		549.907	-0.146208	0.0942367	other	497.453	550.622	490.324	606.124	0.0918939	0.260401	other	606.406	571.699	520.329	395.845	-0.555065	2.02878e-12	partial dominant:P1,P1<P2	312.688	455.971	362.599	352.254	-0.349514	1.06992e-05	other	300.458	385.007	304.458
tetur02g05340		61.6494	0.229804	0.231974	other	63.6699	53.8294	53.0029	NA	NA	NA	NA	NA	NA	NA	46.1261	0.158577	0.56373	other	47.0773	44.5766	45.3865	33.382	-0.500837	0.0571274	other	27.3383	37.6324	26.3541
tetur02g05350		373.017	-0.205641	0.0424868	other	331.44	379.509	418.883	433.995	0.204622	0.0199322	other	453.304	394.015	519.261	303.977	-0.107213	0.395848	other	284.777	314.258	320.916	269.524	-0.0299056	0.783403	other	259.099	265.352	270.75
tetur02g05360		0	NA	NA	other	0	0	0	NA	NA	NA	NA	NA	NA	NA	0	NA	NA	other	0	0	0	0	NA	NA	other	0	0	0
tetur02g05370		NA	NA	NA	NA	NA	NA	NA	NA	NA	NA	NA	NA	NA	NA	NA	NA	NA	NA	NA	NA	NA	246.384	-0.440262	8.30889e-06	other	204.092	275.33	198.722
tetur02g05410		175.785	-0.163372	0.233524	other	157.531	177.481	169.665	180.881	-0.173948	0.17215	other	163.903	184.292	199.5	151.51	0.102802	0.488141	other	153.998	146.991	174.677	136.069	0.181384	0.157704	other	140.678	124.1	161.046
tetur02g05420		2137.73	-0.0382486	0.553671	other	2010.52	2063.9	2056.05	2059.77	-0.237949	1.04923e-07	other	1811.84	2142.54	1885.37	1615.41	-0.218517	1.31628e-05	other	1465.13	1709.07	1645.77	1559.03	0.141249	0.00229048	other	1590.75	1442.93	1427.84
tetur02g05430		516.497	-0.458258	8.76485e-08	other	415.321	569.01	499.292	543.083	-0.411145	6.25197e-09	other	445.586	590.676	618.682	453.973	-0.140038	0.104981	other	423.036	471.188	465.054	413.162	0.0296086	0.734089	other	406.176	397.794	424.744
tetur02g05440		1135.72	-0.0947925	0.341796	other	1047.5	1117.14	1091.87	1447.58	0.560616	3.083e-26	dominant:P1,P1>P2	1704.48	1160	1675.05	1077.86	0.425569	5.97588e-11	other	1246.05	925.154	1118.73	783.859	-0.0738173	0.288574	transgressive:up,P1=P2	744.25	781.165	1178.38
tetur02g05450		942.225	0.0650164	0.418024	other	919.393	876.436	870.654	898.489	-0.149792	0.0303856	other	821.062	909.929	854.614	759.965	0.119495	0.100935	other	786.855	725.786	803.126	674.784	0.195321	0.00484067	other	700.336	612.769	597.644
tetur02g05470		0.399746	-0.0391428	NA	other	0.395708	0.365607	0.736407	0.386984	0.0619873	NA	other	0.369826	0.378847	0.476495	0.462288	1.43489	NA	other	0.650371	0.302972	0.29005	0.1312	-0.135619	NA	other	0	0.255006	0.242702
tetur02g05500		NA	NA	NA	NA	NA	NA	NA	386.479	1.733	5.3043e-80	additive:P1>P2	610.47	185.068	433.801	NA	NA	NA	NA	NA	NA	NA	237.001	1.42979	7.69007e-68	dominant:P1,P1>P2	336.526	124.635	281.198
tetur02g05510		10.2908	0.264418	0.661481	other	10.6782	8.93545	9.89167	NA	NA	NA	NA	NA	NA	NA	NA	NA	NA	NA	NA	NA	NA	NA	NA	NA	NA	NA	NA	NA
tetur02g05530		2322	0.0315677	0.684497	other	2237.85	2187.89	2158.92	2469.13	0.167849	0.00444762	other	2541.78	2271.68	2359.74	1877.22	0.0914605	0.203523	other	1919.91	1811.75	1956.59	1472.75	-0.193604	0.00342143	other	1336.05	1529.9	1386.18
tetur02g05540		15.3238	0.272461	0.489987	other	16.0648	13.1422	13.1647	14.9749	0.0980894	0.838488	other	15.5854	13.6449	11.9716	12.5504	0.396913	0.353837	other	14.3674	10.8831	13.0891	NA	NA	NA	NA	NA	NA	NA
tetur02g05550		6042.18	-0.422727	0.000103702	other	4922.9	6592.39	4856.97	6289.58	-0.404441	0.00986279	other	5157.7	6843.3	5750.74	5113.88	-0.250846	0.0209382	other	4577.02	5459.7	4286.19	3948.8	-0.583603	1.10167e-08	additive:P1<P2	3075.62	4608.53	3651.37
tetur02g05560		528.344	0.0433226	0.631417	other	511.742	495.291	537.646	556.608	0.155839	0.0684206	other	570.293	514.217	539.78	410.135	-0.0236363	0.822916	other	401.598	410.134	369.937	338.187	-0.155329	0.0785109	other	311.798	346.306	305.035
tetur02g05570		NA	NA	NA	NA	NA	NA	NA	7.76335	-1.31455	0.0617277	other	3.95972	10.3709	7.87042	NA	NA	NA	NA	NA	NA	NA	5.66073	-0.786751	0.259476	other	4.02346	6.98722	3.41481
tetur02g05580		656.09	-0.0725583	0.618023	other	609.284	641.184	619.851	637.868	-0.251393	0.000510851	other	558.431	665.649	422.61	476.321	-0.420253	0.000457002	other	398.39	530.944	465.461	480.165	0.118506	0.201798	other	485.953	448.291	379.465
tetur02g05590		768.406	-0.273676	0.000442236	other	661.993	802.495	745.013	770.212	-0.390349	2.60222e-09	other	637.532	833.169	591.819	570.883	-0.601877	1.17853e-18	dominant:P1,P1<P2	442.287	664.567	505.258	509.899	-0.378453	8.01152e-10	other	431.172	561.09	446.961
tetur02g05600		1734.67	-0.237947	2.35167e-07	other	1518.01	1788.13	1490.64	1954.54	0.0673362	0.170715	other	1939.39	1856.49	2072.48	1422.39	-0.160943	0.00273926	other	1320.02	1480.78	1279.63	1208.15	-0.18215	0.0033379	other	1100.85	1250.25	1263.42
tetur02g05610		858.401	-0.252499	5.67557e-05	other	746.97	889.076	864.191	1116.33	0.474345	1.84025e-19	other	1278.83	923.021	1247.03	788.483	0.202896	0.00458641	other	837.121	736.247	831.766	756.516	0.454745	3.02525e-20	other	850.486	621.615	762.776
tetur02g05620		NA	NA	NA	NA	NA	NA	NA	7.49499	0.770499	0.176704	other	9.4002	5.54208	8.12013	NA	NA	NA	NA	NA	NA	NA	7.36191	1.49473	0.00337668	other	10.5956	3.73062	6.03253
tetur02g05630		5.74603	-0.113129	0.884423	other	5.36199	5.59078	5.74173	4.95607	-0.913513	0.237691	other	3.55924	5.79827	2.54463	3.1747	-1.62436	0.0880821	other	1.29326	4.62893	3.04173	2.54814	-1.8714	0.0695438	other	1.05065	3.90632	3.05496
tetur02g05640		584.08	0.0672254	0.470734	other	568.911	544.334	559.644	638.959	0.287669	1.54607e-05	other	685.986	565.187	672.644	453.679	-0.00835086	0.932077	transgressive:up,P1=P2	447.891	450.771	547.11	703.174	1.37464	1.5912e-83	dominant:P1,P1>P2	987.672	380.616	872.691
tetur02g05650		3.44272	-1.81859	0.0412031	other	1.4827	5.07763	7.21388	8.78702	1.22876	0.0287161	other	12.5463	5.27142	6.8723	2.79417	-1.57578	0.13265	other	0.975556	4.20421	2.48818	6.27961	1.28994	0.0186039	other	8.6713	3.55086	9.90067
tetur02g05660		437.514	0.246313	0.00232974	other	452.389	381.511	444.465	366.81	-0.380849	3.4011e-06	other	304.498	396.129	364.808	350.444	0.283037	0.00206372	other	386.226	315.954	395.869	332.057	0.507658	9.96811e-10	partial dominant:P1,P1>P2	379.412	266.755	337.412
tetur02g05720		NA	NA	NA	NA	NA	NA	NA	NA	NA	NA	NA	NA	NA	NA	NA	NA	NA	NA	NA	NA	NA	88.0068	0.106323	0.556176	other	89.144	82.1054	96.8205
tetur02g05730		NA	NA	NA	NA	NA	NA	NA	799.505	-0.0984302	0.182834	other	744.37	798.661	890.673	613.156	-0.148602	0.0950484	other	570.676	636.961	582.806	592.901	0.196767	0.00839257	other	615.828	537.854	576.473
tetur02g05740		NA	NA	NA	NA	NA	NA	NA	NA	NA	NA	NA	NA	NA	NA	235.543	-0.353306	0.00247626	other	201.219	259.144	213.608	210.029	-0.189251	0.0883824	other	189.898	218.778	174.619
tetur02g05750		NA	NA	NA	NA	NA	NA	NA	NA	NA	NA	NA	NA	NA	NA	NA	NA	NA	NA	NA	NA	NA	1302.04	-0.31994	6.77786e-08	other	1126.44	1407.07	1060.8
tetur02g05760		206.221	0.441064	0.0026684	other	226.27	166.816	193.272	168.334	-0.208135	0.112941	other	150.506	173.144	125.708	137.245	-0.0429812	0.794184	other	133.283	138.121	164.985	99.3216	-0.612336	2.66443e-05	partial dominant:P1,P1<P2	76.6363	116.622	95.7387
tetur02g05770		797.984	0.260884	9.72579e-06	other	829.337	691.661	778.76	959.449	0.733913	2.16897e-36	dominant:P1,P1>P2	1192.96	718.091	1127.54	734.201	0.699575	7.82865e-28	dominant:P1,P1>P2	920.255	572.762	852.881	618.248	0.568907	4.25214e-21	dominant:P1,P1>P2	719.455	483.593	737.674
tetur02g05780		676.84	-0.335535	5.15884e-05	other	569.618	720.329	615.196	737.11	-0.155771	0.0168083	other	671.844	747.906	724.017	545.837	-0.357818	1.26256e-06	other	471.316	596.54	546.512	514.659	-0.0129329	0.869218	other	497.865	503.657	477.377
tetur02g05790		104.323	0.355615	0.014331	other	112.048	86.7977	99.1073	102.702	0.289935	0.0652628	other	111.191	90.103	103.415	75.3558	0.162046	0.41072	other	78.1291	71.8716	94.7517	64.1153	0.0589424	0.774552	other	64.0736	60.6803	60.6833
tetur02g05810		NA	NA	NA	NA	NA	NA	NA	790.684	-0.133098	0.0360036	other	724.359	799.288	766.367	NA	NA	NA	NA	NA	NA	NA	546.581	-0.0282754	0.707525	other	525.361	538.266	494.148
tetur02g05820		8035.47	-0.202894	2.85146e-05	other	7122.27	8192.83	8131.67	NA	NA	NA	NA	NA	NA	NA	6379.69	-0.240621	3.25252e-11	other	5742.65	6784.61	6219.38	5573.79	-0.162811	2.87147e-05	other	5117.75	5728.28	5913.71
tetur02g05830		78.2165	-0.295987	0.178021	other	66.6886	82.3818	89.6658	NA	NA	NA	NA	NA	NA	NA	91.4562	0.848301	1.10995e-05	dominant:P2,P1>P2	118.495	68.2344	65.9175	71.9565	0.527334	0.0172974	other	82.4201	57.6036	85.1851
tetur02g05840		0	NA	NA	other	0	0	0	NA	NA	NA	NA	NA	NA	NA	0	NA	NA	other	0	0	0	NA	NA	NA	NA	NA	NA	NA
tetur02g05850		840.961	-0.50312	2.22801e-20	partial dominant:P2,P1<P2	662.954	939.774	841.33	NA	NA	NA	NA	NA	NA	NA	744.379	-0.172302	0.00618171	other	686.717	778.213	735.901	695.316	0.0818011	0.286981	transgressive:up,P1=P2	695.876	657.005	832.778
tetur02g05860		899.717	-0.0291294	0.698764	other	849.37	865.428	909.107	NA	NA	NA	NA	NA	NA	NA	747.143	0.107078	0.142018	other	769.72	716.658	766.478	636.657	0.0626957	0.437073	other	633.817	605.06	658.488
tetur02g05870		871.032	0.13343	0.0261185	other	868.497	791.703	888.862	NA	NA	NA	NA	NA	NA	NA	663.832	0.00709001	0.931175	other	660.315	655.61	702.291	596.749	0.137689	0.0239643	other	607.624	553.542	640.803
tetur02g05890		1229.07	-0.047673	0.44296	other	1151.97	1190.6	1243.73	NA	NA	NA	NA	NA	NA	NA	999.575	0.00877518	0.905687	other	995.845	985.926	1065.66	888.775	0.111881	0.043085	other	897.009	832.393	962.972
tetur02g05900		2351.53	-0.154645	0.00930547	other	2123.31	2358.56	2244.82	NA	NA	NA	NA	NA	NA	NA	2025.77	0.0843054	0.127421	other	2074.25	1953.17	1835.91	1601.88	-0.167784	0.00462187	other	1467.88	1649.06	1504.2
tetur02g05910		765.084	0.616677	0.0164226	other	883.025	575.194	589.907	542.672	-0.448265	0.0914746	other	436.893	597.018	507.851	618.581	0.722084	6.38508e-07	dominant:P2,P1>P2	783.108	476.386	528.465	466.968	0.331459	0.0355952	other	506.596	402.054	358.941
tetur02g05930		NA	NA	NA	NA	NA	NA	NA	536.706	-0.256126	0.000834925	other	470.223	559.776	440.174	409.163	-0.343106	1.43301e-05	other	354.15	446.498	312.875	364.327	-0.192654	0.0496147	other	331.998	376.979	291.469
tetur02g05940		666.307	0.371909	1.32742e-09	other	716.388	553.624	642.296	520.94	-0.452425	5.55309e-10	other	417.163	574.827	525.647	516.824	0.331134	7.20903e-06	other	578.907	458.491	528.324	498.565	0.592697	7.90935e-19	additive:P1>P2	583.07	387.093	480.462
tetur02g05950		739.642	-0.394103	1.74753e-07	other	609.779	799.842	610.615	819.372	-0.138542	0.0970038	other	747.988	830.428	692.619	633.006	-0.17393	0.039576	other	583.28	662.41	533.654	538.252	-0.193547	0.0127076	other	488.203	559.223	426.377
tetur02g05960		1408.66	0.105082	0.0563661	other	1391.95	1292.91	1225.1	1431.87	0.108857	0.0423125	other	1442.68	1342.44	1352.84	1141.42	0.17349	0.00177028	other	1206.05	1070.69	1128.13	974.032	0.136191	0.0182054	other	991.467	904.039	914.271
tetur02g05970		NA	NA	NA	NA	NA	NA	NA	236.515	-0.680849	2.64904e-12	partial dominant:P1,P1<P2	172.205	274.765	197.003	194.254	-0.474848	3.11657e-05	transgressive:up,P1=P2	159.151	219.174	260.832	146.684	-0.893158	4.59138e-16	dominant:P2,P1<P2	100.402	185.05	166.127
tetur02g05980		1854.73	-0.349855	5.87809e-11	other	1556.17	1978.64	1564.56	1788.23	-0.62041	1.00325e-28	dominant:P1,P1<P2	1331.12	2054.05	1477.49	1599.46	-0.0977789	0.183776	other	1517.67	1638.52	1255.76	1457.8	0.0726894	0.351917	other	1453.48	1383.3	1141.55
tetur02g05990		2600.88	0.0571016	0.470382	other	2529.26	2428	2609.33	3208.44	0.612206	1.85922e-50	dominant:P1,P1>P2	3840.17	2520.87	3967.8	2596.99	0.706223	4.30315e-34	partial dominant:P2,P1>P2	3274.09	2010.71	2567.83	2055.35	0.439062	4.76326e-26	other	2301.95	1697.62	2448.62
tetur02g06020		34.9369	0.121561	0.688679	other	34.3942	32.1999	31.9027	33.8872	0.00630891	0.985982	other	32.0726	33.4266	28.5326	21.9594	-0.717155	0.0334884	other	15.6266	26.6638	21.5876	18.618	-0.70767	0.0368545	other	13.7064	22.5147	26.9288
tetur02g06040		99.5642	0.627285	3.56258e-05	dominant:P1,P1>P2	115.447	74.3328	109.49	NA	NA	NA	NA	NA	NA	NA	63.2449	0.0780955	0.729997	other	64.0617	61.5474	72.504	47.7021	-0.357774	0.0950167	other	40.8694	51.9703	45.8853
tetur02g06050		NA	NA	NA	NA	NA	NA	NA	0.336018	0.844939	NA	other	0.445379	0.228804	0.491248	NA	NA	NA	NA	NA	NA	NA	0.460375	2.06307	NA	other	0.742281	0.153799	0.0799393
tetur02g06080		684.274	-0.210248	0.00138972	other	603.916	700.258	621.362	698.901	-0.226835	0.000642371	other	614.762	726.965	584.966	537.291	-0.302907	7.20759e-06	other	473.043	579.891	546.099	446.126	-0.37793	2.55666e-08	other	378.6	489.578	474.336
tetur02g06090		199.72	-0.390653	0.00541909	other	165.044	215.599	190.705	256.355	0.332547	0.00172825	other	278.821	223.853	330.812	246.906	0.881708	2.20518e-17	additive:P1>P2	327.023	178.549	248.877	214.429	0.830841	1.84138e-14	partial dominant:P1,P1>P2	266.551	150.754	213.782
tetur02g06140		0.101767	0.483142	NA	other	0.19383	0	0	NA	NA	NA	NA	NA	NA	NA	0	NA	NA	other	0	0	0	0	NA	NA	other	0	0	0
tetur02g06180		44.7835	0.427449	0.0339186	other	49.0781	36.2814	46.267	NA	NA	NA	NA	NA	NA	NA	34.0876	0.390859	0.116831	other	38.4273	30.0465	40.4541	25.2312	-0.135748	0.658112	other	23.7302	25.3679	35.0939
tetur02g06210		1168.77	0.190553	0.0017224	other	1186.63	1041.07	1083.18	1049.08	-0.199975	0.00200309	other	935.763	1080.81	924.884	881.987	0.0494335	0.47043	other	888.562	862.095	888.457	792.189	0.160419	0.00204277	other	813.646	727.888	741.694
tetur02g06220		477.903	-0.126566	0.119182	other	435.21	475.661	459.133	513.194	0.0294956	0.73928	other	501.289	493.832	465.084	407.978	0.0754432	0.428796	other	417.106	393.884	378.964	356.143	0.116421	0.176671	other	360.41	332.58	290.308
tetur02g06230		1109.07	0.292536	1.0148e-06	other	1165.39	948.524	1022.6	1027.15	0.0356111	0.576062	other	1007.81	984.761	947.728	790.895	0.00542033	0.947007	other	781.31	785.476	802.684	649.736	-0.149871	0.0263546	other	601.197	663.182	637.311
tetur02g06250		1169.97	0.00961316	0.903228	other	1119.14	1110.81	1118.18	1236.43	0.120762	0.043874	other	1253.38	1153.21	1206.41	893.437	-0.112221	0.147021	other	841.939	919.895	895.242	788.194	-0.0349093	0.604962	other	757.163	776.626	777.82
tetur02g06270		628.883	0.528055	4.86354e-07	partial dominant:P1,P1>P2	707.403	491.328	611.077	653.793	0.629419	1.19811e-15	dominant:P2,P1>P2	786.972	510.149	523.996	432.139	0.161461	0.107881	other	454.745	406.852	492.331	449.064	0.629334	9.62422e-15	partial dominant:P1,P1>P2	530.222	343.566	457.32
tetur02g06280		7690.19	0.222919	3.27602e-06	other	7896.7	6760.81	7604.83	7235.24	-0.00062328	0.991929	other	6996.48	7018.92	5304.99	5554.05	-0.0538629	0.408437	other	5384.14	5598.82	5082.1	5283.81	0.233426	8.93814e-05	other	5555.02	4726.75	4546.59
tetur02g06290		NA	NA	NA	NA	NA	NA	NA	785.217	0.352147	1.14948e-09	other	862.167	679.243	725.097	574.067	0.175208	0.0335056	other	602.327	541.789	607.236	573.602	0.528573	4.67256e-18	additive:P1>P2	658.708	457.456	516.71
tetur02g06300		NA	NA	NA	NA	NA	NA	NA	340.71	0.174557	0.092475	other	353.497	311.219	297.572	238.381	-0.117151	0.337184	other	221.097	248.261	199.904	253.592	0.444556	1.37447e-06	other	283.824	209.591	220.786
tetur02g06310		4484.42	-0.0284855	0.644415	other	4231.97	4315.29	4550.77	5730.13	0.624179	1.04814e-33	dominant:P1,P1>P2	6885.38	4480.28	6613.22	4144.95	0.419421	7.25783e-36	other	4771.82	3573.56	4651.23	3671.27	0.452054	1.35772e-41	other	4126.88	3017.19	4240.03
tetur02g06320		1313.08	-0.186325	0.00754039	other	1171.29	1331.34	1143.82	1614.35	0.374901	6.68649e-13	other	1790.14	1382.39	1656.09	1190.31	0.207639	0.00081895	other	1275.1	1102.57	1143.73	978.655	0.0667426	0.299733	other	973.62	930.911	1099.06
tetur02g06330		0	NA	NA	other	0	0	0	0.0890947	0.618374	NA	other	0.193612	0	0	0	NA	NA	other	0	0	0	0	NA	NA	other	0	0	0
tetur02g06340		184.054	-0.242641	0.0771562	other	160.258	190.52	164.663	186.685	-0.335426	0.0138642	other	159.651	197.825	184.807	126.183	-0.824619	3.39644e-05	partial dominant:P1,P1<P2	84.1066	157.774	117.07	88.6417	-1.76421	4.08728e-25	dominant:P2,P1<P2	39.3107	133.218	109.24
tetur02g06380		0	NA	NA	other	0	0	0	0	NA	NA	other	0	0	0	0	NA	NA	other	0	0	0	NA	NA	NA	NA	NA	NA	NA
tetur02g06390		NA	NA	NA	NA	NA	NA	NA	94.1611	-0.448094	0.00438129	other	74.9896	104.217	97.517	NA	NA	NA	NA	NA	NA	NA	NA	NA	NA	NA	NA	NA	NA
tetur02g06400		1.1719	2.18269	0.241699	other	1.7938	0.440007	0.756083	1.8307	2.99204	0.0333932	other	3.41605	0.457607	0.734291	0.345011	0.683733	NA	other	0.311332	0.365336	0.339869	1.02926	2.62888	0.152361	other	1.69294	0.307598	1.32972
tetur02g06420		70.5285	0.47311	0.0033607	other	78.0542	56.3813	81.02	65.5565	0.240037	0.250899	other	69.675	58.546	84.1413	60.6445	0.706752	0.000130024	partial dominant:P2,P1>P2	76.8009	46.6913	51.78	NA	NA	NA	NA	NA	NA	NA
tetur02g06460		3138.86	0.044046	0.793048	other	3038.81	2943.54	2851.23	2425.52	-1.05487	3.32354e-108	dominant:P1,P1<P2	1469.45	3055.58	1806.07	2558.21	0.127578	0.165628	other	2654.96	2437.55	1629.99	2001.14	-0.165128	0.0475225	other	1835.9	2057.81	1464.28
tetur02g06480		NA	NA	NA	NA	NA	NA	NA	0.890597	-2.42735	0.291269	other	0.118059	1.4596	0.390601	NA	NA	NA	NA	NA	NA	NA	NA	NA	NA	NA	NA	NA	NA
tetur02g06500		1.64996	0.000163618	0.99993	other	1.61925	1.52538	0.850359	NA	NA	NA	NA	NA	NA	NA	1.14378	-0.710303	0.741143	other	0.974438	1.26174	0.979191	1.09828	-0.194873	0.929034	other	1.07507	1.06309	0.0799393
tetur02g06520		NA	NA	NA	NA	NA	NA	NA	0	NA	NA	other	0	0	0	NA	NA	NA	NA	NA	NA	NA	NA	NA	NA	NA	NA	NA	NA
tetur02g06570		NA	NA	NA	NA	NA	NA	NA	531.832	0.103266	0.284566	other	535.589	498.877	535.17	NA	NA	NA	NA	NA	NA	NA	435.896	0.613951	2.78918e-10	partial dominant:P2,P1>P2	512.245	335.98	375.805
tetur02g06580		264.191	-0.0678559	0.583003	other	244.842	258.695	213.938	253.407	-0.322977	0.00111749	other	216.677	268.582	177.029	190.693	-0.404087	0.000216583	other	157.374	214.234	157.189	150.987	-0.664988	5.96897e-08	partial dominant:P1,P1<P2	112.972	180.876	128.815
tetur02g06630		864.937	-0.0548815	0.437802	other	808.79	839.769	870.301	NA	NA	NA	NA	NA	NA	NA	728.814	0.127381	0.0761779	other	755.34	695.388	732.392	657.72	0.24049	0.000162298	other	692.64	587.177	654.544
tetur02g06650	CYP(CYP392B2)	2773.13	0.293519	1.02757e-05	other	2912.33	2373.22	2511.35	NA	NA	NA	NA	NA	NA	NA	1978.64	-0.00309805	0.955851	other	1954.23	1965.3	2099.01	1900.38	0.29924	5.34409e-18	other	2038.62	1659.28	1732.97
tetur02g06710		NA	NA	NA	NA	NA	NA	NA	NA	NA	NA	NA	NA	NA	NA	0.612206	0.944109	0.691641	other	0.938395	0.341478	1.61357	NA	NA	NA	NA	NA	NA	NA
tetur02g06720		0.215019	-0.0939315	NA	other	0.19383	0.215878	0.200655	NA	NA	NA	NA	NA	NA	NA	0.100146	0.0646139	NA	other	0	0.178625	1.54272	0.188029	0.999439	NA	other	0.214098	0.151024	0.614063
tetur02g06730		0.32376	1.73192	NA	other	0.61739	0	0	NA	NA	NA	NA	NA	NA	NA	0	NA	NA	other	0	0	0	0	NA	NA	other	0	0	0.450929
tetur02g06740		0.228827	-1.275	NA	other	0	0.435881	0.819902	NA	NA	NA	NA	NA	NA	NA	0.272651	0.171678	NA	other	0.155666	0.361294	0	0.267032	0.399882	NA	other	0.214098	0.304823	0.162762
tetur02g06750		NA	NA	NA	NA	NA	NA	NA	NA	NA	NA	NA	NA	NA	NA	NA	NA	NA	NA	NA	NA	NA	0.491034	0.489848	NA	other	0.557633	0.397125	0.709438
tetur02g06760		NA	NA	NA	NA	NA	NA	NA	NA	NA	NA	NA	NA	NA	NA	NA	NA	NA	NA	NA	NA	NA	0.31343	0.438106	NA	other	0.358358	0.252231	0
tetur02g06770		0.737661	0.0535614	0.979845	other	0.758041	0.648077	0.473037	NA	NA	NA	NA	NA	NA	NA	0.300355	-1.25091	NA	other	0	0.535732	0.29005	0.368045	-0.336877	NA	other	0.264092	0.451581	0
tetur02g06780		0.408689	-1.19786	NA	other	0.201879	0.576873	0.245469	NA	NA	NA	NA	NA	NA	NA	0.267656	-1.03914	NA	other	0	0.477793	0.390226	0.207185	-0.680747	NA	other	0	0.402965	0.0799393
tetur02g06890		564.402	0.543786	1.37116e-09	partial dominant:P2,P1>P2	637.537	438.287	494.028	NA	NA	NA	NA	NA	NA	NA	441.002	0.549985	2.06944e-11	partial dominant:P2,P1>P2	529.183	362.94	419.002	NA	NA	NA	NA	NA	NA	NA
tetur02g06900		202.811	-3.63557	2.68774e-134	additive:P1<P2	28.279	358.151	204.552	NA	NA	NA	NA	NA	NA	NA	173.902	-4.0548	1.05959e-89	partial dominant:P2,P1<P2	17.3068	296.561	231.071	135.081	-4.37254	3.92883e-76	partial dominant:P2,P1<P2	12.4861	250.377	146.428
tetur02g06910		0.375532	0.968135	NA	other	0.504956	0.211266	0.245469	NA	NA	NA	NA	NA	NA	NA	0.0979803	0.0646139	NA	other	0	0.174821	0	0.313588	1.58706	NA	other	0.462678	0.147959	0.162762
tetur02g06920		762.214	-0.0112497	0.893591	other	724.217	728.563	722.653	NA	NA	NA	NA	NA	NA	NA	592.063	-0.0840018	0.29725	other	565.785	603.295	583.534	527.163	0.0219515	0.792258	other	516.385	509.354	512.554
tetur02g06940		54.91	-0.418873	0.0530893	other	44.5243	60.124	50.2917	NA	NA	NA	NA	NA	NA	NA	38.824	-0.962153	8.26235e-05	partial dominant:P2,P1<P2	24.3356	49.7887	37.644	55.4267	0.66645	0.000418502	partial dominant:P2,P1>P2	65.7934	42.0268	43.8853
tetur02g06950		690.017	-0.159432	0.0433278	other	620.603	694.53	684.572	NA	NA	NA	NA	NA	NA	NA	619.939	0.20848	0.00130695	other	662.93	575.147	632.876	515.804	0.0956029	0.159799	other	518.064	485.575	452.517
tetur02g06970		NA	NA	NA	NA	NA	NA	NA	NA	NA	NA	NA	NA	NA	NA	0.26726	0.20904	NA	other	0.16952	0.341478	0.333814	0.316299	0.401018	NA	other	0.326294	0.288872	0
tetur02g06980		0.835539	-1.21266	0.538743	other	0.443728	1.14765	0.326826	NA	NA	NA	NA	NA	NA	NA	0.673241	-0.792838	0.725001	other	0.311332	0.951464	0.510361	0.412037	-1.67402	NA	other	0	0.801661	0
tetur02g07000		NA	NA	NA	NA	NA	NA	NA	NA	NA	NA	NA	NA	NA	NA	65.7963	-0.0508704	0.836274	other	63.933	66.2127	42.4007	46.2621	-0.722897	0.000408349	dominant:P1,P1<P2	34.1338	55.8868	27.2381
tetur02g07010		NA	NA	NA	NA	NA	NA	NA	NA	NA	NA	NA	NA	NA	NA	2250.21	-0.231078	0.000702372	other	2025.43	2392.71	1713.2	NA	NA	NA	NA	NA	NA	NA
tetur02g07020		1594.59	-0.0447082	0.401112	other	1497.21	1542.02	1527.55	1628.4	-0.0429624	0.469436	other	1548.08	1600.97	1632.89	1255.83	-0.072503	0.347307	other	1203.19	1276.98	1195.78	1035.26	-0.203531	5.34076e-06	other	936.378	1078.16	911.553
tetur02g07030		90.3447	-0.417396	0.0097247	other	74.0009	98.1766	104.453	77.1703	-1.27146	1.38601e-12	partial dominant:P2,P1<P2	40.8849	101.911	77.9279	63.4853	-1.05948	6.57633e-08	partial dominant:P2,P1<P2	39.954	81.3036	67.7012	88.3423	0.602242	0.000136122	partial dominant:P1,P1>P2	103.248	68.6292	91.8229
tetur02g07050		NA	NA	NA	NA	NA	NA	NA	1234.96	0.28657	6.78341e-09	other	1324.96	1093.16	1410.05	989.011	0.355014	7.32458e-12	other	1114.6	871.911	1070.33	872.806	0.388875	1.14614e-16	other	962.227	736.177	966.184
tetur02g07060		0.834796	-1.05553	0.567512	other	0.516633	1.07325	0.832457	1.01297	-0.304711	0.875873	other	0.816954	1.11287	0.148389	0.568193	-1.25702	NA	other	0.155666	0.889099	0.443969	1.77985	1.84598	0.143215	other	2.71256	0.749069	1.00383
tetur02g07070		NA	NA	NA	NA	NA	NA	NA	NA	NA	NA	NA	NA	NA	NA	177.733	0.100481	0.471663	other	181.728	171.555	203.356	145.324	-0.0579444	0.69103	other	137.941	144.852	121.026
tetur02g07080		498.215	0.258474	0.00884175	other	516.848	432.778	503.563	556.284	0.538178	3.81917e-11	partial dominant:P1,P1>P2	650.548	449.297	591.016	419.046	0.431608	7.30935e-06	other	485.995	358.354	540.927	368.866	0.452618	3.20587e-08	other	415.21	302.603	432.966
tetur02g07090		NA	NA	NA	NA	NA	NA	NA	246.443	0.446273	1.61932e-05	other	278.46	206.871	299.516	NA	NA	NA	NA	NA	NA	NA	147.842	0.0827864	0.55837	other	148.352	139.314	176.536
tetur02g07110		57.5869	-1.41509	3.34103e-12	partial dominant:P1,P1<P2	30.1619	79.5773	53.7264	NA	NA	NA	NA	NA	NA	NA	57.342	-0.468436	0.022704	other	45.4639	65.9055	49.6923	48.9649	-0.487924	0.0109974	other	39.6479	55.6404	42.7232
tetur02g07130		NA	NA	NA	NA	NA	NA	NA	NA	NA	NA	NA	NA	NA	NA	9.58234	0.943093	0.0926281	other	12.2484	7.2747	15.6594	10.9441	1.28704	0.00624826	other	15.1538	6.14092	11.2689
tetur02g07140		482.517	0.471105	3.07276e-09	other	534.624	385.077	365.849	412.175	0.00907136	0.934151	other	398.648	399.781	332.927	329.634	0.0736938	0.485116	other	336.271	318.87	400.813	271.894	-0.0434512	0.663441	other	259.833	269.244	235.098
tetur02g07150		NA	NA	NA	NA	NA	NA	NA	NA	NA	NA	NA	NA	NA	NA	26.4824	0.221701	0.477944	other	29.1691	23.8903	18.4401	21.799	0.163012	0.610979	other	22.2433	20.1651	24.9754
tetur02g07160		2762.93	0.034299	0.640258	other	2665.35	2600.82	2731.75	NA	NA	NA	NA	NA	NA	NA	2454.28	0.367795	4.90906e-12	other	2778.77	2153.71	2608.73	NA	NA	NA	NA	NA	NA	NA
tetur02g07170		341.151	-0.0474711	0.639336	other	319.185	331.04	317.483	NA	NA	NA	NA	NA	NA	NA	283.662	0.102608	0.317273	other	289.688	274.129	267.267	NA	NA	NA	NA	NA	NA	NA
tetur02g07180		NA	NA	NA	NA	NA	NA	NA	NA	NA	NA	NA	NA	NA	NA	1583.02	0.507902	1.2142e-23	dominant:P1,P1>P2	1875.28	1322.24	1713.02	1452.87	0.61546	2.70844e-45	partial dominant:P1,P1>P2	1710.6	1116.34	1519.53
tetur02g07190		2583.45	-0.249176	5.82512e-05	other	2252.46	2671.33	2351.51	2747.12	-0.136039	0.00311598	other	2521.12	2773.49	2482.93	2141.28	-0.140496	0.00384796	other	2008.55	2212.21	1856.19	1839.1	-0.124432	0.00669676	other	1711.06	1867.73	1595.97
tetur02g07200		NA	NA	NA	NA	NA	NA	NA	392.43	0.120041	0.244244	other	397.099	366.561	365.2	284.604	-0.133618	0.307501	other	269.075	292.349	268.397	251.657	-0.0257961	0.867069	other	242.813	246.877	218.781
tetur02g07210		NA	NA	NA	NA	NA	NA	NA	930.794	-0.158633	0.0171235	other	847.555	945.073	733.591	682.78	-0.372176	1.8277e-08	other	579.985	753.873	640.856	567.015	-0.4485	1.31488e-12	other	466.9	636.453	522.846
tetur02g07220		7.72011	-1.42447	0.009889	other	4.13928	10.572	6.68987	10.98	-0.0577643	0.925095	other	10.2239	10.972	14.3826	NA	NA	NA	NA	NA	NA	NA	NA	NA	NA	NA	NA	NA	NA
tetur02g07230		135.379	0.112491	0.713292	other	133.933	124.065	112.713	NA	NA	NA	NA	NA	NA	NA	99.2253	-0.228628	0.24024	other	92.8279	102.734	113.161	77.0139	-0.455902	0.00960818	other	63.146	86.7296	58.0788
tetur02g07250		544.685	-0.937641	5.60954e-07	dominant:P1,P1<P2	356.983	681.07	399.472	NA	NA	NA	NA	NA	NA	NA	441.941	-1.01214	7.8579e-27	dominant:P1,P1<P2	280.536	564.055	182.195	380.081	-0.862101	9.43258e-21	dominant:P1,P1<P2	263.451	476.22	269.787
tetur02g07260		270.374	-0.58317	1.19783e-07	partial dominant:P1,P1<P2	206.805	308.461	240.584	NA	NA	NA	NA	NA	NA	NA	NA	NA	NA	NA	NA	NA	NA	NA	NA	NA	NA	NA	NA	NA
tetur02g07280		111.683	0.418118	0.00160994	other	121.736	91.1452	134.341	NA	NA	NA	NA	NA	NA	NA	74.0459	-0.0633828	0.758139	transgressive:up,P1=P2	70.7329	75.4748	116.606	81.2659	0.568867	3.78534e-05	dominant:P1,P1>P2	94.4149	63.7241	110.306
tetur02g07290		NA	NA	NA	NA	NA	NA	NA	NA	NA	NA	NA	NA	NA	NA	NA	NA	NA	NA	NA	NA	NA	0	NA	NA	other	0	0	0
tetur02g07330		NA	NA	NA	NA	NA	NA	NA	NA	NA	NA	NA	NA	NA	NA	NA	NA	NA	NA	NA	NA	NA	3223.97	0.405238	2.30172e-08	other	3573.92	2700.01	3458.67
tetur02g07360		1.95799	-3.12732	0.0124279	other	0.435237	3.29473	1.07035	NA	NA	NA	NA	NA	NA	NA	1.60438	-2.83094	0.0399335	other	0.16952	2.729	0.910566	1.18373	-3.19432	0.0150766	other	0	2.30446	0.614063
tetur02g07370		NA	NA	NA	NA	NA	NA	NA	3.87795	-1.74868	0.0408212	other	1.5141	5.55327	1.32019	2.92857	-2.06113	0.050904	other	0.995778	4.43087	1.3479	1.92222	-3.88294	0.00109857	other	0	3.74055	1.79869
tetur02g07380		306.511	-0.598711	8.8854e-11	partial dominant:P2,P1<P2	232.091	352.086	295.219	NA	NA	NA	NA	NA	NA	NA	NA	NA	NA	NA	NA	NA	NA	221.903	-0.408059	7.75321e-06	other	185.647	246.172	195.724
tetur02g07390		2002.74	0.0535746	0.453481	other	1945.1	1872.12	1952.37	2345.01	0.466903	1.62342e-23	other	2680.49	1943.75	2777.74	1814.15	0.445692	1.11572e-18	other	2105.57	1550.3	1976.74	1471.36	0.245401	1.5898e-06	transgressive:up,P1=P2	1554.21	1309	1841.93
tetur02g07400		87.3589	0.287057	0.0975619	other	91.0057	75.5115	90.4105	82.3436	0.0743779	0.715579	other	81.4573	78.395	76.523	56.5217	-0.359958	0.0799018	other	47.849	62.5305	56.7662	51.1703	-0.150348	0.507619	other	46.7614	52.7994	46.2264
tetur02g07410		0	NA	NA	other	0	0	0	0	NA	NA	other	0	0	0	0	NA	NA	other	0	0	0	0	NA	NA	other	0	0	0
tetur02g07430		NA	NA	NA	NA	NA	NA	NA	NA	NA	NA	NA	NA	NA	NA	814.357	0.118985	0.220832	other	837.3	782.371	713.131	816.404	0.492283	9.10507e-07	other	928.23	660.458	719.979
tetur02g07440		804.216	0.154146	0.0214629	other	808.591	724.235	731.705	NA	NA	NA	NA	NA	NA	NA	606.802	0.0150645	0.856774	other	603.004	599.756	600.048	514.978	-0.0224739	0.794047	other	495.763	506.336	448.235
tetur02g07450		NA	NA	NA	NA	NA	NA	NA	NA	NA	NA	NA	NA	NA	NA	1150.56	0.0762965	0.222669	other	1176.75	1110.51	1020.77	NA	NA	NA	NA	NA	NA	NA
tetur02g07460		0.28216	-0.69379	NA	other	0.120925	0.416431	0.609538	NA	NA	NA	NA	NA	NA	NA	NA	NA	NA	NA	NA	NA	NA	1.50814	3.24353	0.0131374	other	2.64341	0.291648	0.607924
tetur02g07470		NA	NA	NA	NA	NA	NA	NA	NA	NA	NA	NA	NA	NA	NA	0.161385	0.77048	NA	other	0.155666	0.162852	0	0.254268	0.99944	NA	other	0.358358	0.137849	0
tetur02g07480		0.662251	-2.92428	0.184096	other	0	1.26142	0.441476	1.06308	-0.801562	0.637597	other	0.681497	1.30815	1.42766	NA	NA	NA	NA	NA	NA	NA	NA	NA	NA	NA	NA	NA	NA
tetur02g07500		0.110709	-0.671	NA	other	0	0.211266	0.245469	NA	NA	NA	NA	NA	NA	NA	11.5831	6.86609	8.69459e-12	other	25.564	0.174821	4.71807	0.0759848	0.42237	NA	other	0	0.147959	0.236479
tetur02g07640		NA	NA	NA	NA	NA	NA	NA	0.171861	-1.26758	NA	other	0	0.300086	0.148389	0.134917	-0.466823	NA	other	0	0.240607	0	0.104393	-0.108637	NA	other	0	0.202415	0
tetur02g07650		NA	NA	NA	NA	NA	NA	NA	61.802	0.975927	1.03454e-07	partial dominant:P2,P1>P2	82.3647	41.8256	54.5006	NA	NA	NA	NA	NA	NA	NA	NA	NA	NA	NA	NA	NA	NA
tetur02g07690		NA	NA	NA	NA	NA	NA	NA	0.503812	-2.44425	0.322034	other	0	0.879138	1.98323	0.463906	-0.945095	NA	other	0.155666	0.702388	0.195113	0.67209	-0.14083	0.952008	other	0.716716	0.592494	0.0799393
tetur02g07700		NA	NA	NA	NA	NA	NA	NA	0.635644	2.05057	0.371482	other	1.10948	0.219532	0	0.608852	2.49029	0.206437	other	1.13759	0.174821	0.979191	0.43239	2.0013	NA	other	0.694017	0.147959	0.524646
tetur02g07710		2359.63	0.0967758	0.213247	other	2325.01	2172.28	2063.55	2712.2	0.458344	3.21883e-17	other	3091.28	2255.33	2761	2101.39	0.44226	1.54156e-10	other	2435.34	1799	2284.77	1699.33	0.234777	0.000121037	transgressive:up,P1=P2	1788.13	1518.79	2087.63
tetur02g07770		21.9805	-0.416585	0.353073	other	17.8562	24.0343	9.67563	NA	NA	NA	NA	NA	NA	NA	NA	NA	NA	NA	NA	NA	NA	NA	NA	NA	NA	NA	NA	NA
tetur02g07780		48.2516	4.02779	1.35232e-32	additive:P1>P2	86.4607	5.53401	45.4101	NA	NA	NA	NA	NA	NA	NA	NA	NA	NA	NA	NA	NA	NA	NA	NA	NA	NA	NA	NA	NA
tetur02g07790	MFS	NA	NA	NA	NA	NA	NA	NA	NA	NA	NA	NA	NA	NA	NA	3.60078	1.36673	0.150249	other	5.50747	2.01149	2.21024	4.25296	1.97933	0.00613897	other	6.57476	1.6974	0.632837
tetur02g07830		484.252	-0.575791	1.99901e-13	partial dominant:P2,P1<P2	371.241	551.661	464.121	NA	NA	NA	NA	NA	NA	NA	437.474	-0.177398	0.0216065	other	404.277	456.835	407.998	343.105	-0.460687	1.63296e-10	other	281.959	385.708	384.725
tetur02g07850		23.5305	-0.244914	0.570194	other	20.4828	24.3731	25.471	NA	NA	NA	NA	NA	NA	NA	20.4407	0.0146512	0.975908	other	20.3406	20.1801	18.344	11.6004	-1.55211	0.00213738	other	5.52283	17.0429	18.6768
tetur02g07870		NA	NA	NA	NA	NA	NA	NA	NA	NA	NA	NA	NA	NA	NA	NA	NA	NA	NA	NA	NA	NA	0	NA	NA	other	0	0	0
tetur02g07890		0.305464	0.448329	NA	other	0.362332	0.220003	0	NA	NA	NA	NA	NA	NA	NA	0.102217	0.0646139	NA	other	0	0.182668	0	0.0790035	0.42237	NA	other	0	0.153799	0
tetur02g07900		0	NA	NA	other	0	0	0	NA	NA	NA	NA	NA	NA	NA	16.3896	7.89064	2.40109e-15	partial dominant:P2,P1>P2	36.4948	0	6.89947	0.723599	3.45762	0.0795184	other	1.409	0	0.319757
tetur02g07910		0.992704	1.2242	0.456116	other	1.31102	0.581485	0.838139	NA	NA	NA	NA	NA	NA	NA	1.4003	2.02537	0.185098	other	2.51967	0.481597	1.37223	0.208799	-0.688783	NA	other	0	0.40603	1.18192
tetur02g07920	MFS	260.779	0.49968	8.23341e-06	other	291.735	205.34	250.624	NA	NA	NA	NA	NA	NA	NA	216.197	0.685902	2.38176e-11	partial dominant:P2,P1>P2	269.28	170.05	215.825	189.056	0.65323	6.12366e-10	partial dominant:P2,P1>P2	224.31	143.595	154.781
tetur02g07930		2.02404	-0.670708	0.619333	other	1.60275	2.25473	1.79137	NA	NA	NA	NA	NA	NA	NA	NA	NA	NA	NA	NA	NA	NA	NA	NA	NA	NA	NA	NA	NA
tetur02g07960		0.94896	-2.71666	0.136832	other	0.120925	1.68864	1.04533	NA	NA	NA	NA	NA	NA	NA	2.53017	1.53275	0.189374	other	3.8925	1.39825	3.90768	0.60716	-2.20964	0.272492	other	0	1.18247	0.239818
tetur02g07980		NA	NA	NA	NA	NA	NA	NA	NA	NA	NA	NA	NA	NA	NA	11.8989	-3.4112	3.14128e-07	other	2.35764	19.3543	3.31816	NA	NA	NA	NA	NA	NA	NA
tetur02g07990		NA	NA	NA	NA	NA	NA	NA	NA	NA	NA	NA	NA	NA	NA	0.36524	-0.379692	NA	other	0.16952	0.516299	0.29005	NA	NA	NA	NA	NA	NA	NA
tetur02g08050		2.80805	0.734248	0.463528	other	3.29063	2.06198	2.55786	NA	NA	NA	NA	NA	NA	NA	1.84212	0.482154	0.714797	other	1.97133	1.70851	1.08305	5.39658	2.70993	0.000653352	other	9.05744	1.4424	4.70002
tetur02g08060		NA	NA	NA	NA	NA	NA	NA	NA	NA	NA	NA	NA	NA	NA	23.3733	0.847432	0.00397802	dominant:P2,P1>P2	31.4487	16.516	12.8545	11.8683	-0.648962	0.105453	other	9.15337	13.9436	9.70394
tetur02g08100		NA	NA	NA	NA	NA	NA	NA	NA	NA	NA	NA	NA	NA	NA	10.5963	0.334643	0.514862	other	11.5578	9.64508	11.67	10.8597	0.650186	0.131042	other	12.9916	8.13703	6.38944
tetur02g08130		2199.05	0.109763	0.341857	other	2176.98	2014.6	2483.45	NA	NA	NA	NA	NA	NA	NA	NA	NA	NA	NA	NA	NA	NA	NA	NA	NA	NA	NA	NA	NA
tetur02g08160		1.05619	-2.83164	0.063413	other	0.19383	1.81791	0.555093	NA	NA	NA	NA	NA	NA	NA	2.13169	0.695395	0.5889	other	2.87257	1.50627	1.70604	NA	NA	NA	NA	NA	NA	NA
tetur02g08170		248.884	-1.14796	6.90007e-38	additive:P1<P2	147.877	326.423	224.745	NA	NA	NA	NA	NA	NA	NA	243.152	-0.40393	2.13116e-05	other	204.259	270.321	234.224	258.861	0.275259	0.000775976	other	275.493	228.23	284.937
tetur02g08190		1072.87	-0.141728	0.0959293	other	971.386	1073.46	1009.96	NA	NA	NA	NA	NA	NA	NA	NA	NA	NA	NA	NA	NA	NA	766.673	-0.0108788	0.884164	other	741.275	750.571	729.935
tetur02g08200		NA	NA	NA	NA	NA	NA	NA	28.4186	0.0718633	0.835929	other	27.6823	27.4046	28.4756	NA	NA	NA	NA	NA	NA	NA	NA	NA	NA	NA	NA	NA	NA
tetur02g08250		3.59558	0.260445	0.774999	other	3.81001	3.04335	3.89267	NA	NA	NA	NA	NA	NA	NA	NA	NA	NA	NA	NA	NA	NA	3.61921	1.12833	0.119121	other	4.91719	2.12719	1.772
tetur02g08260		7397.6	-0.434106	3.23031e-22	other	5997.74	8101.1	7256.92	NA	NA	NA	NA	NA	NA	NA	6059.88	-0.385181	9.60102e-10	other	5124.57	6708.85	5589.49	5389.26	-0.231635	1.06431e-07	other	4823.04	5664.45	5100.38
tetur02g08300		1540.45	0.223191	0.0189172	other	1582.75	1353.4	1306.84	NA	NA	NA	NA	NA	NA	NA	1111.54	-0.0452133	0.482004	other	1077.01	1120.75	1072.8	964.711	-0.0223331	0.703901	other	930.985	946.315	850.014
tetur02g08340		5034.27	-0.195979	1.07349e-05	other	4473.08	5121.86	4802.12	NA	NA	NA	NA	NA	NA	NA	4204.47	-0.0592184	0.356595	other	4071.02	4241.52	4020.6	3700.94	0.0143365	0.752396	other	3620.92	3581.04	3683.8
tetur02g08350		NA	NA	NA	NA	NA	NA	NA	NA	NA	NA	NA	NA	NA	NA	241.71	0.444521	1.70284e-05	other	280.088	206.889	193.905	187.025	0.117003	0.287954	other	189.272	174.688	215.827
tetur02g08370		5.6332	0.911286	0.198343	other	6.96772	3.7695	3.95571	NA	NA	NA	NA	NA	NA	NA	3.68203	0.334049	0.705882	other	4.30764	3.12057	3.43869	2.56335	-0.149523	0.889771	other	2.35559	2.63611	1.62708
tetur02g08380		533.648	-0.0472604	0.655945	other	501.635	515.463	483.516	NA	NA	NA	NA	NA	NA	NA	NA	NA	NA	NA	NA	NA	NA	335.099	-0.308094	6.19033e-05	other	291.701	360.362	292.441
tetur02g08390		35.4501	-0.292997	0.267699	other	30.1509	37.4099	24.5912	NA	NA	NA	NA	NA	NA	NA	24.4565	-0.945898	0.00216188	dominant:P1,P1<P2	15.808	30.9819	12.9489	17.4981	-1.73692	1.24247e-06	partial dominant:P1,P1<P2	7.89522	26.1554	13.6549
tetur02g08400		755.721	-0.0115291	0.898083	other	717.7	722.675	752.331	NA	NA	NA	NA	NA	NA	NA	NA	NA	NA	NA	NA	NA	NA	503.603	-0.0893214	0.408879	other	474.581	505.269	367.712
tetur02g08410		499.981	0.351596	6.24222e-07	other	534.106	418.89	522.477	NA	NA	NA	NA	NA	NA	NA	349.286	-0.00249861	0.983039	other	345.054	346.889	414.863	341.235	0.334495	1.6341e-05	other	371.177	292.844	338.15
tetur02g08440	CCE(TuCCE16)	295.776	0.0550548	0.641176	other	288.242	275.499	273.131	NA	NA	NA	NA	NA	NA	NA	211.734	-0.279283	0.00711088	other	186.871	228.138	196.496	212.702	0.206844	0.11839	other	221.313	192.616	199.215
tetur02g08460		141.048	-0.585224	1.31019e-05	dominant:P2,P1<P2	107.707	161.086	156.265	NA	NA	NA	NA	NA	NA	NA	121.495	-0.37623	0.0131116	other	104.124	133.412	130.451	106.146	-0.271237	0.10678	other	93.9544	112.613	96.5081
tetur02g08490		NA	NA	NA	NA	NA	NA	NA	NA	NA	NA	NA	NA	NA	NA	232.777	-0.20277	0.0583736	other	211.718	245.803	190.301	207.516	-0.0825594	0.448014	other	196.311	207.531	161.096
tetur02g08500		NA	NA	NA	NA	NA	NA	NA	NA	NA	NA	NA	NA	NA	NA	142.887	-0.602451	3.10224e-05	partial dominant:P2,P1<P2	111.714	165.536	154.026	123.144	-0.495717	9.88631e-05	other	99.8437	139.781	127.271
tetur02g08510		679.206	0.044534	0.642341	other	656.731	637.829	697.376	NA	NA	NA	NA	NA	NA	NA	523.586	-0.0723276	0.401038	other	507.019	528.176	558.506	480.684	0.136185	0.0799978	other	489.424	445.922	481.555
tetur02g08520		553.713	0.142911	0.143664	other	554.133	501.222	484.818	NA	NA	NA	NA	NA	NA	NA	387.081	-0.253494	0.00155861	other	344.164	415.057	328.036	351.442	-0.0753259	0.487062	other	333.424	350.428	269.032
tetur02g08530		1029.7	-0.321004	2.16502e-06	other	871.619	1090.92	946.877	NA	NA	NA	NA	NA	NA	NA	830.867	-0.330638	2.11426e-05	other	723.369	903.377	804.47	633.787	-0.696975	1.05395e-28	additive:P1<P2	470.55	762.752	561.556
tetur02g08540		0.770314	-1.54549	0.394613	other	0.384032	1.08396	2.35721	NA	NA	NA	NA	NA	NA	NA	0.865619	0.267374	0.883064	other	0.806037	0.897025	0.988354	1.24942	1.0602	0.419203	other	1.67551	0.756404	1.0042
tetur02g08550		1115.01	-0.182006	0.00104531	other	995.64	1129.52	1017.84	NA	NA	NA	NA	NA	NA	NA	799.398	-0.587992	1.62224e-22	transgressive:down,P1<P2	613.261	935.345	482.622	656.175	-0.691639	7.63605e-20	dominant:P1,P1<P2	487.083	789.734	431.04
tetur02g08560		493.528	0.415451	1.75737e-07	other	537.416	403.277	465.206	NA	NA	NA	NA	NA	NA	NA	324.865	-0.112371	0.273253	other	306.755	333.981	296.568	311.531	0.208927	0.0242397	other	324.21	281.949	230.187
tetur02g08570		3288.95	-0.0122753	0.838602	other	3123.01	3145.55	2927.09	NA	NA	NA	NA	NA	NA	NA	2669.53	0.0529512	0.324403	other	2694.88	2604.88	2473.09	2202.37	-0.0737363	0.14473	other	2086.34	2199.44	1949.08
tetur02g08580		652.024	1.07991	2.32665e-24	additive:P1>P2	844.208	398.615	574.305	NA	NA	NA	NA	NA	NA	NA	422.025	0.685815	8.04091e-18	dominant:P1,P1>P2	527.964	330.083	559.899	314.869	0.2619	0.0118507	other	334.018	278.664	309.317
tetur02g08590		6.00983	0.930374	0.145292	other	7.61151	3.84334	5.04277	NA	NA	NA	NA	NA	NA	NA	3.43353	0.0122551	0.9917	other	3.67945	3.18223	2.82748	2.71579	-0.0484424	0.964258	other	2.59914	2.68629	0.239818
tetur02g08600		544.328	-0.0344587	0.701744	other	512.943	524.512	505.087	NA	NA	NA	NA	NA	NA	NA	433.114	-0.0321384	0.76299	other	422.509	434.345	445.901	361.889	-0.114459	0.147561	other	337.474	366.704	353.544
tetur02g08610		2549.77	-0.221318	0.000166045	other	2245.45	2614.2	2419.36	NA	NA	NA	NA	NA	NA	NA	2454.99	0.358411	7.34799e-12	other	2765.82	2164.89	2381.57	2067.03	0.264335	4.36266e-10	other	2194.45	1827.87	2284.39
tetur02g08620		NA	NA	NA	NA	NA	NA	NA	NA	NA	NA	NA	NA	NA	NA	NA	NA	NA	NA	NA	NA	NA	241.501	-0.37869	0.000486429	other	203.521	266.427	285.212
tetur02g08670		NA	NA	NA	NA	NA	NA	NA	NA	NA	NA	NA	NA	NA	NA	360.321	0.254873	0.00848579	other	396.154	325.617	333.5	284.65	0.0254671	0.819567	other	278.945	274.91	285.792
tetur02g08680		NA	NA	NA	NA	NA	NA	NA	NA	NA	NA	NA	NA	NA	NA	826.349	-0.602437	2.60234e-24	dominant:P1,P1<P2	630.763	969.39	624.417	790.675	-0.179933	0.00611357	other	720.081	818.439	625.136
tetur02g08690		191.896	-0.475015	0.108274	other	153.489	212.223	150.11	NA	NA	NA	NA	NA	NA	NA	172.017	-0.0941618	0.605607	other	163.876	175.74	144.299	110.438	-1.15485	1.60663e-13	additive:P1<P2	66.5237	148.416	103.374
tetur02g08710		NA	NA	NA	NA	NA	NA	NA	NA	NA	NA	NA	NA	NA	NA	NA	NA	NA	NA	NA	NA	NA	853.801	0.233215	0.000141268	transgressive:up,P1=P2	898.414	763.038	1127.85
tetur02g08740		NA	NA	NA	NA	NA	NA	NA	NA	NA	NA	NA	NA	NA	NA	116.666	-0.0590577	0.774037	other	111.279	119.053	95.7286	NA	NA	NA	NA	NA	NA	NA
tetur02g08750		16.5692	-0.76036	0.0790982	other	11.8348	19.7403	13.1248	NA	NA	NA	NA	NA	NA	NA	NA	NA	NA	NA	NA	NA	NA	NA	NA	NA	NA	NA	NA	NA
tetur02g08790		4.91342	4.51796	2.83006e-05	other	9.00236	0.365607	4.70405	0.426417	-0.536372	NA	other	0.456605	0.378847	0	NA	NA	NA	NA	NA	NA	NA	NA	NA	NA	NA	NA	NA	NA
tetur02g08800		NA	NA	NA	NA	NA	NA	NA	NA	NA	NA	NA	NA	NA	NA	NA	NA	NA	NA	NA	NA	NA	0	NA	NA	other	0	0	0
tetur02g08810		192.408	-0.691229	7.03486e-07	dominant:P1,P1<P2	141.178	225.502	140.303	NA	NA	NA	NA	NA	NA	NA	156.204	-0.736444	9.37768e-09	dominant:P1,P1<P2	114.911	186.754	117.8	216.198	0.745698	2.55109e-11	dominant:P2,P1>P2	262.99	157.673	146.903
tetur02g08830		54.9327	0.753435	7.9232e-05	partial dominant:P2,P1>P2	65.7827	38.9346	43.4085	NA	NA	NA	NA	NA	NA	NA	31.106	-0.0920728	0.782075	other	29.0396	32.2411	27.528	27.2913	-0.0677119	0.846916	other	25.896	27.217	18.9891
tetur02g08840		1136.29	-0.0881266	0.913438	other	1050.4	1115.42	764.186	NA	NA	NA	NA	NA	NA	NA	1003.32	0.235139	0.431146	other	1081.9	923.524	746.734	917.065	0.365167	0.0894777	other	1004.66	780.009	1200.58
tetur02g08860		0.914543	-1.68332	0.375346	other	0.482815	1.26001	0.392014	NA	NA	NA	NA	NA	NA	NA	0.655041	-1.42183	0.47636	other	0.155666	1.04449	0	0.452857	-1.78201	NA	other	0	0.882278	0.53124
tetur02g08870		3.99363	0.623486	0.456906	other	4.60747	3.00303	3.24341	NA	NA	NA	NA	NA	NA	NA	2.31539	-0.676734	0.593729	other	2.05464	2.48863	0.783838	2.31281	0.218477	0.854522	other	2.39967	2.10175	3.84779
tetur02g08880		NA	NA	NA	NA	NA	NA	NA	763.48	-0.105466	0.111733	other	706.653	766.013	720.519	593.91	-0.130758	0.0823727	other	560.358	611.024	592.821	493.575	-0.217077	0.000758063	other	444.592	515.864	472.485
tetur02g08890		NA	NA	NA	NA	NA	NA	NA	1097.31	-0.167426	0.00482662	other	993.644	1118.68	851.782	864.704	-0.130176	0.0641789	other	812.343	892.386	803.834	755.98	-0.0647363	0.438275	other	717.623	753.394	647.536
tetur02g08900		NA	NA	NA	NA	NA	NA	NA	385.809	0.142202	0.113695	other	392.439	358.752	418.601	311.04	0.250463	0.00674622	other	335.62	286.133	290.013	NA	NA	NA	NA	NA	NA	NA
tetur02g08910		NA	NA	NA	NA	NA	NA	NA	2649.48	-0.0840182	0.135966	other	2480.28	2635.87	2421.24	1850.33	-0.491963	4.72261e-31	other	1497.61	2102.44	1749.01	1621.01	-0.36736	2.2789e-15	other	1379.31	1775.11	1546.25
tetur02g08920		NA	NA	NA	NA	NA	NA	NA	754.379	-0.0543555	0.486404	other	714.631	743.787	835.384	601.051	0.0147899	0.877065	transgressive:up,P1=P2	598.388	593.261	730.101	565.116	0.25006	0.00223573	other	598.883	500.902	712.398
tetur02g08930		NA	NA	NA	NA	NA	NA	NA	1.08274	-1.19907	0.514745	other	0.472235	1.51149	0.34369	0.960661	-0.358697	0.844674	other	0.636517	1.2033	2.28996	1.05375	0.0978337	0.953354	other	1.03513	1.01735	0.405464
tetur02g08940		NA	NA	NA	NA	NA	NA	NA	8.83816	-1.07574	0.0866792	other	4.90654	11.4974	4.66677	7.51439	-0.873845	0.150111	other	5.28956	9.17638	4.70367	6.0511	-1.00525	0.120062	other	4.03568	7.74173	8.64289
tetur02g08950		NA	NA	NA	NA	NA	NA	NA	1539	0.753813	3.2742e-39	dominant:P1,P1>P2	1921.24	1145.54	1959.55	1134.24	0.609315	3.41105e-22	partial dominant:P2,P1>P2	1385.6	913.692	1077.59	864.152	0.236444	7.41002e-05	transgressive:up,P1=P2	910.18	771.459	1133.15
tetur02g08960		NA	NA	NA	NA	NA	NA	NA	776.943	-0.523158	3.49419e-15	dominant:P2,P1<P2	608.173	868.504	832.425	647.005	-0.281169	0.00456336	other	576.705	692.699	566.897	539.452	-0.325806	0.00190377	other	464.939	584.877	432.889
tetur02g08980		NA	NA	NA	NA	NA	NA	NA	379.772	0.139732	0.128988	other	386.298	353.119	469.567	328.904	0.432928	4.10122e-06	other	381.009	281.646	348.978	289.626	0.450876	5.08986e-06	other	325.822	237.79	370.048
tetur02g08990		NA	NA	NA	NA	NA	NA	NA	61.2912	0.491663	0.0159984	other	70.5107	50.4576	60.6733	36.8005	-0.336614	0.184986	other	31.7389	40.2463	37.8388	NA	NA	NA	NA	NA	NA	NA
tetur02g09040		NA	NA	NA	NA	NA	NA	NA	46.344	-0.376933	0.118668	other	38.5622	49.9708	27.8454	NA	NA	NA	NA	NA	NA	NA	NA	NA	NA	NA	NA	NA	NA
tetur02g09060		106.143	-0.265086	0.099445	other	91.7188	110.585	108.685	126.151	0.189212	0.230964	other	131.409	114.82	131.955	NA	NA	NA	NA	NA	NA	NA	83.8621	0.163393	0.352765	other	85.8586	77.331	77.9376
tetur02g09080		561.8	-0.216523	0.353538	other	495.465	575.338	370.979	NA	NA	NA	NA	NA	NA	NA	486.619	0.0452797	0.795788	other	489.355	476.491	473.27	436.531	0.15329	0.286126	other	447.284	402.304	462.878
tetur02g09090		1.73263	2.28097	0.104653	other	2.79679	0.507085	1.80459	NA	NA	NA	NA	NA	NA	NA	1.07776	2.06712	0.228768	other	1.87239	0.419232	1.22107	0.452934	0.601063	NA	other	0.528184	0.353438	1.65525
tetur02g09100		0.101767	0.483142	NA	other	0.19383	0	0	NA	NA	NA	NA	NA	NA	NA	0.0702886	1.34752	NA	other	0.155666	0	0	0	NA	NA	other	0	0	0.451301
tetur02g09110		0.095483	0.483142	NA	other	0.182153	0	0.196007	NA	NA	NA	NA	NA	NA	NA	0	NA	NA	other	0	0	0	0	NA	NA	other	0	0	0
tetur02g09120		27.8211	0.616665	0.0595038	other	32.151	20.8831	19.9293	18.3551	-0.715599	0.0693131	other	12.9464	21.6561	12.3679	15.0692	-0.570248	0.203498	other	11.9865	17.2859	13.198	14.0813	-0.256962	0.600196	other	12.8106	14.5919	12.3842
tetur02g09140		NA	NA	NA	NA	NA	NA	NA	7.92419	0.564894	0.423519	other	9.39671	6.29009	6.91561	2.95983	-3.14359	0.0123381	other	0.325185	5.02017	1.38856	2.17942	-4.07192	0.00181234	other	0	4.24004	3.22186
tetur02g09170		3090.24	-0.143849	0.0111146	other	2799.42	3090.5	3202.31	3951.8	0.523901	4.69771e-42	dominant:P1,P1>P2	4600.67	3208.63	4315.5	2717.17	0.161218	0.000346615	other	2857.79	2559.23	2651.4	2337.39	0.143424	0.00333152	other	2387.31	2160.86	2345.45
tetur02g09180		NA	NA	NA	NA	NA	NA	NA	1143.9	0.335233	1.87711e-07	other	1251.15	993.46	1122.8	805.149	0.0368242	0.687429	other	804.34	792.349	805.381	NA	NA	NA	NA	NA	NA	NA
tetur02g09190		117.263	-1.42583	2.04421e-20	additive:P1<P2	61.3463	162.121	124.203	135.234	-0.998385	1.61905e-14	dominant:P1,P1<P2	84.5184	168.299	99.8965	NA	NA	NA	NA	NA	NA	NA	71.6205	-2.11008	1.24288e-28	additive:P1<P2	26.0102	113.35	65.1148
tetur02g09200		NA	NA	NA	NA	NA	NA	NA	274.87	-0.151678	0.161022	other	252.118	277.63	292.184	NA	NA	NA	NA	NA	NA	NA	NA	NA	NA	NA	NA	NA	NA
tetur02g09210		17.2269	-1.22379	0.000457109	partial dominant:P1,P1<P2	9.66579	23.1594	12.5653	NA	NA	NA	NA	NA	NA	NA	NA	NA	NA	NA	NA	NA	NA	10.8063	-1.7497	0.000236774	other	4.83966	16.186	11.3133
tetur02g09220		34.1533	-0.177025	0.56801	other	30.6464	34.456	31.7993	53.8304	1.00915	2.7886e-07	partial dominant:P1,P1>P2	72.5764	35.7634	61.6726	36.242	0.716022	0.00217299	partial dominant:P1,P1>P2	45.0996	28.5291	40.5418	NA	NA	NA	NA	NA	NA	NA
tetur02g09240		2.28425	1.42312	0.19373	other	3.12962	1.22402	1.96335	NA	NA	NA	NA	NA	NA	NA	NA	NA	NA	NA	NA	NA	NA	0.877679	-0.0286539	0.987219	other	0.853789	0.855747	0.565343
tetur02g09250		13.7606	0.703015	0.10358	other	16.0841	10.1451	14.4114	17.8074	1.32265	0.000321935	partial dominant:P2,P1>P2	25.6101	10.5392	15.5317	8.83252	0.0870448	0.887737	other	9.18252	8.40223	7.11028	NA	NA	NA	NA	NA	NA	NA
tetur02g09260		315.438	-0.0785855	0.624571	other	293.015	308.206	317.269	439.089	0.812934	3.1738e-23	dominant:P1,P1>P2	556.664	320.033	552.547	292.771	0.356021	0.000816988	other	333.607	255.231	317.64	246.951	0.293772	0.00666876	transgressive:up,P1=P2	265.053	215.514	383.432
tetur02g09270		484.499	-0.099985	0.415979	other	445.982	477.486	456.282	626.658	0.598851	4.67623e-20	partial dominant:P1,P1>P2	745.813	495.759	656.602	410.168	0.106362	0.218204	other	420.069	395.413	399.235	364.605	0.167292	0.046014	other	375.6	333.873	438.345
tetur02g09290		1.81599	-1.0178	0.392228	other	1.11111	2.34951	0.947442	2.17208	-0.544129	0.661808	other	1.68856	2.43542	1.42084	1.3782	-1.7349	0.223522	other	0.642885	1.94493	0.333814	NA	NA	NA	NA	NA	NA	NA
tetur02g09300		9.66856	1.06182	0.0383238	other	12.3436	6.08528	7.26751	7.57518	0.512018	0.368709	other	8.61009	6.31871	5.23082	4.65726	-0.222443	0.795717	other	4.08888	5.03973	4.55296	NA	NA	NA	NA	NA	NA	NA
tetur02g09310	CCE	463.1	-0.245346	0.0341997	other	403.242	479.395	473.361	463.287	-0.368522	1.44773e-06	other	387.888	497.664	442.671	385.951	-0.126596	0.169377	other	364.254	396.96	389.835	362.337	0.143385	0.0794786	other	369.877	335.168	334.67
tetur02g09320		501.907	1.07685	2.58579e-16	dominant:P1,P1>P2	649.566	307.21	665.69	546.58	1.31155	2.34348e-30	dominant:P1,P1>P2	791.816	319.006	683.881	418.85	1.27213	3.13006e-27	additive:P1>P2	615.295	254.397	399.112	278.782	0.610387	0.0318348	other	327.506	214.829	306.232
tetur02g09330		1125.98	-0.0952493	0.154933	other	1038.64	1107.43	1019.43	1258.28	0.189436	0.00114676	other	1305.03	1149.86	1321.99	951.395	0.0944142	0.232418	other	974.377	917.066	951.571	NA	NA	NA	NA	NA	NA	NA
tetur02g09340		417.719	-0.149558	0.268333	other	378.085	418.098	386.21	476.811	0.208102	0.013299	other	496.623	434.088	557.42	322.138	-0.29857	0.000917341	other	285.466	346.221	327.236	NA	NA	NA	NA	NA	NA	NA
tetur02g09360		368.157	0.340037	0.00444962	other	392.444	309.314	392.909	341.534	0.105429	0.293595	other	342.974	321.088	410.606	349.254	0.847797	5.82254e-23	dominant:P2,P1>P2	458.12	256.138	286.605	287.63	0.666877	2.61301e-12	partial dominant:P1,P1>P2	343.381	216.25	309.424
tetur02g09390		1874.15	0.0122799	0.868064	other	1795.28	1776.83	1857.08	2072.17	0.269314	9.85454e-10	other	2210.13	1844.77	2296.14	1558.34	0.168657	0.00230023	other	1634.29	1471.42	1535.78	1258.95	-0.0426571	0.386748	other	1207.49	1242.34	1397.03
tetur02g09400		NA	NA	NA	NA	NA	NA	NA	66.9636	-0.116186	0.641673	other	62.1302	67.0716	79.6504	56.2578	0.107094	0.683677	other	58.5488	53.4822	66.1744	NA	NA	NA	NA	NA	NA	NA
tetur02g09410		NA	NA	NA	NA	NA	NA	NA	NA	NA	NA	NA	NA	NA	NA	19.3051	-0.261747	0.487556	transgressive:up,P1=P2	16.7633	21.0129	33.2358	NA	NA	NA	NA	NA	NA	NA
tetur02g09420		NA	NA	NA	NA	NA	NA	NA	NA	NA	NA	NA	NA	NA	NA	792.071	-0.355522	1.90862e-09	other	680.16	868.681	583.5	NA	NA	NA	NA	NA	NA	NA
tetur02g09430		0.352794	-0.692461	NA	other	0.241408	0.431269	0.701638	0.461599	0.219885	NA	other	0.445379	0.448335	1.17962	0.685721	1.33608	0.546021	other	1.08021	0.35749	0.938536	0.290459	0.400426	NA	other	0.264092	0.301758	0.527985
tetur02g09440		757.432	-0.176834	0.0052779	other	678.343	765.264	756.571	806.371	-0.043089	0.595007	other	764.509	794.441	881.5	656.184	0.0746134	0.313585	other	670.594	633.704	637.725	584.823	0.174006	0.025262	other	602.999	535.023	552.05
tetur02g09450		471.367	-0.0237828	0.805363	other	445.659	452.749	477.552	533.414	0.29771	1.05469e-05	other	575.006	469.997	597.601	376.925	0.015739	0.888632	other	371.546	374.907	440.919	382.219	0.430113	4.42914e-10	other	427.222	316.53	400.784
tetur02g09460		2293.79	-0.251426	0.0712714	other	1997.44	2374.33	1908.67	2431.93	-0.14746	0.0638949	other	2219.86	2464.87	2295.77	1925.22	-0.0931699	0.333852	other	1834.02	1966.29	1446.25	1651.02	-0.0954237	0.296361	other	1552.76	1659.96	1521.03
tetur02g09470		NA	NA	NA	NA	NA	NA	NA	NA	NA	NA	NA	NA	NA	NA	NA	NA	NA	NA	NA	NA	NA	716.39	-0.409548	3.64701e-07	other	599.156	794.762	516.65
tetur02g09480		NA	NA	NA	NA	NA	NA	NA	941.523	-0.175591	0.00598061	other	850.689	961.272	785.869	723.959	-0.212938	0.00175639	other	655.681	766.698	673.72	670.871	0.0213509	0.767821	other	658.127	647.35	555.007
tetur02g09490		78.1229	-0.225198	0.198377	other	68.7505	80.1472	76.9724	75.8673	-0.439663	0.0125011	other	61.3855	83.2063	54.0909	60.9925	-0.262687	0.189235	other	53.0163	66.3736	59.5877	47.1699	-0.620289	0.00192224	partial dominant:P1,P1<P2	35.7437	56.0321	42.5998
tetur02g09510		NA	NA	NA	NA	NA	NA	NA	NA	NA	NA	NA	NA	NA	NA	NA	NA	NA	NA	NA	NA	NA	0.331289	2.50074	NA	other	0.642293	0	0
tetur02g09540		2319.6	0.0990952	0.067817	other	2286.25	2134.97	2213.66	NA	NA	NA	NA	NA	NA	NA	2070	0.446232	5.1573e-14	other	2403.5	1767.99	2126.02	1778.99	0.401138	3.88161e-19	other	1968.79	1492.85	1860.69
tetur02g09550		NA	NA	NA	NA	NA	NA	NA	NA	NA	NA	NA	NA	NA	NA	NA	NA	NA	NA	NA	NA	NA	0.0521964	0.42237	NA	other	0	0.101207	0
tetur02g09560		148.443	0.0997283	0.614581	other	145.792	137.138	148.373	NA	NA	NA	NA	NA	NA	NA	107.421	-0.251904	0.12413	other	97.5586	113.562	116.387	75.6477	-0.912969	1.02514e-08	partial dominant:P1,P1<P2	51.3175	95.8949	70.5357
tetur02g09570		0.442193	-0.0713626	NA	other	0.435237	0.407693	0.200655	NA	NA	NA	NA	NA	NA	NA	0.405671	1.09753	NA	other	0.480851	0.337674	0.110155	0.146618	-0.183186	NA	other	0	0.285807	0.451301
tetur02g09580		NA	NA	NA	NA	NA	NA	NA	NA	NA	NA	NA	NA	NA	NA	NA	NA	NA	NA	NA	NA	NA	434.002	0.0623542	0.4848	other	430.603	413.845	406.21
tetur02g09610		3155.99	0.0684437	0.172002	other	3080.02	2935.22	3152.77	NA	NA	NA	NA	NA	NA	NA	2506.14	0.0788485	0.126504	other	2548.29	2430.7	2751.53	NA	NA	NA	NA	NA	NA	NA
tetur02g09630		6.67221	-0.645865	0.264181	other	4.93766	7.77846	10.6954	NA	NA	NA	NA	NA	NA	NA	6.4085	0.0517994	0.942655	other	6.23104	6.44085	10.7373	NA	NA	NA	NA	NA	NA	NA
tetur02g09640		NA	NA	NA	NA	NA	NA	NA	NA	NA	NA	NA	NA	NA	NA	NA	NA	NA	NA	NA	NA	NA	166.661	0.543105	1.25289e-06	dominant:P1,P1>P2	192.806	131.485	191.056
tetur02g09660		1352.09	0.0877846	0.162319	other	1327.57	1249.54	1304.82	NA	NA	NA	NA	NA	NA	NA	1195.63	0.420684	2.08283e-16	other	1371.43	1034.76	1356.84	937.55	0.118147	0.0586785	other	950.799	873.693	1022.85
tetur02g09690		0.0633797	0.483142	NA	other	0.120925	0	0	NA	NA	NA	NA	NA	NA	NA	NA	NA	NA	NA	NA	NA	NA	NA	NA	NA	NA	NA	NA	NA
tetur02g09700		0.166586	-0.0939306	NA	other	0.120925	0.196428	0.706286	NA	NA	NA	NA	NA	NA	NA	NA	NA	NA	NA	NA	NA	NA	NA	NA	NA	NA	NA	NA	NA
tetur02g09740		1.03837	-3.54066	0.0156625	other	0	1.97836	1.06537	NA	NA	NA	NA	NA	NA	NA	NA	NA	NA	NA	NA	NA	NA	NA	NA	NA	NA	NA	NA	NA
tetur02g09750		36.2349	1.86686	7.94734e-15	additive:P1>P2	54.3426	14.7345	28.3294	NA	NA	NA	NA	NA	NA	NA	NA	NA	NA	NA	NA	NA	NA	NA	NA	NA	NA	NA	NA	NA
tetur02g09770		8.5491	-3.4281	2.24171e-07	other	1.33082	14.9593	3.07538	NA	NA	NA	NA	NA	NA	NA	NA	NA	NA	NA	NA	NA	NA	NA	NA	NA	NA	NA	NA	NA
tetur02g09780		0	NA	NA	other	0	0	0.196007	NA	NA	NA	NA	NA	NA	NA	NA	NA	NA	NA	NA	NA	NA	NA	NA	NA	NA	NA	NA	NA
tetur02g09790		NA	NA	NA	NA	NA	NA	NA	NA	NA	NA	NA	NA	NA	NA	1.51005	-0.835279	0.586294	other	0.995778	1.8992	2.55952	1.66725	0.0142373	0.991888	other	1.63842	1.60175	0.485404
tetur02g09800		0	NA	NA	other	0	0	0	NA	NA	NA	NA	NA	NA	NA	NA	NA	NA	NA	NA	NA	NA	NA	NA	NA	NA	NA	NA	NA
tetur02g09810		NA	NA	NA	NA	NA	NA	NA	NA	NA	NA	NA	NA	NA	NA	124.074	-0.511491	0.00042895	partial dominant:P1,P1<P2	100.811	140.681	117.155	NA	NA	NA	NA	NA	NA	NA
tetur02g09820		1644.45	0.218478	0.000161575	other	1686.22	1448.15	1645.7	NA	NA	NA	NA	NA	NA	NA	1415.08	0.472839	9.90734e-12	other	1654.78	1199.18	1541.23	NA	NA	NA	NA	NA	NA	NA
tetur02g09850	UGT(UGT204B2)	693.059	0.113456	0.523795	other	687.174	633.719	611.505	NA	NA	NA	NA	NA	NA	NA	NA	NA	NA	NA	NA	NA	NA	NA	NA	NA	NA	NA	NA	NA
tetur02g09870	CCE(TuCCE17)	NA	NA	NA	NA	NA	NA	NA	NA	NA	NA	NA	NA	NA	NA	117.966	0.910089	9.48144e-11	partial dominant:P1,P1>P2	157.125	84.6075	126.397	107.483	0.940683	1.33198e-13	partial dominant:P1,P1>P2	137.728	71.4281	110.395
tetur02g09900		NA	NA	NA	NA	NA	NA	NA	NA	NA	NA	NA	NA	NA	NA	892.804	1.14881	1.11807e-83	partial dominant:P1,P1>P2	1268.79	576.433	1021.08	721.207	0.911485	9.50383e-54	additive:P1>P2	916.621	486.683	666.09
tetur02g09930		0	NA	NA	other	0	0	0	NA	NA	NA	NA	NA	NA	NA	NA	NA	NA	NA	NA	NA	NA	NA	NA	NA	NA	NA	NA	NA
tetur02g09940		NA	NA	NA	NA	NA	NA	NA	0	NA	NA	other	0	0	0	NA	NA	NA	NA	NA	NA	NA	NA	NA	NA	NA	NA	NA	NA
tetur02g09960		NA	NA	NA	NA	NA	NA	NA	NA	NA	NA	NA	NA	NA	NA	32.1009	-0.241261	0.451923	other	29.7176	33.4979	31.7911	NA	NA	NA	NA	NA	NA	NA
tetur02g09970		NA	NA	NA	NA	NA	NA	NA	NA	NA	NA	NA	NA	NA	NA	NA	NA	NA	NA	NA	NA	NA	2.83953	-0.238687	0.811435	other	2.62357	2.90549	2.32297
tetur02g09980		7.05413	0.00531162	0.993504	other	6.65844	6.78557	6.33872	NA	NA	NA	NA	NA	NA	NA	4.79387	-0.464106	0.546801	other	3.66035	5.61876	3.26117	4.13275	-0.562516	0.446067	other	3.29669	4.74035	4.02524
tetur02g09990		748.058	0.777257	5.70744e-15	partial dominant:P1,P1>P2	900.846	525.006	776.089	NA	NA	NA	NA	NA	NA	NA	531.734	0.554068	1.7436e-10	dominant:P1,P1>P2	641.743	434.749	624.55	NA	NA	NA	NA	NA	NA	NA
tetur02g10000		NA	NA	NA	NA	NA	NA	NA	NA	NA	NA	NA	NA	NA	NA	13.6584	-0.452269	0.336168	other	11.8994	14.8437	14.4383	NA	NA	NA	NA	NA	NA	NA
tetur02g10020		NA	NA	NA	NA	NA	NA	NA	NA	NA	NA	NA	NA	NA	NA	NA	NA	NA	NA	NA	NA	NA	15.2266	-1.23055	0.000631011	partial dominant:P1,P1<P2	8.82795	20.8034	12.0628
tetur02g10030		NA	NA	NA	NA	NA	NA	NA	NA	NA	NA	NA	NA	NA	NA	99.1394	-1.65418	3.68408e-25	partial dominant:P1,P1<P2	44.8094	141.052	75.0949	78.9169	-1.79682	3.62936e-27	partial dominant:P1,P1<P2	34.4842	119.086	57.022
tetur02g10040		NA	NA	NA	NA	NA	NA	NA	NA	NA	NA	NA	NA	NA	NA	NA	NA	NA	NA	NA	NA	NA	0.478247	-1.89548	NA	other	0	0.930894	0.0799393
tetur02g10070		NA	NA	NA	NA	NA	NA	NA	NA	NA	NA	NA	NA	NA	NA	NA	NA	NA	NA	NA	NA	NA	259.069	-0.209327	0.0773387	other	233.539	270.499	235.431
tetur02g10080		NA	NA	NA	NA	NA	NA	NA	NA	NA	NA	NA	NA	NA	NA	NA	NA	NA	NA	NA	NA	NA	77.1322	0.61106	0.000197171	partial dominant:P2,P1>P2	90.8887	59.2053	74.7965
tetur02g10090		NA	NA	NA	NA	NA	NA	NA	NA	NA	NA	NA	NA	NA	NA	NA	NA	NA	NA	NA	NA	NA	2518.38	-0.234518	2.26894e-09	other	2250.39	2650.28	2271.77
tetur02g10130		NA	NA	NA	NA	NA	NA	NA	NA	NA	NA	NA	NA	NA	NA	5.11143	0.749191	0.300235	other	6.77892	3.69632	5.37346	NA	NA	NA	NA	NA	NA	NA
tetur02g10170		12.6681	0.773889	0.0564546	other	15.1815	8.96701	9.05172	8.04519	-0.658701	0.318913	other	5.91447	9.30646	8.50824	NA	NA	NA	NA	NA	NA	NA	NA	NA	NA	NA	NA	NA	NA
tetur02g10180		NA	NA	NA	NA	NA	NA	NA	NA	NA	NA	NA	NA	NA	NA	3.33067	0.745767	0.378827	other	4.05481	2.69438	2.96536	2.89971	0.588217	0.502779	other	3.36949	2.27515	1.60841
tetur02g10210		799.023	-0.0822968	0.486492	other	739.51	783.421	772.934	NA	NA	NA	NA	NA	NA	NA	519.035	-0.905478	9.20352e-12	additive:P1<P2	346.671	648.763	491.084	412.407	-1.11644	3.88009e-37	dominant:P2,P1<P2	254.864	547.722	490.437
tetur02g10220		395.312	1.5712	7.28973e-68	additive:P1>P2	563.245	190.368	399.018	NA	NA	NA	NA	NA	NA	NA	179.543	0.402728	0.00103736	other	203.072	157.656	188.12	175.451	0.64597	7.09818e-11	partial dominant:P1,P1>P2	208.318	133.094	183.054
tetur02g10230		1456.67	-0.059745	0.601898	other	1359.84	1416.57	1450.33	NA	NA	NA	NA	NA	NA	NA	1286.65	0.264968	1.92232e-05	other	1401.54	1173.11	1278.81	1054.22	0.0977826	0.164365	transgressive:up,P1=P2	1061.05	990.564	1251.79
tetur02g10260		698.727	-0.150576	0.0537635	other	632.351	699.388	681.619	NA	NA	NA	NA	NA	NA	NA	NA	NA	NA	NA	NA	NA	NA	NA	NA	NA	NA	NA	NA	NA
tetur02g10330		25.571	-0.181585	0.595347	other	22.9346	25.8031	28.3628	NA	NA	NA	NA	NA	NA	NA	20.8086	-0.15169	0.705164	other	19.68	21.3708	16.996	19.406	0.125936	0.718409	other	19.7189	18.0417	20.8343
tetur02g10360		855.439	0.067523	0.313789	other	833.897	796.575	849.206	NA	NA	NA	NA	NA	NA	NA	759.033	0.394437	7.97613e-11	other	867.243	659.677	840.109	649.435	0.34333	2.49385e-09	other	706.748	557.005	766.619
tetur02g10410	MFS	NA	NA	NA	NA	NA	NA	NA	NA	NA	NA	NA	NA	NA	NA	562.051	0.119373	0.191084	other	577.83	540.085	623.061	NA	NA	NA	NA	NA	NA	NA
tetur02g10420		12.8825	0.815663	0.0428755	other	15.7375	8.81749	16.4174	NA	NA	NA	NA	NA	NA	NA	9.26871	0.755789	0.131704	other	11.5351	7.30315	10.8214	NA	NA	NA	NA	NA	NA	NA
tetur02g10430		533.979	0.194784	0.0492783	other	544.125	473.624	495.669	NA	NA	NA	NA	NA	NA	NA	462.762	0.479575	2.20883e-08	other	541.108	392.224	471.702	NA	NA	NA	NA	NA	NA	NA
tetur02g10470		40.7183	0.916444	8.32382e-06	partial dominant:P1,P1>P2	50.9106	26.7068	46.0325	NA	NA	NA	NA	NA	NA	NA	NA	NA	NA	NA	NA	NA	NA	NA	NA	NA	NA	NA	NA	NA
tetur02g10480		1.38353	-1.25683	0.426853	other	0.830946	1.8055	1.46961	NA	NA	NA	NA	NA	NA	NA	0.837063	-2.70414	0.189294	other	0	1.49424	0	0.816707	-1.77364	0.333554	other	0.326294	1.26225	0.0799393
tetur02g10490		289.01	0.959063	3.09917e-13	additive:P1>P2	363.938	186.972	269.05	NA	NA	NA	NA	NA	NA	NA	194.225	0.624007	4.06881e-05	partial dominant:P1,P1>P2	239.386	154.814	199.578	170.593	0.62518	3.0896e-06	partial dominant:P1,P1>P2	201.199	130.759	178.495
tetur02g10500		1.80425	1.75287	0.169707	other	2.66005	0.777913	1.49179	NA	NA	NA	NA	NA	NA	NA	0.436935	-0.732433	NA	other	0.16952	0.64445	0.513709	NA	NA	NA	NA	NA	NA	NA
tetur02g10510		730.369	-1.93765	0.00174137	dominant:P1,P1<P2	288.505	1103.26	440.707	NA	NA	NA	NA	NA	NA	NA	831.455	-0.351072	0.26251	other	711.784	913.475	419.675	531.905	-1.5489	4.1017e-12	additive:P1<P2	263.715	771.568	474.47
tetur02g10530		228.304	0.487822	1.72173e-05	other	253.654	181.519	209.074	NA	NA	NA	NA	NA	NA	NA	145.847	-0.136555	0.444922	other	137.253	150.311	186.012	119.617	-0.248004	0.13022	other	105.851	126.921	121.84
tetur02g10540		1232.34	0.362455	3.78543e-07	other	1321.58	1027.27	1059.83	NA	NA	NA	NA	NA	NA	NA	929.558	0.248943	0.00117671	other	1008.74	850.688	944.478	743.044	0.0198158	0.856863	other	727.73	718.216	892.054
tetur02g10550		NA	NA	NA	NA	NA	NA	NA	NA	NA	NA	NA	NA	NA	NA	NA	NA	NA	NA	NA	NA	NA	420.053	0.109853	0.238882	other	424.271	393.128	394.611
tetur02g10570		868.953	0.369367	1.01551e-07	other	934.048	722.27	766.778	NA	NA	NA	NA	NA	NA	NA	NA	NA	NA	NA	NA	NA	NA	NA	NA	NA	NA	NA	NA	NA
tetur02g10580		NA	NA	NA	NA	NA	NA	NA	NA	NA	NA	NA	NA	NA	NA	NA	NA	NA	NA	NA	NA	NA	10.1287	-0.586637	0.224922	other	7.73088	11.9795	7.38595
tetur02g10590		1465.28	0.394155	6.73357e-17	other	1587.46	1205.52	1565.09	NA	NA	NA	NA	NA	NA	NA	1041.71	0.10242	0.0929079	other	1074.4	998.249	1153.17	908.587	0.135586	0.0295381	other	925.074	842.851	1027.49
tetur02g10600		930.083	0.24077	0.00163719	other	959.832	812.874	844.55	NA	NA	NA	NA	NA	NA	NA	720.132	0.200747	0.00402155	other	763.795	673.192	764.095	595.347	0.0560493	0.436282	other	590.19	568.396	548.487
tetur02g10610		469.949	0.247855	0.000811901	other	486.269	409.474	520.454	NA	NA	NA	NA	NA	NA	NA	364.044	0.192326	0.04911	other	387.615	339.065	444.682	336.208	0.363477	1.09554e-05	other	367.939	286.299	397.287
tetur02g10630		0.110709	-0.671	NA	other	0	0.211266	0	NA	NA	NA	NA	NA	NA	NA	NA	NA	NA	NA	NA	NA	NA	0.0759848	0.42237	NA	other	0	0.147959	0
tetur02g10640	CCE(TuCCE19)	735.382	-0.141375	0.272492	other	666.207	735.305	594.944	NA	NA	NA	NA	NA	NA	NA	659.353	0.219942	0.108517	other	708.553	609.026	422.024	638.498	0.505029	6.01764e-06	dominant:P2,P1>P2	728.233	514.113	460.72
tetur02g10650		468.729	0.32658	0.000102454	other	497.042	396.395	421.934	NA	NA	NA	NA	NA	NA	NA	NA	NA	NA	NA	NA	NA	NA	NA	NA	NA	NA	NA	NA	NA
tetur02g10660		587.373	0.456406	1.32515e-08	other	648.541	471.09	631.873	NA	NA	NA	NA	NA	NA	NA	524.3	0.817936	3.9449e-26	dominant:P1,P1>P2	680.724	390.088	579.357	556.497	1.19569	8.84512e-61	partial dominant:P1,P1>P2	753.356	329.363	625.523
tetur02g10670		NA	NA	NA	NA	NA	NA	NA	NA	NA	NA	NA	NA	NA	NA	0.722511	-1.65927	0.382563	other	0.155666	1.16441	0.560179	NA	NA	NA	NA	NA	NA	NA
tetur02g10680		0	NA	NA	other	0	0	0	NA	NA	NA	NA	NA	NA	NA	NA	NA	NA	NA	NA	NA	NA	NA	NA	NA	NA	NA	NA	NA
tetur02g10730		414.174	0.130318	0.26079	other	412.898	376.503	434.208	NA	NA	NA	NA	NA	NA	NA	412.037	0.760474	1.02024e-15	dominant:P1,P1>P2	528.552	311.787	536.723	316.947	0.422707	1.21345e-05	other	353.519	263.259	400.785
tetur02g10740		21.8252	1.40709	2.6501e-05	dominant:P2,P1>P2	30.1953	11.4123	11.9995	NA	NA	NA	NA	NA	NA	NA	11.8542	0.650999	0.14695	other	14.6082	9.44686	5.48179	5.17672	-2.05767	0.00774587	other	2.09173	7.97684	4.91368
tetur02g10750		381.608	-0.135443	0.261295	other	345.984	381.32	404.551	NA	NA	NA	NA	NA	NA	NA	273.204	-0.517816	3.38887e-08	transgressive:up,P1<P2	214.463	315.771	369.19	284.161	0.0978164	0.287276	other	286.312	266.613	310.799
tetur02g10770		13971.4	-0.756064	0.0197506	other	9908.35	16717.5	11521.4	NA	NA	NA	NA	NA	NA	NA	12481.2	-0.392494	0.0330135	other	10520.8	13845	5310.24	10518.7	-0.41203	0.0108035	other	8781.55	11685.1	8141.5
tetur02g10790		2742.28	0.0676111	0.254257	other	2676.33	2550.36	2307.37	NA	NA	NA	NA	NA	NA	NA	NA	NA	NA	NA	NA	NA	NA	NA	NA	NA	NA	NA	NA	NA
tetur02g10810		NA	NA	NA	NA	NA	NA	NA	NA	NA	NA	NA	NA	NA	NA	376.199	0.039152	0.733555	other	373.955	371.676	397.113	305.312	-0.162328	0.0774397	other	280.25	313.814	314.495
tetur02g10820		NA	NA	NA	NA	NA	NA	NA	NA	NA	NA	NA	NA	NA	NA	558.682	0.000979975	0.991994	other	551.162	555.356	549.24	520.027	0.209254	0.000593614	other	543.036	468.868	431.808
tetur02g10840		10.0084	1.14209	0.0206918	other	13.1526	5.92379	9.20362	NA	NA	NA	NA	NA	NA	NA	NA	NA	NA	NA	NA	NA	NA	NA	NA	NA	NA	NA	NA	NA
tetur02g10850		2932.29	0.0356053	0.487853	other	2829.49	2759.39	2761.78	NA	NA	NA	NA	NA	NA	NA	2433.94	0.176922	4.52158e-05	other	2569.07	2285.06	2715.68	2009.06	0.0362007	0.440292	other	1980.29	1929.36	2121.36
tetur02g10860		359.865	-0.213403	0.0250351	other	318.176	367.721	344.485	NA	NA	NA	NA	NA	NA	NA	291.035	-0.212085	0.0514259	other	268.28	304.492	294.628	NA	NA	NA	NA	NA	NA	NA
tetur02g10870		290.906	-0.977178	2.89305e-20	additive:P1<P2	185.66	368.723	291.634	NA	NA	NA	NA	NA	NA	NA	NA	NA	NA	NA	NA	NA	NA	NA	NA	NA	NA	NA	NA	NA
tetur02g10880		NA	NA	NA	NA	NA	NA	NA	NA	NA	NA	NA	NA	NA	NA	219.424	-0.287744	0.00691827	other	190.948	238.589	192.582	NA	NA	NA	NA	NA	NA	NA
tetur02g10890		NA	NA	NA	NA	NA	NA	NA	NA	NA	NA	NA	NA	NA	NA	85.4584	0.243589	0.160909	other	92.5432	78.3621	94.0452	70.3132	0.0872781	0.649918	other	70.6535	66.1804	83.0477
tetur02g10900		NA	NA	NA	NA	NA	NA	NA	NA	NA	NA	NA	NA	NA	NA	511.442	-0.135554	0.142971	other	477.418	530.168	516.999	494.67	0.204196	0.00484362	other	514.922	447.661	412.514
tetur02g10910		1358.86	0.0662423	0.257972	other	1324.54	1265.48	1429.84	NA	NA	NA	NA	NA	NA	NA	NA	NA	NA	NA	NA	NA	NA	1027.87	0.337596	1.0444e-12	other	1115.33	884.788	951.937
tetur02g10920		NA	NA	NA	NA	NA	NA	NA	NA	NA	NA	NA	NA	NA	NA	613.639	-0.588892	6.99176e-22	dominant:P1,P1<P2	475.12	714.534	542.215	577.778	-0.215066	0.000352816	other	521.01	603.278	505.421
tetur02g10930		657.312	-0.15213	0.0416012	other	594.385	658.396	601.451	NA	NA	NA	NA	NA	NA	NA	485.674	-0.412719	3.03439e-07	other	401.275	545.239	466.871	NA	NA	NA	NA	NA	NA	NA
tetur02g10940		1184.92	0.184459	0.608078	other	1201.91	1056.53	1184.74	NA	NA	NA	NA	NA	NA	NA	1030.25	0.469781	1.2176e-07	other	1202.45	874.811	749.405	552.753	-1.13122	1.78725e-34	additive:P1<P2	336.926	738.669	495.251
tetur02g10950		NA	NA	NA	NA	NA	NA	NA	NA	NA	NA	NA	NA	NA	NA	NA	NA	NA	NA	NA	NA	NA	29.6989	-1.01182	4.45808e-05	partial dominant:P2,P1<P2	19.5044	38.293	30.7776
tetur02g10960		0.10596	0.483142	NA	other	0.201879	0	0.326826	NA	NA	NA	NA	NA	NA	NA	NA	NA	NA	NA	NA	NA	NA	0	NA	NA	other	0	0	0
tetur02g10980		NA	NA	NA	NA	NA	NA	NA	NA	NA	NA	NA	NA	NA	NA	5.32747	-0.126274	0.880467	other	4.8265	5.64105	5.62431	5.55967	0.379999	0.579537	other	6.05787	4.76392	7.01226
tetur02g10990		NA	NA	NA	NA	NA	NA	NA	NA	NA	NA	NA	NA	NA	NA	9.81989	-2.0781	0.000677935	other	3.93255	14.3752	5.8132	8.92238	-1.2845	0.0203467	other	5.23128	12.1328	13.0747
tetur02g11010		NA	NA	NA	NA	NA	NA	NA	NA	NA	NA	NA	NA	NA	NA	406.116	-0.739785	1.26705e-19	additive:P1<P2	291.067	491.618	382.888	NA	NA	NA	NA	NA	NA	NA
tetur02g11040		NA	NA	NA	NA	NA	NA	NA	NA	NA	NA	NA	NA	NA	NA	502.121	-0.191783	0.013582	other	456.276	530.49	489.618	333.509	-1.15616	1.15116e-52	dominant:P1,P1<P2	201.095	447.919	204.311
tetur02g11060		5576.22	-0.0160617	0.864526	other	5285.67	5342.38	5376	NA	NA	NA	NA	NA	NA	NA	4261.55	-0.149488	0.00282977	other	3970.63	4424.07	3860.14	3612.73	-0.180247	0.00528955	other	3294.51	3735.41	2784.32
tetur02g11070		877.182	0.154587	0.0256369	other	882.264	789.654	855.792	NA	NA	NA	NA	NA	NA	NA	760.624	0.417522	1.02319e-09	other	877.944	653.891	855.12	629.697	0.280673	2.40408e-05	other	673.281	552.078	714.341
tetur02g11080		680.778	-0.0517581	0.483393	other	636.308	661.236	620.727	NA	NA	NA	NA	NA	NA	NA	517.485	-0.199748	0.00827202	other	469.228	547.592	498.602	455.869	-0.130939	0.119834	other	424.816	462.348	382.114
tetur02g11090		NA	NA	NA	NA	NA	NA	NA	NA	NA	NA	NA	NA	NA	NA	NA	NA	NA	NA	NA	NA	NA	1305.99	-0.537197	2.69594e-22	dominant:P2,P1<P2	1038.38	1502.99	1431.79
tetur02g11100		978.895	-0.0777184	0.255481	other	908.994	956.701	933.556	NA	NA	NA	NA	NA	NA	NA	784.859	-0.042443	0.593097	other	759.416	792.235	728.095	718.955	0.123467	0.0563479	other	730.227	668.883	687.402
tetur02g11110		NA	NA	NA	NA	NA	NA	NA	NA	NA	NA	NA	NA	NA	NA	NA	NA	NA	NA	NA	NA	NA	7.47811	-0.864096	0.140115	other	5.21457	9.33756	3.20239
tetur02g11120		9.2154	-0.130491	0.84291	other	8.57043	8.99463	5.88752	NA	NA	NA	NA	NA	NA	NA	5.1502	-2.69074	0.00400994	other	2.18064	7.44662	4.64201	6.10332	-0.226573	0.731913	other	5.59416	6.28564	3.49212
tetur02g11130		2091.43	-0.0128419	0.862269	other	1985.02	2001.26	1897.72	NA	NA	NA	NA	NA	NA	NA	1657.18	-0.0308097	0.628236	other	1622.72	1657.25	1564.16	1362.46	-0.157086	0.00750682	other	1252.05	1399.34	1409.84
tetur02g11150		731.074	-0.139866	0.179752	other	662.131	731.227	705.159	NA	NA	NA	NA	NA	NA	NA	481.849	-0.931698	9.90605e-37	partial dominant:P2,P1<P2	317.615	605.543	507.775	456.736	-0.430166	9.38184e-11	other	377.487	511.275	411.987
tetur02g11160		513.383	-0.111467	0.346219	other	469.97	508.501	498.895	NA	NA	NA	NA	NA	NA	NA	437.338	0.0891573	0.336167	other	448.623	421.061	448.65	390.054	0.178779	0.0243738	other	403.517	355.518	379.752
tetur02g11190		1119.62	-0.00869946	0.911138	other	1064.63	1069.36	1073.26	NA	NA	NA	NA	NA	NA	NA	1002.85	0.341215	6.11272e-09	other	1128.37	885.555	1001.84	838.403	0.240583	7.58771e-06	other	883.747	747.692	864.576
tetur02g11200		NA	NA	NA	NA	NA	NA	NA	NA	NA	NA	NA	NA	NA	NA	NA	NA	NA	NA	NA	NA	NA	641.023	0.240996	0.000290389	other	675.86	571.422	596.401
tetur02g11210		634.073	0.518531	7.23161e-12	partial dominant:P1,P1>P2	711.355	497.278	611.207	NA	NA	NA	NA	NA	NA	NA	NA	NA	NA	NA	NA	NA	NA	NA	NA	NA	NA	NA	NA	NA
tetur02g11220		561.517	0.11354	0.143543	other	556.248	514.008	529.358	NA	NA	NA	NA	NA	NA	NA	454.368	0.187663	0.0285837	other	480.688	425.644	451.702	388.444	0.144325	0.0941126	other	396.485	359.362	356.801
tetur02g11230		878.672	0.489664	5.24937e-06	other	978.683	696.037	825.75	NA	NA	NA	NA	NA	NA	NA	671.314	0.437096	3.00633e-10	other	775.83	576.384	847.592	575.769	0.380513	1.94836e-06	other	633.778	486.658	585.673
tetur02g11240		831.782	0.110423	0.0950195	other	822.809	762.545	808.758	NA	NA	NA	NA	NA	NA	NA	684.896	0.220475	0.000476495	other	737.302	631.471	753.365	649.775	0.456978	1.28303e-17	other	731.226	533.163	609.54
tetur02g11250		1014.81	-0.0890687	0.133505	other	938.524	995.662	997.992	NA	NA	NA	NA	NA	NA	NA	933.085	0.344538	5.1384e-11	other	1049.16	824.522	1016.76	780.933	0.241201	2.44962e-05	transgressive:up,P1=P2	823.523	696.158	954.73
tetur02g11270	ABC(TuABCG-03)	1223.41	0.0918964	0.367353	other	1204.01	1127.9	1471.01	2132.46	1.44417	4.87432e-111	dominant:P1,P1>P2	3181.73	1170.98	2945.43	1325.15	0.940596	2.93554e-44	dominant:P1,P1>P2	1785.34	933.961	1519.49	1114.94	0.809538	1.91694e-29	dominant:P1,P1>P2	1380.66	788.641	1475.6
tetur02g11280		1032.66	-0.0208584	0.762363	other	977.71	990.514	977.966	1204.39	0.390907	2.50192e-15	other	1339.18	1028.38	1358.25	964.748	0.468052	7.30594e-20	other	1124.96	820.265	1071.9	843.425	0.452522	6.3586e-18	other	948.705	692.549	1016.54
tetur02g11290		NA	NA	NA	NA	NA	NA	NA	NA	NA	NA	NA	NA	NA	NA	166.305	0.239879	0.0769695	other	178.004	154.166	176.414	NA	NA	NA	NA	NA	NA	NA
tetur02g11300		1409.17	0.0173391	0.835056	other	1351.07	1334.8	1369.25	NA	NA	NA	NA	NA	NA	NA	1251.26	0.353529	5.42713e-12	other	1407.43	1105.35	1487.23	1032.65	0.204577	0.000546096	transgressive:up,P1=P2	1076.2	933.303	1301.33
tetur02g11310		784.18	-0.737563	0.0162961	other	560.833	933.577	589.261	NA	NA	NA	NA	NA	NA	NA	832.039	0.213798	0.0823549	other	888.358	773.06	753.918	570.549	-0.509427	5.51429e-09	partial dominant:P2,P1<P2	457.565	652.692	557.209
tetur02g11320		60.5967	0.961257	6.35267e-05	partial dominant:P1,P1>P2	75.9723	39.5401	61.8727	NA	NA	NA	NA	NA	NA	NA	51.6795	1.19742	8.13053e-10	dominant:P1,P1>P2	74.2302	32.7442	75.9794	46.4649	1.19822	3.15376e-10	partial dominant:P1,P1>P2	62.7592	27.6498	56.7121
tetur02g11330		1602.1	-0.858038	1.14038e-43	additive:P1<P2	1086.98	1966.27	1495.99	NA	NA	NA	NA	NA	NA	NA	NA	NA	NA	NA	NA	NA	NA	NA	NA	NA	NA	NA	NA	NA
tetur02g11360		34.9494	0.397022	0.196828	other	37.9049	28.7131	36.2934	NA	NA	NA	NA	NA	NA	NA	NA	NA	NA	NA	NA	NA	NA	19.3824	-0.166789	0.685278	other	17.6486	20.0713	25.9591
tetur02g11370		26.689	-1.22171	1.32631e-05	dominant:P1,P1<P2	15.364	35.4928	12.6571	NA	NA	NA	NA	NA	NA	NA	22.6908	-0.923944	0.016649	other	13.8373	29.3979	10.9773	15.9288	-1.95073	1.18876e-06	partial dominant:P2,P1<P2	6.17646	24.8152	16.8299
tetur02g11380		NA	NA	NA	NA	NA	NA	NA	NA	NA	NA	NA	NA	NA	NA	NA	NA	NA	NA	NA	NA	NA	50.4923	-0.531691	0.00718581	partial dominant:P2,P1<P2	40.0438	58.1891	59.6087
tetur02g11400	ABC(TuABCG-04)	23.7698	1.24334	8.11522e-05	partial dominant:P2,P1>P2	31.7276	13.5799	19.5214	NA	NA	NA	NA	NA	NA	NA	18.9054	1.40393	2.71592e-05	partial dominant:P2,P1>P2	28.0676	11.2472	17.7012	10.771	0.291256	0.515778	other	11.4683	9.49882	7.78602
tetur02g11410		2963.96	1.02983	5.64656e-42	dominant:P1,P1>P2	3794.43	1855.58	3386.65	NA	NA	NA	NA	NA	NA	NA	2734.3	1.44346	1.19369e-121	dominant:P1,P1>P2	4171.44	1536.5	3174.43	1845.24	0.82179	2.88745e-28	dominant:P1,P1>P2	2293.12	1297.23	2119.61
tetur02g11420		10129.6	0.0580392	0.867978	other	9851.96	9455.13	10331	10527.3	0.123989	0.00455167	other	10675.2	9815.76	11439.3	7155.03	-0.342351	5.48426e-07	other	6164.38	7829.84	4067.49	5721.88	-0.547636	4.1958e-26	dominant:P1,P1<P2	4523.5	6610.53	5084.12
tetur02g11430		1280.73	-0.0470356	0.555309	other	1201.59	1239.41	1067.8	NA	NA	NA	NA	NA	NA	NA	894.538	-0.532827	8.63184e-14	dominant:P1,P1<P2	711.699	1026.35	628.178	805.601	-0.302999	1.80612e-05	other	701.135	866.485	504.252
tetur02g11440		681.809	-0.08151	0.214931	other	631.271	668.234	678.184	NA	NA	NA	NA	NA	NA	NA	589.668	0.174197	0.00877774	other	622.709	553.354	598.929	515.752	0.199731	0.00293829	other	536.391	467.186	506.111
tetur02g11460		1534.69	-0.0070345	0.909211	other	1459.64	1465.5	1414.22	NA	NA	NA	NA	NA	NA	NA	1275.02	0.124934	0.0416959	other	1325.23	1213.56	1275.28	1059.67	0.014939	0.80384	other	1037.41	1024.64	1108.89
tetur02g11470		172.921	0.607771	1.67739e-05	partial dominant:P1,P1>P2	198.652	130.957	183.72	NA	NA	NA	NA	NA	NA	NA	108.049	-0.017808	0.932708	other	105.266	108.452	111.816	112.166	0.483453	0.000259378	other	126.715	91.5689	90.9342
tetur02g11480		1033.19	-0.000274163	0.997383	other	984.156	985.066	998.294	NA	NA	NA	NA	NA	NA	NA	802.065	-0.079495	0.353763	other	768.31	815.734	835.755	725.023	0.0738367	0.298037	other	722.024	688.8	664.37
tetur02g11520		5.19716	-0.17468	0.838378	other	4.64499	5.25776	12.6928	NA	NA	NA	NA	NA	NA	NA	4.79654	0.200218	0.79971	other	5.248	4.35581	4.14944	2.8024	-0.984434	0.278031	other	1.7748	3.67773	2.99316
tetur02g11530		337.718	-0.137774	0.443284	other	307.203	336.45	222.121	NA	NA	NA	NA	NA	NA	NA	297.182	0.188724	0.20295	other	314.124	278.614	192.676	290.682	0.489354	0.00100851	other	330.477	235.209	200.135
tetur02g11540		934.118	0.0653013	0.415123	other	909.936	870.431	850.866	NA	NA	NA	NA	NA	NA	NA	NA	NA	NA	NA	NA	NA	NA	NA	NA	NA	NA	NA	NA	NA
tetur02g11550		NA	NA	NA	NA	NA	NA	NA	NA	NA	NA	NA	NA	NA	NA	NA	NA	NA	NA	NA	NA	NA	421.233	-0.151403	0.0681507	other	388.881	430.835	440.899
tetur02g11560		3868.38	-0.173916	2.16596e-05	other	3465.52	3907.36	3712.65	NA	NA	NA	NA	NA	NA	NA	NA	NA	NA	NA	NA	NA	NA	2685.63	-0.131994	0.00108345	other	2494.1	2731.98	2547.57
tetur02g11570		119.727	0.342021	0.0142253	other	127.587	100.615	94.481	NA	NA	NA	NA	NA	NA	NA	81.1901	-0.105165	0.58942	other	76.8564	83.3171	73.0514	77.524	0.188554	0.237183	other	80.5115	70.3404	70.7369
tetur02g11580		260.611	1.03447	1.09273e-29	additive:P1>P2	333.707	163.089	270.953	NA	NA	NA	NA	NA	NA	NA	150.089	0.321696	0.00674742	other	165.723	135.056	190.61	125.438	0.202135	0.102076	other	130.046	114.036	122.723
tetur02g11600		669.917	0.524388	8.37633e-15	partial dominant:P2,P1>P2	752.836	524.139	603.965	699.471	0.639991	1.04873e-16	partial dominant:P1,P1>P2	844.014	544.191	716.182	480.064	0.281638	0.000357739	other	527.506	434.033	493.695	434.569	0.384686	6.39178e-06	other	479.167	366.501	472.686
tetur02g11610		373.099	0.910974	6.76384e-26	dominant:P1,P1>P2	463.52	247.687	387.519	351.685	0.803033	3.95243e-20	dominant:P1,P1>P2	444.826	257.178	492.31	356.442	1.40341	6.05067e-60	additive:P1>P2	537.765	205.124	367.217	134.164	-0.986154	1.88794e-16	additive:P1<P2	87.9135	173.19	127.449
tetur02g11620		1653.43	-0.0290517	0.71259	other	1559.82	1591.66	1680.08	1583.47	-0.250346	7.46101e-06	other	1386.19	1652.47	1597.84	1199.84	-0.363553	5.59529e-09	other	1027.6	1318.01	1112.23	1043.56	-0.276819	1.58568e-05	other	917.708	1112.91	958.35
tetur02g11630		760.659	0.0490709	0.51936	other	737.403	712.417	800.315	854.298	0.347204	1.71888e-08	other	937.208	739.652	876	588.448	-0.051836	0.560636	other	574.394	589.954	608.025	503.866	-0.0455676	0.581883	other	482.309	498.113	538.505
tetur02g11640		NA	NA	NA	NA	NA	NA	NA	579.989	-0.0713639	0.369966	other	545.866	574.643	511.755	724.264	1.17946	1.60783e-87	additive:P1>P2	1040.86	458.367	745.823	690.22	1.30873	4.54011e-129	additive:P1>P2	956.011	386.988	623.917
tetur02g11650		NA	NA	NA	NA	NA	NA	NA	NA	NA	NA	NA	NA	NA	NA	37.8813	-0.479773	0.0716957	other	30.1134	43.4926	42.4482	36.6098	-0.0804812	0.77019	other	34.5256	36.7228	36.4468
tetur02g11660		495.521	-0.045055	0.684953	other	464.18	480.285	514.656	484.138	-0.197437	0.0204613	other	431.948	498.696	477.465	389.543	-0.111064	0.250994	other	371.324	397.734	436.595	361.777	0.12786	0.115021	other	368.21	335.833	393.419
tetur02g11670		629.844	-0.106051	0.313349	other	578.889	621.528	473.064	562.003	-0.627006	4.96951e-15	partial dominant:P1,P1<P2	418.704	645.248	477.853	NA	NA	NA	NA	NA	NA	NA	NA	NA	NA	NA	NA	NA	NA
tetur02g11680		163.604	0.145868	0.367983	other	164.085	147.739	132.687	143.261	-0.368467	0.0134157	other	120.601	153.35	131.031	133.782	0.231562	0.132726	other	145.289	122.339	70.9635	112.962	0.177651	0.230496	other	116.526	103.285	66.6425
tetur02g11700		101.365	0.908919	8.15624e-08	partial dominant:P2,P1>P2	126.29	66.9298	88.5107	67.7139	-0.185787	0.468394	other	60.7028	69.4995	45.7974	51.7398	-0.306195	0.354802	other	46.1221	55.4208	52.8825	39.5857	-0.641251	0.0100882	other	30.2376	46.8021	59.8303
tetur02g11710		1209.78	0.0350623	0.819644	other	1167.76	1138.17	1193.56	1319.87	0.252341	1.73335e-06	transgressive:up,P1=P2	1399.24	1181.74	1586.13	1083.95	0.390954	2.80265e-11	other	1237.85	942.536	1030.68	1050.68	0.650121	4.44405e-44	dominant:P1,P1>P2	1248.63	795.83	1187.69
tetur02g11720		NA	NA	NA	NA	NA	NA	NA	481.424	0.616379	1.97684e-09	partial dominant:P1,P1>P2	578.322	376.671	483.39	NA	NA	NA	NA	NA	NA	NA	318.27	0.517382	1.45197e-11	partial dominant:P2,P1>P2	365.632	253.668	297.049
tetur02g11740		405.864	-0.256537	0.0035953	other	353.319	420.206	392.695	NA	NA	NA	NA	NA	NA	NA	312.607	-0.373541	0.00012766	other	262.019	347.982	262.573	277.046	-0.258743	0.00527931	other	245.275	293.781	232.796
tetur02g11750		100.807	-0.0439651	0.8011	other	94.5906	97.5475	113.619	114.483	0.290846	0.0419708	other	122.931	101.269	98.8319	86.687	0.197507	0.242847	other	92.2741	80.7803	82.3358	63.3704	-0.325866	0.0632262	other	55.1075	68.198	86.803
tetur02g11760		3757.49	-0.345848	3.22363e-12	other	3155.12	4006.28	3385.79	4184.19	-0.0823315	0.0817726	other	3921.09	4159.36	4037.1	3189.08	-0.159964	0.00598615	other	2962.36	3317.68	2871.02	2624.95	-0.278778	3.00603e-11	other	2306.74	2801.08	2192.99
tetur02g11770		1149.37	0.253954	1.6586e-05	other	1191.57	999.163	1135.99	1190.02	0.330831	3.71821e-08	other	1296.49	1037.47	1204.53	NA	NA	NA	NA	NA	NA	NA	770.456	0.200342	0.000458331	other	800.629	698.652	836.137
tetur02g11780		115.13	-1.20149	6.74523e-09	dominant:P1,P1<P2	65.9535	153.439	74.34	131.721	-0.814207	1.79847e-07	dominant:P1,P1<P2	88.0522	159.33	89.0629	NA	NA	NA	NA	NA	NA	NA	107.989	-0.0450348	0.790573	other	102.843	107.295	59.9835
tetur02g11790		427.071	-0.0419257	0.73377	other	400.208	413.757	383.938	432.073	-0.0897007	0.291975	other	404.822	429.593	377.046	351.123	0.0380897	0.711587	other	354.464	342.64	368.917	310.832	0.120113	0.141263	other	315.558	289.307	260.636
tetur02g11800		1342.32	0.00435518	0.960135	other	1281.3	1277.08	1207.45	1212.96	-0.429994	1.45713e-16	other	987.018	1325.82	993.515	NA	NA	NA	NA	NA	NA	NA	853.533	-0.217619	0.0016692	other	767.976	892.892	634.444
tetur02g11810		275.844	0.20786	0.0325524	other	281.662	244.114	274.538	NA	NA	NA	NA	NA	NA	NA	222.8	0.293109	0.00716348	transgressive:up,P1=P2	243.965	202.135	313.774	199.785	0.351178	0.000573348	transgressive:up,P1=P2	218.117	170.651	317.736
tetur02g11830		71.7832	-3.7452	4.27333e-54	additive:P1<P2	8.97415	127.794	79.0513	115.545	-0.615171	0.000485598	partial dominant:P1,P1<P2	86.1079	132.66	99.1528	73.7753	-1.62971	2.92412e-19	dominant:P2,P1<P2	32.2635	105.828	102.731	49.6661	-3.67334	1.32722e-31	additive:P1<P2	7.31133	89.3429	45.9743
tetur02g11850		NA	NA	NA	NA	NA	NA	NA	NA	NA	NA	NA	NA	NA	NA	7.05716	-0.666165	0.263655	other	4.8395	8.71717	5.30297	9.9779	0.735684	0.0812552	other	12.05	7.36225	8.93012
tetur02g11910		0.763901	0.529261	0.805354	other	0.847563	0.608733	0.899122	NA	NA	NA	NA	NA	NA	NA	0.773591	0.78297	0.708718	other	1.09406	0.50433	0	0.386932	-0.166964	NA	other	0.326294	0.426721	0.736213
tetur02g11920		NA	NA	NA	NA	NA	NA	NA	NA	NA	NA	NA	NA	NA	NA	4.37073	-0.352985	0.702919	other	3.53239	4.97202	3.96762	3.31052	-0.931821	0.306945	other	2.24797	4.2012	2.42639
tetur02g11940		NA	NA	NA	NA	NA	NA	NA	NA	NA	NA	NA	NA	NA	NA	24.8931	-1.09518	0.00055664	partial dominant:P1,P1<P2	16.3829	31.3104	21.2541	28.2097	0.0907747	0.802085	other	28.4675	26.4311	18.9531
tetur02g11960	lipocalins	5630.78	-0.215043	0.134215	other	4968.68	5762.45	5645.35	NA	NA	NA	NA	NA	NA	NA	4731.14	-0.0542989	0.597642	other	4582.06	4772.21	5192.85	4831.54	0.416096	6.3579e-07	other	5372.71	4028.93	3979.91
tetur02g11980		236.197	0.18965	0.085967	other	239.707	210.494	212.438	NA	NA	NA	NA	NA	NA	NA	NA	NA	NA	NA	NA	NA	NA	143.713	-0.146434	0.312389	other	132.48	147.164	106.301
tetur02g12000		359.715	1.25716	1.38838e-33	dominant:P1,P1>P2	483.238	202.516	415.843	NA	NA	NA	NA	NA	NA	NA	338.855	1.70293	1.75971e-95	partial dominant:P1,P1>P2	545.324	167.697	381.777	209.074	0.909188	1.41743e-21	dominant:P1,P1>P2	265.223	141.595	257.211
tetur02g12010		828.97	-0.243316	0.00032728	other	723.557	856.371	716.855	NA	NA	NA	NA	NA	NA	NA	664.47	-0.273306	0.000689768	other	595.049	709.192	611.573	538.741	-0.420333	9.38502e-11	other	449.636	598.757	517.02
tetur02g12030		NA	NA	NA	NA	NA	NA	NA	NA	NA	NA	NA	NA	NA	NA	107.87	-0.827916	1.43286e-08	dominant:P2,P1<P2	74.0774	133.165	125.332	110.174	-0.137474	0.342205	other	101.94	112.436	96.8094
tetur02g12050		3.59866	4.65981	8.00705e-05	other	6.65106	0.211266	1.51974	NA	NA	NA	NA	NA	NA	NA	1.24068	3.51176	0.0171919	other	2.54298	0.174821	2.92241	1.17633	3.43444	0.0258212	other	2.14365	0.147959	1.77118
tetur02g12070		30.1892	0.710766	0.00584437	partial dominant:P2,P1>P2	35.9522	21.5932	27.79	22.2029	-0.0630225	0.882362	other	20.395	22.405	28.1503	20.8303	0.397328	0.243645	other	24.0858	17.8783	23.4105	15.1594	-0.0595019	0.894749	other	14.3974	15.0901	27.0389
tetur02g12110		1257.49	-0.101249	0.148524	other	1158.27	1238.44	1207.18	1240.82	-0.225705	8.91617e-06	other	1097.67	1285.67	1247.04	998.862	-0.119435	0.0533902	other	944.94	1025.57	900.855	894.97	0.0163148	0.800217	other	875.698	865.833	831.296
tetur02g12130		2111.08	-0.225252	0.000669223	other	1856.61	2167	2091.01	2558.42	0.303632	4.33877e-14	other	2763.27	2249.86	2971.44	1919.45	0.181845	0.019243	other	2035.18	1794.52	1809.04	1546.32	-0.0195594	0.689028	other	1493.85	1515.16	1440.17
tetur02g12140		265.888	0.445563	1.01963e-05	other	292.415	214.368	249.325	191.444	-0.674879	6.52352e-08	dominant:P1,P1<P2	139.191	222.533	147.382	181.893	0.0279135	0.859345	other	183.584	177.524	144.828	152.024	-0.0330728	0.830203	other	145.931	149.859	109.624
tetur02g12150		1430.15	-0.0375186	0.676759	other	1346.16	1379.67	1353.64	1468.65	-0.0193468	0.775986	other	1410.58	1432.41	1458.36	1104.69	-0.140651	0.0273167	other	1034.69	1142.51	1068.13	986.862	-0.0159572	0.821628	other	955.744	964.633	934.418
tetur02g12180		NA	NA	NA	NA	NA	NA	NA	NA	NA	NA	NA	NA	NA	NA	8.90207	-2.60548	3.56792e-05	other	2.37346	13.989	12.3531	NA	NA	NA	NA	NA	NA	NA
tetur02g12190		NA	NA	NA	NA	NA	NA	NA	39.0137	0.958774	0.000153658	dominant:P1,P1>P2	52.4302	26.0672	73.7119	NA	NA	NA	NA	NA	NA	NA	NA	NA	NA	NA	NA	NA	NA
tetur02g12210		26.0599	0.575006	0.0492708	other	29.8396	19.8364	47.106	28.6046	0.836849	0.00289358	dominant:P1,P1>P2	36.6053	20.5851	44.6148	18.4031	0.332718	0.374218	other	20.4978	16.4236	23.5807	19.8122	0.847698	0.00720654	dominant:P1,P1>P2	24.6746	13.8653	30.6886
tetur02g12220		24.6162	0.135883	0.697162	other	24.4835	22.4322	41.5758	NA	NA	NA	NA	NA	NA	NA	24.3891	0.71508	0.0114174	other	31.1341	18.5743	27.5674	25.8866	1.14457	6.64031e-06	dominant:P1,P1>P2	34.6939	15.6816	37.583
tetur02g12240		NA	NA	NA	NA	NA	NA	NA	15.9985	-0.20085	0.666865	other	13.9197	16.7664	20.6723	13.0269	-0.0959713	0.844674	other	12.3192	13.3776	8.73632	28.487	1.96165	2.24909e-14	additive:P1>P2	44.1418	11.2902	22.6621
tetur02g12250		912.201	-0.296991	0.00127511	other	780.768	957.817	1049.26	1355.11	0.787958	9.19685e-37	dominant:P1,P1>P2	1709.38	994.497	1554.32	997.057	0.625349	3.99325e-24	additive:P1>P2	1230.7	793.179	1001.29	856.805	0.572026	7.73495e-14	dominant:P1,P1>P2	997.466	669.725	1014.64
tetur02g12280		17.6434	0.695757	0.0348016	other	20.8671	12.7651	13.0016	13.432	-0.0914397	0.852882	other	12.7233	13.2465	7.85578	7.95463	-1.08964	0.0514244	other	4.52817	10.569	7.16374	NA	NA	NA	NA	NA	NA	NA
tetur02g12290		140.933	1.28685	9.1826e-26	additive:P1>P2	190.134	78.5225	124.622	131.743	1.18222	3.53042e-19	dominant:P2,P1>P2	185.1	81.5346	98.3442	109.157	1.34001	8.46299e-20	partial dominant:P1,P1>P2	161.923	65.0324	127.873	103.842	1.42811	9.41899e-30	dominant:P1,P1>P2	147.151	54.9048	115.499
tetur02g12300		2.21486	-1.75423	0.161345	other	0.993296	3.22692	1.40183	2.94552	-0.635356	0.565269	other	2.23545	3.34787	3.62178	2.55563	-0.446752	0.711276	other	2.35764	2.67179	1.18404	1.38863	-1.9939	0.150523	other	0.445437	2.25595	1.86476
tetur02g12310		1959.2	-0.251715	1.41703e-07	other	1706.4	2027.59	1681.88	1954.72	-0.367667	1.79778e-16	other	1629.76	2105.16	1844.63	NA	NA	NA	NA	NA	NA	NA	1245.86	-0.496247	4.31033e-18	other	1006.69	1417.67	821.67
tetur02g12320	SDR	3994.94	-0.344476	0.0104679	other	3356.89	4256.88	3875.4	4162.25	-0.31368	4.30405e-08	transgressive:up,P1=P2	3549.91	4419.18	5579.19	3261.12	-0.303136	4.97115e-07	other	2864.25	3525.1	2382.79	2385.77	-0.835725	4.87852e-67	partial dominant:P1,P1<P2	1666.39	2976.17	2059.04
tetur02g12330		539.061	-0.161716	0.0696207	other	486.08	541.343	489.327	556.865	-0.141502	0.128953	other	511.292	561.962	573.426	461.474	0.0644832	0.52391	other	468.298	448.262	426.513	367.61	-0.162341	0.0640276	other	336.85	378.482	362.851
tetur02g12410		NA	NA	NA	NA	NA	NA	NA	9.97422	3.63043	5.46396e-08	other	19.5997	1.69506	12.8422	NA	NA	NA	NA	NA	NA	NA	NA	NA	NA	NA	NA	NA	NA
tetur02g12420		NA	NA	NA	NA	NA	NA	NA	0	NA	NA	other	0	0	0	NA	NA	NA	NA	NA	NA	NA	NA	NA	NA	NA	NA	NA	NA
tetur02g12440		0.277888	0.536264	NA	other	0.384032	0.145604	0.59267	0.38448	0.841088	NA	other	0.650217	0.150043	0	0.0674583	0.0646139	NA	other	0	0.120303	1.313	0.0521964	0.42237	NA	other	0	0.101207	0.0799393
tetur02g12560		0	NA	NA	other	0	0	0	NA	NA	NA	NA	NA	NA	NA	NA	NA	NA	NA	NA	NA	NA	0	NA	NA	other	0	0	0
tetur02g12580		NA	NA	NA	NA	NA	NA	NA	39.6185	-1.85659	4.8963e-11	dominant:P1,P1<P2	16.5715	55.8766	20.962	NA	NA	NA	NA	NA	NA	NA	NA	NA	NA	NA	NA	NA	NA
tetur02g12590		742.762	0.384705	8.793e-09	other	801.686	614.11	659.409	641.301	-0.0766041	0.365682	other	600.849	637.601	690.188	470.17	-0.310441	0.00081981	other	412.543	508.526	441.786	524.613	0.463206	2.18223e-10	other	591.437	429.406	453.73
tetur02g12610		1.79311	0.271319	0.857563	other	1.89822	1.52033	0.919496	NA	NA	NA	NA	NA	NA	NA	NA	NA	NA	NA	NA	NA	NA	NA	NA	NA	NA	NA	NA	NA
tetur02g12630		NA	NA	NA	NA	NA	NA	NA	NA	NA	NA	NA	NA	NA	NA	1085.38	0.550466	1.4006e-19	dominant:P2,P1>P2	1301.89	893.866	959.043	850.897	0.25398	2.9288e-05	other	901.147	754.656	749.159
tetur02g12640		1942.01	-0.123594	0.181286	other	1772.42	1929	1941.55	2621.7	0.686196	1.07418e-51	dominant:P1,P1>P2	3208.9	2002.85	3137.42	NA	NA	NA	NA	NA	NA	NA	NA	NA	NA	NA	NA	NA	NA
tetur02g12650		286.486	1.2977	8.5002e-28	additive:P1>P2	387.715	158.41	244.393	219.022	0.740902	4.54267e-11	dominant:P2,P1>P2	271.66	164.477	177.725	NA	NA	NA	NA	NA	NA	NA	127.1	0.309893	0.0219129	other	136.582	110.773	123.715
tetur02g12690		NA	NA	NA	NA	NA	NA	NA	10.9368	0.206978	0.745119	other	11.8958	9.5527	7.48925	NA	NA	NA	NA	NA	NA	NA	NA	NA	NA	NA	NA	NA	NA
tetur02g12700		NA	NA	NA	NA	NA	NA	NA	9.6257	0.0796354	0.898789	other	9.72638	9.00298	11.7579	NA	NA	NA	NA	NA	NA	NA	NA	NA	NA	NA	NA	NA	NA
tetur02g12720		NA	NA	NA	NA	NA	NA	NA	NA	NA	NA	NA	NA	NA	NA	NA	NA	NA	NA	NA	NA	NA	32.1913	1.41654	2.62431e-10	additive:P1>P2	45.6496	16.9912	28.76
tetur02g12730		25.2138	0.432147	0.186387	other	27.6138	20.4432	20.7995	NA	NA	NA	NA	NA	NA	NA	NA	NA	NA	NA	NA	NA	NA	NA	NA	NA	NA	NA	NA	NA
tetur02g12740		393.954	-0.00998875	0.969378	other	374.745	376.114	302.72	378.248	-0.207578	0.107173	other	336.429	390.449	381.855	334.833	0.203488	0.150803	other	357.178	311.441	288.531	220.439	-0.672697	3.83489e-09	dominant:P2,P1<P2	166.035	262.966	244.162
tetur02g12750		NA	NA	NA	NA	NA	NA	NA	1.24405	-1.60442	0.281362	other	0.487884	1.78015	0.639638	NA	NA	NA	NA	NA	NA	NA	NA	NA	NA	NA	NA	NA	NA
tetur02g12770		0.256096	-1.60995	NA	other	0	0.487635	0	NA	NA	NA	NA	NA	NA	NA	0.226013	-0.875552	NA	other	0	0.403459	0	NA	NA	NA	NA	NA	NA	NA
tetur02g12800		30.2262	-0.255206	0.400669	other	26.0388	31.5651	27.805	NA	NA	NA	NA	NA	NA	NA	23.8351	-0.307622	0.399093	other	20.4558	26.1487	15.4107	21.3792	-0.123666	0.760215	other	19.5251	22.0717	15.2852
tetur02g12810		14632.7	-0.0469324	0.269654	other	13724.2	14165.2	15655	NA	NA	NA	NA	NA	NA	NA	12190.9	0.0961927	0.0902132	other	12511.5	11730.1	11732.9	10656.2	0.129546	0.00114594	other	10831.1	9904.05	9815.6
tetur02g12820		1424.13	-0.0210261	0.749678	other	1347.1	1367.18	1278.1	NA	NA	NA	NA	NA	NA	NA	1084	-0.18359	0.00144793	other	1001.58	1132.21	1134.84	949.572	-0.10434	0.0682893	other	891.914	955.945	954.406
tetur02g12850		423.107	0.276682	0.00667489	other	441.121	365.308	326.176	NA	NA	NA	NA	NA	NA	NA	298.869	-0.0677696	0.57556	other	288.111	302.534	296.522	246.372	-0.195919	0.0533561	other	224.055	255.409	214.436
tetur02g12860		NA	NA	NA	NA	NA	NA	NA	NA	NA	NA	NA	NA	NA	NA	490.48	0.382344	3.24634e-07	other	557.514	428.634	535.858	NA	NA	NA	NA	NA	NA	NA
tetur02g12870		NA	NA	NA	NA	NA	NA	NA	NA	NA	NA	NA	NA	NA	NA	1354.89	0.022203	0.716863	other	1349.94	1336.27	1375.41	1107.53	-0.133471	0.00426153	other	1026.86	1128.24	1118.91
tetur02g12880		398.867	-0.0727713	0.511993	other	369.933	390.277	367.695	NA	NA	NA	NA	NA	NA	NA	299.339	-0.265301	0.00401654	other	263.391	323.193	311.879	264.07	-0.180855	0.0340674	other	241.001	272.851	260.523
tetur02g12890		18.2441	0.351095	0.351093	other	19.6505	15.1261	14.3405	NA	NA	NA	NA	NA	NA	NA	NA	NA	NA	NA	NA	NA	NA	9.56685	-0.400653	0.428623	other	8.03636	10.5723	6.77539
tetur02g12910		1529.03	-0.0611259	0.683379	other	1427.55	1486.57	1261.86	NA	NA	NA	NA	NA	NA	NA	1143.47	-0.27052	0.0202027	other	1010.63	1231.07	773.059	936.027	-0.409451	1.14626e-05	other	782.007	1039.54	742.296
tetur02g12920		54.3355	-0.0662783	0.826961	other	50.557	53.0075	38.0749	NA	NA	NA	NA	NA	NA	NA	48.0672	0.34176	0.199384	other	52.2563	43.9012	34.7512	28.5745	-0.979353	0.000560642	dominant:P1,P1<P2	18.5435	37.0737	16.3274
tetur02g12930		5605.35	0.275883	0.472235	other	5853.24	4830.16	4494.91	NA	NA	NA	NA	NA	NA	NA	5516.85	0.87169	7.0431e-15	dominant:P2,P1>P2	7293.97	4000.13	3074.7	3222.6	-0.222752	0.0486359	other	2893.99	3377.41	3167.01
tetur02g12940		NA	NA	NA	NA	NA	NA	NA	NA	NA	NA	NA	NA	NA	NA	0	NA	NA	other	0	0	0	NA	NA	NA	NA	NA	NA	NA
tetur02g12960		0.765067	-1.63357	0.462768	other	0.322803	1.13627	4.73372	NA	NA	NA	NA	NA	NA	NA	6.25922	3.79092	3.37062e-06	other	12.7655	0.939893	7.30583	0.408332	-1.66263	NA	other	0	0.79425	1.95874
tetur02g12970		NA	NA	NA	NA	NA	NA	NA	NA	NA	NA	NA	NA	NA	NA	49.0552	0.383052	0.132514	other	54.347	44.0024	37.0728	NA	NA	NA	NA	NA	NA	NA
tetur02g13050		NA	NA	NA	NA	NA	NA	NA	315.782	-1.63182	9.73662e-06	partial dominant:P2,P1<P2	141.05	438.056	401.835	286.062	-0.782596	0.0476201	other	201.482	349.152	193.167	190.058	-1.97441	1.12106e-06	partial dominant:P2,P1<P2	74.981	295.012	223.272
tetur02g13060		NA	NA	NA	NA	NA	NA	NA	233.047	-1.07589	7.81839e-13	partial dominant:P1,P1<P2	139.528	294.897	210.205	241.314	0.0721529	0.71138	other	243.939	235.182	229.777	159.956	-0.820798	2.21901e-05	partial dominant:P1,P1<P2	112.695	198.633	127.201
tetur02g13090		170.815	0.885922	4.95414e-14	partial dominant:P2,P1>P2	210.945	114.644	133.388	109.467	-0.437561	0.00378151	other	89.8271	119.045	76.326	104.442	0.298694	0.039879	other	114.119	94.9452	99.2566	60.4321	-1.06663	1.42282e-09	additive:P1<P2	37.4401	80.1654	57.8001
tetur02g13100		276.18	0.717338	8.06464e-15	dominant:P1,P1>P2	327.042	199.412	294.645	219.321	0.10347	0.386518	other	219.226	207.047	281.522	217.675	0.799777	2.69835e-14	partial dominant:P2,P1>P2	278.665	165.135	219.604	237.604	1.21409	9.66262e-40	dominant:P1,P1>P2	322.877	139.438	310.926
tetur02g13110		NA	NA	NA	NA	NA	NA	NA	NA	NA	NA	NA	NA	NA	NA	NA	NA	NA	NA	NA	NA	NA	27.6109	-0.211207	0.458048	other	24.8941	28.8358	31.1678
tetur02g13130		897.84	0.144275	0.110451	other	899.489	811.828	901.206	947.875	0.271752	0.000202154	other	1012.16	842.771	989.186	720.57	0.20279	0.00581012	other	765.819	672.249	862.476	485.8	-0.586537	6.34098e-14	dominant:P2,P1<P2	377.793	567.582	509.107
tetur02g13140		400.85	-0.159657	0.0550161	other	360.743	403.246	384.966	NA	NA	NA	NA	NA	NA	NA	308.352	-0.286495	0.00221799	other	270.024	333.94	332.414	293.701	0.0258086	0.811333	other	289.629	281.938	272.315
tetur02g13180		6.09207	-0.201137	0.771518	other	5.52024	6.08885	4.11982	NA	NA	NA	NA	NA	NA	NA	5.16641	-0.0493645	0.953299	other	5.21196	5.04307	2.72706	NA	NA	NA	NA	NA	NA	NA
tetur02g13200		635.532	-0.431628	1.77523e-07	other	516.737	694.474	618.219	660.465	-0.405423	1.1386e-08	other	538.571	720.997	684.545	527.96	-0.314945	3.20143e-05	other	458.262	575.116	527.618	444.117	-0.364929	1.01763e-05	other	378.757	485.535	559.732
tetur02g13220		NA	NA	NA	NA	NA	NA	NA	3193.28	-0.618543	1.81186e-13	partial dominant:P2,P1<P2	2381.12	3664.51	3032.83	NA	NA	NA	NA	NA	NA	NA	2014.02	-0.76467	1.86862e-20	dominant:P1,P1<P2	1451.31	2467.84	1497.28
tetur02g13250		796.114	0.0900825	0.398025	other	781.704	735.661	815.88	689.326	-0.472312	2.13075e-14	other	548.037	763.757	454.902	530.813	-0.516122	3.39761e-11	partial dominant:P1,P1<P2	422.101	609.222	487.509	463.724	-0.407983	1.81971e-10	other	388.057	514.35	405.412
tetur02g13260		353.474	-0.099828	0.365755	other	325.88	347.848	339.459	427.37	0.412429	1.64447e-07	other	480.033	361.072	420.951	301.176	0.104405	0.352173	other	311.341	288.03	301.567	NA	NA	NA	NA	NA	NA	NA
tetur02g13270		376.447	0.296843	0.00121347	other	395.335	322.197	364.239	311.564	-0.351448	0.000223708	other	261.057	334.516	234.57	246.873	-0.271293	0.0119176	other	216.887	266.807	175.018	223.24	-0.106844	0.378403	other	209.083	225.275	146.887
tetur02g13280		4015.33	-0.0255494	0.743479	other	3794.9	3858.1	3566.37	4404.44	0.201238	7.35722e-06	other	4592.06	4005.66	4469.31	3440.14	0.208164	1.68581e-05	other	3674.61	3195.01	3459.74	2859.58	0.0891897	0.0911523	other	2867.14	2697.6	3217.99
tetur02g13310		1061.68	-0.0806964	0.184285	other	984.4	1039.12	978.313	1059.98	-0.162448	0.00339591	other	962.2	1078.66	983.21	853.687	-0.0581612	0.401773	other	827.574	860.47	872.152	719.736	-0.109533	0.0746843	other	674.064	726.444	669.789
tetur02g13320		7.30345	1.57786	0.0135865	other	10.5198	3.40264	7.89762	7.05854	1.57098	0.0123475	other	10.968	3.5256	10.9632	14.6222	3.32178	8.00946e-12	other	29.0396	2.81462	19.0051	6.48913	2.04758	0.00114367	other	10.2552	2.37636	11.2102
tetur02g13330		1323.07	-0.0602363	0.557602	other	1235.67	1286.01	1197.25	1588.54	0.431989	5.89956e-15	other	1792.55	1335.34	1891.54	1260.94	0.483458	8.24392e-15	other	1479.05	1065.01	1209.81	1043	0.331502	6.81304e-08	other	1130.43	899.234	1070.32
tetur02g13340		477.444	-0.244361	0.00151193	other	417.509	492.437	472.715	424.475	-0.823569	7.05885e-26	dominant:P1,P1<P2	286.405	511.242	340.428	395.276	-0.124123	0.148374	other	371.464	407.784	445.899	315.986	-0.354746	0.000553067	other	270.667	344.3	338.816
tetur02g13350		0.101767	0.483142	NA	other	0.19383	0	0	0	NA	NA	other	0	0	0	NA	NA	NA	NA	NA	NA	NA	NA	NA	NA	NA	NA	NA	NA
tetur02g13360		1016.91	-0.550143	1.8042e-06	partial dominant:P2,P1<P2	787.656	1150.46	1012.02	1223.15	-0.0143611	0.862452	transgressive:up,P1=P2	1173.2	1194.23	1706.28	888.552	-0.273763	0.0251893	other	790.053	952.686	639.192	798.924	-0.0976049	0.301342	other	750.143	804.287	840.787
tetur02g13370		723.462	0.0353281	0.637976	other	697.679	681.207	682.383	731.022	0.0115434	0.880517	other	709.306	707.238	717.811	632.689	0.321213	2.3667e-07	other	705.081	564.123	662.273	545.267	0.297453	4.11398e-07	other	584.752	476.279	477.191
tetur02g13380		390.778	0.128898	0.264745	other	389.362	355.45	348.902	361.69	-0.161093	0.165603	other	327.032	369.12	298.087	282.99	-0.164949	0.217999	other	263.05	294.359	274.323	221.956	-0.444474	0.000777902	other	183.447	248.576	273.187
tetur02g13390		NA	NA	NA	NA	NA	NA	NA	51.4476	-0.732919	0.000499076	dominant:P1,P1<P2	37.1429	60.0197	29.534	38.6117	-0.83379	0.000512673	partial dominant:P2,P1<P2	26.2508	47.8848	42.9482	33.795	-0.637253	0.00648077	partial dominant:P1,P1<P2	25.3333	40.4204	28.6758
tetur02g13400		493.314	1.02154	2.70118e-28	dominant:P1,P1>P2	630.214	310.144	529.556	426.165	0.721968	1.40214e-18	partial dominant:P2,P1>P2	526.143	321.994	397.184	360.413	0.919463	1.13315e-21	partial dominant:P1,P1>P2	482.216	256.846	381.813	243.027	0.235355	0.04585	transgressive:up,P1=P2	256.134	216.844	338.447
tetur02g13410		20.2166	0.203718	0.69817	other	20.8095	17.722	22.5313	NA	NA	NA	NA	NA	NA	NA	NA	NA	NA	NA	NA	NA	NA	NA	NA	NA	NA	NA	NA	NA
tetur02g13420		222.629	0.836471	1.26388e-16	additive:P1>P2	271.43	152.946	212.717	195.442	0.517265	2.44341e-06	partial dominant:P2,P1>P2	227.395	158.791	175.399	158.422	0.579274	2.52466e-06	dominant:P1,P1>P2	194.793	126.657	189.163	129.861	0.442552	0.000105098	other	145.781	106.94	149.498
tetur02g13440		1975.73	0.0743489	0.0886221	other	1932.25	1833.45	1863.27	1975.57	0.022212	0.703181	other	1926.46	1903.55	1423.74	1387.31	-0.344811	0.00119132	other	1195.71	1518.34	1351.78	1115.57	-0.53079	2.57872e-15	dominant:P2,P1<P2	889.148	1281.92	1229.58
tetur02g13460		334.832	0.786739	1.20707e-14	dominant:P2,P1>P2	403.55	234.686	255.737	264.854	0.150217	0.157502	other	272.706	243.645	210.443	179.151	-0.265154	0.0257711	other	156.467	194.338	186.257	177.311	0.133708	0.21133	other	180.961	164.089	177.868
tetur02g13470		2088.06	-0.505912	9.89834e-16	partial dominant:P2,P1<P2	1646.2	2333.39	2044.57	2607.76	0.135953	0.000684489	other	2655.34	2422.58	2854.4	1911.91	-0.0557648	0.403545	other	1846.59	1932.31	1754.97	1690.04	0.0209098	0.705081	other	1657.14	1631.48	1593.22
tetur02g13480		270.747	0.014206	0.909497	other	259.431	256.594	268.497	258.294	-0.211788	0.0331969	other	230.091	266.362	191.823	190.164	-0.392546	0.000473218	other	158.389	212.484	186.456	NA	NA	NA	NA	NA	NA	NA
tetur02g13490		1131.03	-0.277705	6.39621e-06	other	974.73	1180.94	1058.95	1307.89	0.107723	0.0354117	other	1317.95	1226.1	1192.03	960.445	-0.0891407	0.148585	other	918.679	977.955	886.436	862.528	0.0479481	0.402708	other	852.666	825.717	854.204
tetur02g13520		10.3938	1.19633	0.00588849	other	13.7879	6.02375	13.6404	5.61528	-0.393721	0.579213	other	4.42485	6.25415	7.23855	6.76055	0.85234	0.126801	other	8.83029	4.98926	5.15379	9.47048	1.77861	3.0219e-05	other	14.2114	4.21132	10.7978
tetur02g13540		188.87	0.379539	0.00135208	transgressive:up,P1=P2	203.298	156.708	255.061	191.004	0.389152	0.000719825	other	212.933	162.653	249.568	160.899	0.610331	4.24398e-07	dominant:P1,P1>P2	196.388	129.761	215.615	121.687	0.204631	0.131075	other	127.234	109.552	163.278
tetur02g13550		0	NA	NA	other	0	0	0	NA	NA	NA	NA	NA	NA	NA	NA	NA	NA	NA	NA	NA	NA	NA	NA	NA	NA	NA	NA	NA
tetur02g13560		54.6761	-0.27298	0.193076	other	47.2452	56.9677	63.0848	63.9222	0.125485	0.580366	other	65.4229	59.1289	55.4355	NA	NA	NA	NA	NA	NA	NA	38.5179	-0.179591	0.479678	other	35.1298	39.8228	42.8279
tetur02g13570		510.88	0.531579	0.0119176	other	575.808	397.883	467.236	372.548	-0.485492	4.18169e-05	other	295.75	413.178	375.039	NA	NA	NA	NA	NA	NA	NA	259.031	-0.298392	0.016181	other	225.881	278.254	217.86
tetur02g13580		888.951	0.821891	1.8049e-09	partial dominant:P2,P1>P2	1082.53	611.858	781.404	507.976	-1.03304	7.63503e-23	partial dominant:P1,P1<P2	313.554	635.251	445.629	NA	NA	NA	NA	NA	NA	NA	410.664	-0.202339	0.11866	other	371.337	427.836	405.24
tetur02g13590		21.2831	2.55962	6.46504e-09	partial dominant:P1,P1>P2	34.6803	5.89981	29.4142	5.61483	-0.588984	0.454724	other	4.57928	6.13235	3.739	NA	NA	NA	NA	NA	NA	NA	9.10177	1.72318	0.000244598	other	13.5847	4.12716	10.3196
tetur02g13600		644.124	-0.0618064	0.666073	other	601.179	626.48	695.784	945.653	0.944951	5.57932e-34	dominant:P1,P1>P2	1247.16	650.477	1216.75	NA	NA	NA	NA	NA	NA	NA	498.088	0.27423	0.00146634	transgressive:up,P1=P2	531.262	438.035	750.565
tetur02g13610		1856.39	-0.00348337	0.960596	other	1766.64	1771.56	1645.86	2023.7	0.204163	5.06543e-06	other	2111.3	1839.31	1797.72	NA	NA	NA	NA	NA	NA	NA	1179.58	-0.232254	2.21938e-06	transgressive:up,P1=P2	1056.83	1238.66	1400.26
tetur02g13620		331.839	-0.0386578	0.742011	other	312.053	320.415	299.547	NA	NA	NA	NA	NA	NA	NA	NA	NA	NA	NA	NA	NA	NA	NA	NA	NA	NA	NA	NA	NA
tetur02g13630		1206.05	-0.0685152	0.271598	other	1122.61	1176.07	1100.55	1051.91	-0.667892	2.87055e-34	partial dominant:P1,P1<P2	767.234	1220.91	903.735	NA	NA	NA	NA	NA	NA	NA	753.156	-0.352108	8.56898e-11	other	643.321	822.25	680.85
tetur02g13640		496.79	0.188685	0.0265118	other	504.304	442.571	494.485	NA	NA	NA	NA	NA	NA	NA	NA	NA	NA	NA	NA	NA	NA	346.766	0.242226	0.00227688	other	365.348	309.445	344.499
tetur02g13650		46.6245	-1.26019	7.18054e-09	partial dominant:P1,P1<P2	25.9953	62.8538	39.0412	56.1373	-0.692715	0.001476	partial dominant:P1,P1<P2	40.8118	65.2707	46.2623	NA	NA	NA	NA	NA	NA	NA	37.6629	-0.566083	0.019561	other	29.3476	43.9501	30.1578
tetur02g13660		846.304	0.220091	0.000286775	other	867.112	745.975	875.725	851.977	0.204488	0.00307355	other	888.627	774.498	848.404	NA	NA	NA	NA	NA	NA	NA	531.583	-0.0187178	0.85017	other	512.737	521.576	470.43
tetur02g13670		2070.59	0.267022	0.002491	other	2156.54	1790.22	2128.4	2298.44	0.535141	2.29993e-28	dominant:P1,P1>P2	2685.19	1858.67	2784.86	NA	NA	NA	NA	NA	NA	NA	1368.39	0.170814	0.00164662	transgressive:up,P1=P2	1411.21	1251.74	1861.66
tetur02g13680		342.717	-0.0515895	0.62807	other	320.582	332.625	375.023	NA	NA	NA	NA	NA	NA	NA	NA	NA	NA	NA	NA	NA	NA	297.557	0.567785	8.22928e-13	dominant:P1,P1>P2	346.428	232.539	340.26
tetur02g13690		860.196	-0.127996	0.0244694	other	784.693	854.773	830.692	NA	NA	NA	NA	NA	NA	NA	NA	NA	NA	NA	NA	NA	NA	586.859	-0.135928	0.107775	other	544.284	597.646	515.669
[truncated: 9,753 more rows]
